# Supplementary material for: Fine-scale characterization of the soybean rhizosphere microbiome via synthetic long reads and avidity sequencing
Source: Environ Microbiome. 2024 Jul 12;19:46. doi: 10.1186/s40793-024-00590-5 (PMC11241880; doi:10.1186/s40793-024-00590-5)
Supplement: Supplementary file 1 — Additional file1 [file 40793_2024_590_MOESM1_ESM.xlsx]

## Sheet: Sheet1
Fine-scale characterization of the soybean rhizosphere microbiome via synthetic long reads and avidity sequencing
Hale et al. 2024

## Sheet: Historical
historical_weather_consolidated (1)
name	datetime	tempmax	tempmin	temp	feelslikemax	feelslikemin	feelslike	dew	humidity	precip	precipprob	precipcover	preciptype	snow	snowdepth	windgust	windspeed	winddir	sealevelpressure	cloudcover	visibility	solarradiation	solarenergy	uvindex	severerisk	sunrise	sunset	moonphase	conditions	description	icon	stations
jonesboro, arkansas	6/1/1971	25.7	19.4	22.3	25.7	19.4	22.3	18.6	80.1		0	0					33.5	210.9	1013.8	79.2	16.2					1971-06-01T05:48:00	1971-06-01T20:13:18	0.27	Partially cloudy	Partly cloudy throughout the day.	partly-cloudy-day	72340813814
jonesboro, arkansas	6/2/1971	33.9	16.2	24	35.8	16.2	24.5	18.1	74		0	0					37.1	164	1017.9	37.5	18					1971-06-02T05:47:40	1971-06-02T20:13:55	0.32	Partially cloudy	Becoming cloudy in the afternoon.	partly-cloudy-day	72340813814
jonesboro, arkansas	6/3/1971	33.9	18.9	26.1	37.7	18.9	27.2	19.6	69.3		0	0					25.9	193.3	1020.5	80.8	19.3					1971-06-03T05:47:22	1971-06-03T20:14:32	0.36	Partially cloudy	Partly cloudy throughout the day.	partly-cloudy-day	72340813814
jonesboro, arkansas	6/4/1971	34.4	20.7	26.4	36.9	20.7	27.6	20.9	73.5		0	0					18.4	212.7	1021.8	36.3	13.3					1971-06-04T05:47:06	1971-06-04T20:15:08	0.4	Partially cloudy	Partly cloudy throughout the day.	partly-cloudy-day	72340813814
jonesboro, arkansas	6/5/1971	33.9	20.1	27	35.2	20.1	28.1	20.1	68.8		0	0					18.4	217.4	1019.2	10.5	11.5					1971-06-05T05:46:51	1971-06-05T20:15:42	0.44	Clear	Clear conditions throughout the day.	clear-day	72340813814
jonesboro, arkansas	6/6/1971	32.9	20.1	25.4	34.7	20.1	25.9	20.2	74.8		0	0					18.4	203.6	1015.4	47.9	13.6					1971-06-06T05:46:38	1971-06-06T20:16:16	0.47	Partially cloudy	Becoming cloudy in the afternoon.	partly-cloudy-day	72340813814
jonesboro, arkansas	6/7/1971	28.4	21.2	24.8	31.2	21.2	25.3	20.6	77.9		0	0					33.5	183.2	1014.1	95	14.3					1971-06-07T05:46:27	1971-06-07T20:16:48	0.49	Overcast	Cloudy skies throughout the day.	cloudy	72340813814
jonesboro, arkansas	6/8/1971	32.2	20.7	24	35.2	20.7	24.5	20.2	80.9		0	0					37.1	195.8	1015	84.6	14					1971-06-08T05:46:17	1971-06-08T20:17:19	0.5	Partially cloudy	Partly cloudy throughout the day.	partly-cloudy-day	72340813814
jonesboro, arkansas	6/9/1971	28.9	20.1	23.9	31.3	20.1	24.4	20.3	81.2		0	0					14.8	67.2	1015.2	82.1	16.3					1971-06-09T05:46:09	1971-06-09T20:17:49	0.5	Partially cloudy	Partly cloudy throughout the day.	partly-cloudy-day	72340813814
jonesboro, arkansas	6/10/1971	31.2	20.1	25.9	34.4	20.1	27	21.1	76.2		0	0					16.6	145.2	1016	63	15					1971-06-10T05:46:03	1971-06-10T20:18:18	0.52	Partially cloudy	Partly cloudy throughout the day.	partly-cloudy-day	72340813814
jonesboro, arkansas	6/11/1971	33.4	21.7	27.4	37.1	21.7	29.1	21.5	72.1		0	0					27.7	152.3	1017.6	55	15.7					1971-06-11T05:45:58	1971-06-11T20:18:46	0.54	Partially cloudy	Partly cloudy throughout the day.	partly-cloudy-day	72340813814
jonesboro, arkansas	6/12/1971	36.2	22.2	28.6	39.2	22.2	30.6	21.7	68.6		0	0					37.1	210.3	1016.3	80.8	14.9					1971-06-12T05:45:55	1971-06-12T20:19:13	0.57	Partially cloudy	Partly cloudy throughout the day.	partly-cloudy-day	72340813814
jonesboro, arkansas	6/13/1971	33.9	21.7	27.2	39.6	21.7	29.4	22.2	76.3		0	0					22.3	237.6	1010.3	66.3	17					1971-06-13T05:45:54	1971-06-13T20:19:38	0.62	Partially cloudy	Partly cloudy throughout the day.	partly-cloudy-day	72340813814
jonesboro, arkansas	6/14/1971	34.7	22.2	26.7	39	22.2	28.2	21.8	76.6		0	0					22.3	255.4	1008.1	77.5	18.2					1971-06-14T05:45:54	1971-06-14T20:20:02	0.67	Partially cloudy	Partly cloudy throughout the day.	partly-cloudy-day	72340813814
jonesboro, arkansas	6/15/1971	32.2	21.7	25.1	35.7	21.7	25.7	21.2	80.1		0	0					29.5	213	1009	63.8	19.8					1971-06-15T05:45:56	1971-06-15T20:20:24	0.72	Partially cloudy	Partly cloudy throughout the day.	partly-cloudy-day	72340813814
jonesboro, arkansas	6/16/1971	32.2	20.7	24.7	35.2	20.7	25.1	21.4	83.7		0	0					14.8	250.1	1011.9	51.3	15.6					1971-06-16T05:45:59	1971-06-16T20:20:45	0.78	Partially cloudy	Partly cloudy throughout the day.	partly-cloudy-day	72340813814
jonesboro, arkansas	6/17/1971	32.2	19.4	26.1	33.9	19.4	26.9	20.9	76.1		0	0					7.6	85.4	1014.1	30	13.5					1971-06-17T05:46:05	1971-06-17T20:21:05	0.84	Partially cloudy	Partly cloudy throughout the day.	partly-cloudy-day	72340813814
jonesboro, arkansas	6/18/1971	33.4	22.2	25.3	38.4	22.2	26.2	21.9	82.7		0	0					37.1	174	1016.3	53.3	15.3					1971-06-18T05:46:11	1971-06-18T20:21:23	0.89	Partially cloudy	Becoming cloudy in the afternoon.	partly-cloudy-day	72340813814
jonesboro, arkansas	6/19/1971	32.9	20.1	26.3	38.9	20.1	28	21.4	75.9		0	0					27.7	198.5	1017.2	75.4	18					1971-06-19T05:46:20	1971-06-19T20:21:40	0.93	Partially cloudy	Partly cloudy throughout the day.	partly-cloudy-day	72340813814
jonesboro, arkansas	6/20/1971	33.4	21.7	27.3	37.4	21.7	28.8	21.7	73.2		0	0					22.3	202.3	1016.1	66.7	18.8					1971-06-20T05:46:30	1971-06-20T20:21:55	0.97	Partially cloudy	Partly cloudy throughout the day.	partly-cloudy-day	72340813814
jonesboro, arkansas	6/21/1971	32.2	22.9	26	36.2	22.9	27	21.8	78.5		0	0					22.3	242.6	1014.7	49.2	20.9					1971-06-21T05:46:41	1971-06-21T20:22:09	0.99	Partially cloudy	Partly cloudy throughout the day.	partly-cloudy-day	72340813814
jonesboro, arkansas	6/22/1971	31.2	20.7	25.4	32.5	20.7	25.7	18.9	69.6		0	0					13	4.7	1013.6	56.7	17.9					1971-06-22T05:46:54	1971-06-22T20:22:21	1	Partially cloudy	Partly cloudy throughout the day.	partly-cloudy-day	72340813814
jonesboro, arkansas	6/23/1971	32.9	20.7	26.1	35.6	20.7	27.2	20.2	71.7		0	0					25.9	184.4	1011.5	72.9	17.9					1971-06-23T05:47:08	1971-06-23T20:22:32	0	Partially cloudy	Partly cloudy throughout the day.	partly-cloudy-day	72340813814
jonesboro, arkansas	6/24/1971	35	21.7	28.4	38.9	21.7	30.3	22	71.8		0	0					18.4	148.5	1013.4	25	12.7					1971-06-24T05:47:24	1971-06-24T20:22:41	0.01	Partially cloudy	Clearing in the afternoon.	partly-cloudy-day	72340813814
jonesboro, arkansas	6/25/1971	38.4	24.4	29.4	43.4	24.4	31.9	22.1	66.9		0	0					37.1	195.2	1013.3	39.6	17.9					1971-06-25T05:47:41	1971-06-25T20:22:49	0.04	Partially cloudy	Becoming cloudy in the afternoon.	partly-cloudy-day	72340813814
jonesboro, arkansas	6/26/1971	38.4	23.4	30.5	41.3	23.4	32.2	20.9	60.8		0	0					18.4	210.4	1013.4	12.5	17.5					1971-06-26T05:48:00	1971-06-26T20:22:55	0.07	Clear	Clear conditions throughout the day.	clear-day	72340813814
jonesboro, arkansas	6/27/1971	35	22.2	26.9	39.8	22.2	28	21	71.5		0	0					40.7	192.2	1014.6	60	20.6					1971-06-27T05:48:20	1971-06-27T20:22:59	0.1	Partially cloudy	Becoming cloudy in the afternoon.	partly-cloudy-day	72340813814
jonesboro, arkansas	6/28/1971	32.2	19.4	26.1	34.8	19.4	27.1	20.3	72.4		0	0					18.4	120	1016.6	30	18.8					1971-06-28T05:48:41	1971-06-28T20:23:01	0.14	Partially cloudy	Becoming cloudy in the afternoon.	partly-cloudy-day	72340813814
jonesboro, arkansas	6/29/1971	35	21.7	27.7	37.2	21.7	28.8	21.1	70.3		0	0					31.3	229.2	1016.8	49.2	19.2					1971-06-29T05:49:03	1971-06-29T20:23:02	0.19	Partially cloudy	Clearing in the afternoon.	partly-cloudy-day	72340813814
jonesboro, arkansas	6/30/1971	35	22.2	27.2	38.8	22.2	28.1	21.7	75.5		0	0					29.5	211.5	1016.2	67.9	18.3					1971-06-30T05:49:27	1971-06-30T20:23:02	0.24	Partially cloudy	Clearing in the afternoon.	partly-cloudy-day	72340813814
jonesboro, arkansas	6/1/1972	25.1	10.7	18.4	25.1	10.7	18.4	9.9	61.9		0	0					13	235.6	1016	27.5	62.6					1972-06-01T05:47:46	1972-06-01T20:13:47	0.59	Partially cloudy	Clearing in the afternoon.	partly-cloudy-day	72340813814
jonesboro, arkansas	6/2/1972	29.3	13.9	22.1	28.3	13.9	21.9	12.8	59.4		0	0					14.8	221.8	1013.8	25	81.1					1972-06-02T05:47:27	1972-06-02T20:14:24	0.63	Partially cloudy	Partly cloudy throughout the day.	partly-cloudy-day	72340813814
jonesboro, arkansas	6/3/1972	31.7	18.4	24.6	31	18.4	24.5	15.4	58.9		0	0					18.4	197	1014.9	11.3	83.5					1972-06-03T05:47:10	1972-06-03T20:15:00	0.68	Clear	Clear conditions throughout the day.	clear-day	72340813814
jonesboro, arkansas	6/4/1972	32.9	18.4	25.7	34.6	18.4	26.2	17.1	61		0	0					11.2	193.5	1016.9	55.4	46.4					1972-06-04T05:46:55	1972-06-04T20:15:34	0.73	Partially cloudy	Partly cloudy throughout the day.	partly-cloudy-day	72340813814
jonesboro, arkansas	6/5/1972	33.4	20.1	26.1	34.4	20.1	26.4	18.2	64.1		0	0					29.5	302.1	1016.8	44.6	29.3					1972-06-05T05:46:42	1972-06-05T20:16:08	0.79	Partially cloudy	Becoming cloudy in the afternoon.	partly-cloudy-day	72340813814
jonesboro, arkansas	6/6/1972	34.4	20.7	27.9	35.4	20.7	28.5	18.9	61.6		0	0					14.8	320.1	1015.3	57.5	36.8					1972-06-06T05:46:30	1972-06-06T20:16:41	0.84	Partially cloudy	Partly cloudy throughout the day.	partly-cloudy-day	72340813814
jonesboro, arkansas	6/7/1972	31.2	22.2	26.4	30.8	22.2	26.4	17.5	60.1		0	0					14.8	36.7	1015	11.3	16.8					1972-06-07T05:46:20	1972-06-07T20:17:12	0.9	Clear	Clear conditions throughout the day.	clear-day	72340813814
jonesboro, arkansas	6/8/1972	32.2	17.2	25.8	33.3	17.2	26.4	17.5	61.6		0	0					14.8	146.4	1013	26.4	16					1972-06-08T05:46:12	1972-06-08T20:17:43	0.94	Partially cloudy	Partly cloudy throughout the day.	partly-cloudy-day	72340813814
jonesboro, arkansas	6/9/1972	35	21.7	28.9	36.2	21.7	29.7	18.8	56.5		0	0					24.1	231.5	1010.6	55.8	15.1					1972-06-09T05:46:05	1972-06-09T20:18:12	0.98	Partially cloudy	Becoming cloudy in the afternoon.	partly-cloudy-day	72340813814
jonesboro, arkansas	6/10/1972	27.2	17.9	22.3	28.2	17.9	22.3	16.4	70		0	0					25.9	25.2	1015.8	82.5	18.5					1972-06-10T05:46:00	1972-06-10T20:18:40	1	Partially cloudy	Partly cloudy throughout the day.	partly-cloudy-day	72340813814
jonesboro, arkansas	6/11/1972	26.7	11.2	20	26.7	11.2	20	11.1	57.5		0	0					22.3	76.1	1019.4	11.3	67.8					1972-06-11T05:45:56	1972-06-11T20:19:07	0	Clear	Clear conditions throughout the day.	clear-day	72340813814
jonesboro, arkansas	6/12/1972	27.9	18.9	23.4	30.3	18.9	23.5	19.9	81.3		0	0					22.3	167.8	1015.3	73.2	10.1					1972-06-12T05:45:55	1972-06-12T20:19:32	0.01	Partially cloudy	Partly cloudy throughout the day.	partly-cloudy-day	72340813814
jonesboro, arkansas	6/13/1972	31.2	22.2	26.2	33.8	22.2	27.1	20.8	73.7		0	0					29.5	176.3	1013.6	37.5	13.8					1972-06-13T05:45:55	1972-06-13T20:19:57	0.03	Partially cloudy	Clearing in the afternoon.	partly-cloudy-day	72340813814
jonesboro, arkansas	6/14/1972	31.2	22.9	26.3	33.7	22.9	27.3	21.3	74.8		0	0					33.5	178.5	1011.7	66.3	58					1972-06-14T05:45:56	1972-06-14T20:20:19	0.06	Partially cloudy	Partly cloudy throughout the day.	partly-cloudy-day	72340813814
jonesboro, arkansas	6/15/1972	26.2	21.7	23.3	26.2	21.7	23.3	19.7	81		0	0					25.9	250.6	1014.3	87.9	78.4					1972-06-15T05:45:59	1972-06-15T20:20:41	0.1	Partially cloudy	Partly cloudy throughout the day.	partly-cloudy-day	72340813814
jonesboro, arkansas	6/16/1972	27.2	18.4	23.3	27.5	18.4	23.4	16.8	68.9		0	0					24.1	32.8	1017.3	60	81.2					1972-06-16T05:46:04	1972-06-16T20:21:01	0.14	Partially cloudy	Partly cloudy throughout the day.	partly-cloudy-day	72340813814
jonesboro, arkansas	6/17/1972	28.4	17.2	23.3	28.5	17.2	23.3	15.4	63		0	0					16.6	24.8	1017	16.3	76					1972-06-17T05:46:10	1972-06-17T20:21:20	0.19	Clear	Clear conditions throughout the day.	clear-day	72340813814
jonesboro, arkansas	6/18/1972	30.7	18.4	24.7	33.8	18.4	25.6	18.8	70.4		0	0					18.4	88.5	1014.5	55.8	20.7					1972-06-18T05:46:18	1972-06-18T20:21:37	0.24	Partially cloudy	Partly cloudy throughout the day.	partly-cloudy-day	72340813814
jonesboro, arkansas	6/19/1972	31.7	21.2	26.5	33.3	21.2	27.4	20.3	70.9		0	0					16.6	132.5	1010.7	26.7	94.7					1972-06-19T05:46:28	1972-06-19T20:21:52	0.29	Partially cloudy	Partly cloudy throughout the day.	partly-cloudy-day	72340813814
jonesboro, arkansas	6/20/1972	32.2	22.2	26	36.7	22.2	27	20.9	74.4		0	0					48.2	318.5	1006.6	57.1	74.5					1972-06-20T05:46:39	1972-06-20T20:22:07	0.34	Partially cloudy	Partly cloudy throughout the day.	partly-cloudy-day	72340813814
jonesboro, arkansas	6/21/1972	25.7	17.2	21.9	25.7	17.2	21.9	14.8	65.5		0	0					22.3	346	1010	13.8	111.1					1972-06-21T05:46:51	1972-06-21T20:22:19	0.38	Clear	Clear conditions throughout the day.	clear-day	72340813814
jonesboro, arkansas	6/22/1972	26.7	15.7	21.2	26.7	15.7	21.2	10.1	53.6		0	0					22.3	345	1013.3	7.5	86.8					1972-06-22T05:47:05	1972-06-22T20:22:30	0.42	Clear	Clear conditions throughout the day.	clear-day	72340813814
jonesboro, arkansas	6/23/1972	30.7	14.4	22.6	29.1	14.4	22.3	10.4	49		0	0					20.5	294.5	1013.5	36.7	111.3					1972-06-23T05:47:21	1972-06-23T20:22:40	0.45	Partially cloudy	Partly cloudy throughout the day.	partly-cloudy-day	72340813814
jonesboro, arkansas	6/24/1972	31.2	16.2	24.5	31.1	16.2	24.2	12.7	51.5		0	0					14.8	246.4	1010.6	32.9	112					1972-06-24T05:47:38	1972-06-24T20:22:48	0.48	Partially cloudy	Partly cloudy throughout the day.	partly-cloudy-day	72340813814
jonesboro, arkansas	6/25/1972	30.7	20.7	25.7	33.5	20.7	26.6	21	76.3		0	0					14.8	174.1	1006.9	55.4	49.8					1972-06-25T05:47:56	1972-06-25T20:22:54	0.49	Partially cloudy	Partly cloudy throughout the day.	partly-cloudy-day	72340813814
jonesboro, arkansas	6/26/1972	30.7	21.2	25.2	32.7	21.2	25.9	21.1	79.4		0	0					22.3	160.6	1009	56.3	79.6					1972-06-26T05:48:16	1972-06-26T20:22:59	0.5	Partially cloudy	Partly cloudy throughout the day.	partly-cloudy-day	72340813814
jonesboro, arkansas	6/27/1972	36.2	22.9	28.8	40.6	22.9	31.3	22.2	70.3		0	0					37.1	188.3	1008.9	63.3	79.6					1972-06-27T05:48:37	1972-06-27T20:23:02	0.51	Partially cloudy	Clearing in the afternoon.	partly-cloudy-day	72340813814
jonesboro, arkansas	6/28/1972	30.7	21.2	25.5	37.3	21.2	26.9	21.7	80.7		0	0					29.5	222.9	1010.3	58.8	82.9					1972-06-28T05:48:59	1972-06-28T20:23:03	0.52	Partially cloudy	Clearing in the afternoon.	partly-cloudy-day	72340813814
jonesboro, arkansas	6/29/1972	32.2	19.4	26.2	32.6	19.4	26.4	16.5	56.4		0	0					29.5	276.1	1012	17.5	110.9					1972-06-29T05:49:22	1972-06-29T20:23:03	0.54	Clear	Clear conditions throughout the day.	clear-day	72340813814
jonesboro, arkansas	6/30/1972	32.2	19.4	26.3	31.7	19.4	26.2	16.5	58.1		0	0					18.4	225.6	1013.2	72.9	110.8					1972-06-30T05:49:47	1972-06-30T20:23:00	0.57	Partially cloudy	Partly cloudy throughout the day.	partly-cloudy-day	72340813814
jonesboro, arkansas	6/1/1973	29.3	15.6	22.6	31.2	15.6	23	18.2	77.8		0	0					18.3	114	1016.3	49.5	12					1973-06-01T05:47:50	1973-06-01T20:13:37	0	Partially cloudy	Becoming cloudy in the afternoon.	partly-cloudy-day	7,234,079,999,972,340,000,000
jonesboro, arkansas	6/2/1973	29.3	21.2	24.6	32.5	21.2	25.2	20.9	81.1		0	0					23.7	176.2	1013	89.2	11.8					1973-06-02T05:47:31	1973-06-02T20:14:14	0.01	Partially cloudy	Partly cloudy throughout the day.	partly-cloudy-day	7,234,079,999,972,340,000,000
jonesboro, arkansas	6/3/1973	32.1	21.7	26.4	35.2	21.7	27.4	20	69.2		0	0					33.2	195.9	1013	87	14.6					1973-06-03T05:47:14	1973-06-03T20:14:50	0.04	Partially cloudy	Partly cloudy throughout the day.	partly-cloudy-day	7,234,079,999,972,340,000,000
jonesboro, arkansas	6/4/1973	29.3	20.6	24.7	30.6	20.6	25	19.9	76		0	0					40.7	196.3	1014	74.9	12.9					1973-06-04T05:46:58	1973-06-04T20:15:25	0.08	Partially cloudy	Partly cloudy throughout the day.	partly-cloudy-day	7,234,079,999,972,340,000,000
jonesboro, arkansas	6/5/1973	26.7	18.4	23	26.7	18.4	23	18.9	78.5		0	0					27.7	225.1	1015.1	92.4	15.7					1973-06-05T05:46:44	1973-06-05T20:15:59	0.13	Overcast	Cloudy skies throughout the day.	cloudy	7,234,081,381,472,340,000,000
jonesboro, arkansas	6/6/1973	28.8	17.7	23.3	31.5	17.7	23.7	17.9	73.6		0	0					18.4	335.2	1017.3	26.7	16					1973-06-06T05:46:32	1973-06-06T20:16:32	0.18	Partially cloudy	Partly cloudy throughout the day.	partly-cloudy-day	7,234,079,999,972,340,000,000
jonesboro, arkansas	6/7/1973	30	15.6	23.6	29.3	15.6	23.5	14.7	60.9		0	0					10.8	22	1018.2	46.4	17.5					1973-06-07T05:46:22	1973-06-07T20:17:04	0.23	Partially cloudy	Becoming cloudy in the afternoon.	partly-cloudy-day	7,234,079,999,972,340,000,000
jonesboro, arkansas	6/8/1973	31.6	18.4	25.5	33.3	18.4	26.1	18.5	66.7		0	0					82.4	73	1018	72.5	12.8					1973-06-08T05:46:13	1973-06-08T20:17:35	0.28	Partially cloudy	Partly cloudy throughout the day.	wind	7,234,081,381,472,340,000,000
jonesboro, arkansas	6/9/1973	33.8	20.6	27.3	35.1	20.6	28.4	19.9	66.7		0	0					18.2	123.7	1019.1	53.4	11.8					1973-06-09T05:46:06	1973-06-09T20:18:04	0.33	Partially cloudy	Partly cloudy throughout the day.	partly-cloudy-day	7,234,079,999,972,340,000,000
jonesboro, arkansas	6/10/1973	33.3	22.1	27.8	36.1	22.1	29	20.7	67.3		0	0					18.3	211.1	1017.6	73.3	12.8					1973-06-10T05:46:00	1973-06-10T20:18:32	0.38	Partially cloudy	Partly cloudy throughout the day.	partly-cloudy-day	7,234,079,999,972,340,000,000
jonesboro, arkansas	6/11/1973	33.8	22.9	27.2	36.1	22.9	28.3	20.8	69.9		0	0					27.6	186.4	1015.6	90	12.5					1973-06-11T05:45:56	1973-06-11T20:19:00	0.42	Partially cloudy	Partly cloudy throughout the day.	partly-cloudy-day	7,234,079,999,972,340,000,000
jonesboro, arkansas	6/12/1973	33.8	22.7	26.4	35.4	22.7	27.4	21.5	76.4		0	0					14.7	89.1	1014	90.4	13					1973-06-12T05:45:54	1973-06-12T20:19:25	0.45	Overcast	Cloudy skies throughout the day.	cloudy	7,234,079,999,972,340,000,000
jonesboro, arkansas	6/13/1973	31.7	21.7	25.5	35.5	21.7	26.6	21.8	81.4		0	0					25.8	159.9	1015.4	94.9	10.7					1973-06-13T05:45:54	1973-06-13T20:19:50	0.48	Overcast	Cloudy skies throughout the day.	cloudy	7,234,079,999,972,340,000,000
jonesboro, arkansas	6/14/1973	30.1	22.2	25	35	22.2	25.7	22	84.3		0	0					25.9	161.1	1015.8	96.7	13.1					1973-06-14T05:45:55	1973-06-14T20:20:13	0.49	Overcast	Cloudy skies throughout the day.	cloudy	7,234,079,999,972,340,000,000
jonesboro, arkansas	6/15/1973	30.1	22.2	25.9	34.5	22.2	27	22.3	81.4		0	0					23.8	208	1013.1	78.6	14.6					1973-06-15T05:45:58	1973-06-15T20:20:35	0.5	Partially cloudy	Partly cloudy throughout the day.	partly-cloudy-day	7,234,079,999,972,340,000,000
jonesboro, arkansas	6/16/1973	32.7	23.8	27.8	38.6	23.8	29.9	22.6	74.7		0	0					27.7	217.4	1010.4	26.2	13.1					1973-06-16T05:46:02	1973-06-16T20:20:55	0.5	Partially cloudy	Clearing in the afternoon.	partly-cloudy-day	7,234,081,381,472,340,000,000
jonesboro, arkansas	6/17/1973	33.3	21.2	27.5	35.3	21.2	28.5	20.6	67.6		0	0					23.7	223.9	1009.9	61.7	20.7					1973-06-17T05:46:08	1973-06-17T20:21:14	0.52	Partially cloudy	Partly cloudy throughout the day.	partly-cloudy-day	7,234,079,999,972,340,000,000
jonesboro, arkansas	6/18/1973	33.9	21.6	28.1	39.5	21.6	30.5	22	71.8		0	0					33.1	205.4	1009.4	21.2	13.5					1973-06-18T05:46:16	1973-06-18T20:21:32	0.53	Partially cloudy	Partly cloudy throughout the day.	partly-cloudy-day	7,234,079,999,972,340,000,000
jonesboro, arkansas	6/19/1973	33.4	20.6	25.7	35.2	20.6	26.4	20.5	75.1		0	0					27.7	236.9	1012.6	87.8	15.9					1973-06-19T05:46:25	1973-06-19T20:21:48	0.56	Partially cloudy	Partly cloudy throughout the day.	partly-cloudy-day	7,234,079,999,972,340,000,000
jonesboro, arkansas	6/20/1973	28.9	19.4	23.9	30.6	19.4	24.3	19.1	76.1		0	0					12.9	340.5	1018	69.7	15					1973-06-20T05:46:35	1973-06-20T20:22:02	0.6	Partially cloudy	Partly cloudy throughout the day.	partly-cloudy-day	7,234,079,999,972,340,000,000
jonesboro, arkansas	6/21/1973	31.1	18.9	24.2	30.5	18.9	24.1	15.8	62		0	0					13	309	1020.7	69.6	18					1973-06-21T05:46:48	1973-06-21T20:22:15	0.64	Partially cloudy	Partly cloudy throughout the day.	partly-cloudy-day	7,234,079,999,972,340,000,000
jonesboro, arkansas	6/22/1973	32.2	18.4	25.5	31.7	18.4	25.5	15.7	57.5		0	0					18.4	319.8	1019.8	48.6	14.1					1973-06-22T05:47:01	1973-06-22T20:22:27	0.69	Partially cloudy	Becoming cloudy in the afternoon.	partly-cloudy-day	7,234,079,999,972,340,000,000
jonesboro, arkansas	6/23/1973	32.1	16.2	25.5	31.9	16.2	25.4	14.8	54.6		0	0					10.8	256.7	1018.4	18.6	19.8					1973-06-23T05:47:16	1973-06-23T20:22:37	0.74	Clear	Clear conditions throughout the day.	clear-day	7,234,079,999,972,340,000,000
jonesboro, arkansas	6/24/1973	35.5	22.1	28.4	36.1	22.1	28.5	17.6	56		0	0					25.9	250.1	1014.3	44.9	18.6					1973-06-24T05:47:33	1973-06-24T20:22:45	0.79	Partially cloudy	Clearing in the afternoon.	partly-cloudy-day	7,234,079,999,972,340,000,000
jonesboro, arkansas	6/25/1973	37.2	22.9	29.3	39	22.9	30.2	18.9	56.4		0	0					14.7	256.9	1012.2	52.5	16.6					1973-06-25T05:47:51	1973-06-25T20:22:52	0.84	Partially cloudy	Partly cloudy throughout the day.	partly-cloudy-day	7,234,079,999,972,340,000,000
jonesboro, arkansas	6/26/1973	33.4	23.8	28.9	37.2	23.8	30.8	21.1	64.5		0	0					18.3	243.8	1010.7	96.2	13.5					1973-06-26T05:48:10	1973-06-26T20:22:57	0.9	Overcast	Cloudy skies throughout the day.	cloudy	7,234,079,999,972,340,000,000
jonesboro, arkansas	6/27/1973	35	23.9	29.1	38.4	23.9	30.8	20.8	62.4		0	0					25.9	264.7	1007.9	61.4	13.1					1973-06-27T05:48:31	1973-06-27T20:23:00	0.94	Partially cloudy	Partly cloudy throughout the day.	partly-cloudy-day	7,234,079,999,972,340,000,000
jonesboro, arkansas	6/28/1973	30.1	19.4	25.4	29.9	19.4	25.3	15.5	56.2		0	0					20.3	302.7	1009	30.1	15.4					1973-06-28T05:48:53	1973-06-28T20:23:02	0.98	Partially cloudy	Becoming cloudy in the afternoon.	partly-cloudy-day	7,234,079,999,972,340,000,000
jonesboro, arkansas	6/29/1973	32.7	18.4	25.4	32.3	18.4	25.5	16.9	61.5		0	0					26	259.8	1009.4	72.5	14.6					1973-06-29T05:49:16	1973-06-29T20:23:02	1	Partially cloudy	Partly cloudy throughout the day.	partly-cloudy-day	7,234,079,999,972,340,000,000
jonesboro, arkansas	6/30/1973	31.1	22.2	26.2	34.9	22.2	27.6	21.3	74.9		0	0					25.9	192.1	1010.4	86.1	14.4					1973-06-30T05:49:40	1973-06-30T20:23:00	0	Partially cloudy	Partly cloudy throughout the day.	partly-cloudy-day	7,234,079,999,972,340,000,000
jonesboro, arkansas	6/1/1974	26.1	16.7	20.4	26.1	16.7	20.4	16	76.7		0	0					25.8	8.8	1014.5	86.7	11.6					1974-06-01T05:47:55	1974-06-01T20:13:28	0.44	Partially cloudy	Partly cloudy throughout the day.	partly-cloudy-day	7,234,079,999,972,340,000,000
jonesboro, arkansas	6/2/1974	27.1	15.1	21.6	27.4	15.1	21.6	14.7	66.6		0	0					14.8	35.3	1018.3	43.9	11.8					1974-06-02T05:47:36	1974-06-02T20:14:05	0.47	Partially cloudy	Partly cloudy throughout the day.	partly-cloudy-day	7,234,079,999,972,340,000,000
jonesboro, arkansas	6/3/1974	28.3	14.4	21.3	27.9	14.4	21.3	14	65.8		0	0					7.2	90.5	1018.3	58.2	13.1					1974-06-03T05:47:18	1974-06-03T20:14:41	0.49	Partially cloudy	Partly cloudy throughout the day.	partly-cloudy-day	7,234,079,999,972,340,000,000
jonesboro, arkansas	6/4/1974	28.8	16.7	23.1	29.8	16.7	23.4	17.5	72.1		0	0					55.2	191.4	1015.5	88.4	11.1					1974-06-04T05:47:02	1974-06-04T20:15:17	0.5	Partially cloudy	Partly cloudy throughout the day.	wind	7,234,079,999,972,340,000,000
jonesboro, arkansas	6/5/1974	24.4	18.4	21	24.4	18.4	21	19.1	89.6		0	0					27.7	200.4	1010.8	95	13.3					1974-06-05T05:46:48	1974-06-05T20:15:51	0.5	Overcast	Cloudy skies throughout the day.	cloudy	7,234,079,999,972,340,000,000
jonesboro, arkansas	6/6/1974	28.3	18.4	22.1	31.2	18.4	22.4	19.7	86.8		0	0					32.9	173.1	1007.5	88.7	12.9					1974-06-06T05:46:35	1974-06-06T20:16:24	0.52	Partially cloudy	Partly cloudy throughout the day.	partly-cloudy-day	7,234,079,999,972,340,000,000
jonesboro, arkansas	6/7/1974	22.9	17.9	20.4	22.9	17.9	20.4	19	92.1		0	0					33.1	183.2	1005.1	99.6	15					1974-06-07T05:46:24	1974-06-07T20:16:56	0.53	Overcast	Cloudy skies throughout the day.	cloudy	7,234,079,999,972,340,000,000
jonesboro, arkansas	6/8/1974	27.9	20.7	23.7	30.5	20.7	24.1	21.4	87.4		0	0					33.1	166.1	1007.1	99.5	13.5					1974-06-08T05:46:15	1974-06-08T20:17:27	0.56	Overcast	Cloudy skies throughout the day.	cloudy	7,234,079,999,972,340,000,000
jonesboro, arkansas	6/9/1974	27.9	20.7	25.4	30	20.7	25.8	21.2	78.2		0	0					36.8	198.3	1008.3	88.4	13.9					1974-06-09T05:46:08	1974-06-09T20:17:57	0.6	Partially cloudy	Partly cloudy throughout the day.	partly-cloudy-day	7,234,079,999,972,340,000,000
jonesboro, arkansas	6/10/1974	27.8	17.9	22.6	27.4	17.9	22.5	13.8	59.4		0	0					25.9	279.6	1014.3	39.6	17.4					1974-06-10T05:46:02	1974-06-10T20:18:26	0.64	Partially cloudy	Partly cloudy throughout the day.	partly-cloudy-day	7,234,079,999,972,340,000,000
jonesboro, arkansas	6/11/1974	27.1	15.7	21.5	28.1	15.7	21.5	16.3	73.6		0	0					14.8	284.8	1016.5	51.7	18.9					1974-06-11T05:45:58	1974-06-11T20:18:53	0.68	Partially cloudy	Partly cloudy throughout the day.	partly-cloudy-day	7,234,079,999,972,340,000,000
jonesboro, arkansas	6/12/1974	27.1	17.2	22.1	26.9	17.2	22.1	15	67.1		0	0					12.9	37	1016.3	67.5	16.5					1974-06-12T05:45:55	1974-06-12T20:19:19	0.73	Partially cloudy	Partly cloudy throughout the day.	partly-cloudy-day	7,234,079,999,972,340,000,000
jonesboro, arkansas	6/13/1974	28.3	15	22.2	28.7	15	22.2	14.8	65.9		0	0					10.8	189.9	1015.3	17.6	18.2					1974-06-13T05:45:54	1974-06-13T20:19:44	0.77	Clear	Clear conditions throughout the day.	clear-day	7,234,079,999,972,340,000,000
jonesboro, arkansas	6/14/1974	30.1	17.8	24.6	31.5	17.8	25.2	18.4	70.2		0	0					14.8	218	1014.3	51.8	12.2					1974-06-14T05:45:55	1974-06-14T20:20:08	0.82	Partially cloudy	Partly cloudy throughout the day.	partly-cloudy-day	7,234,079,999,972,340,000,000
jonesboro, arkansas	6/15/1974	30	17.8	23.1	33.1	17.8	23.5	19.7	81.9		0	0					37.1	233.5	1011.6	96.6	16.6					1974-06-15T05:45:57	1974-06-15T20:20:30	0.87	Overcast	Cloudy skies throughout the day.	cloudy	7,234,079,999,972,340,000,000
jonesboro, arkansas	6/16/1974	25.7	17.2	21.2	25.7	17.2	21.2	13.2	63.1		0	0					21.9	328.1	1011.7	10.8	18.2					1974-06-16T05:46:01	1974-06-16T20:20:50	0.92	Clear	Clear conditions throughout the day.	clear-day	7,234,079,999,972,340,000,000
jonesboro, arkansas	6/17/1974	26.2	13.9	20.4	26.2	13.9	20.4	13.1	65		0	0					14.8	236.7	1012.2	55	19.6					1974-06-17T05:46:07	1974-06-17T20:21:10	0.96	Partially cloudy	Partly cloudy throughout the day.	partly-cloudy-day	7,234,079,999,972,340,000,000
jonesboro, arkansas	6/18/1974	27.9	18.9	22.8	30.3	18.9	23.1	19.1	80.5		0	0					25.9	189.7	1012	63.4	17.1					1974-06-18T05:46:14	1974-06-18T20:21:28	0.98	Partially cloudy	Partly cloudy throughout the day.	partly-cloudy-day	7,234,079,999,972,340,000,000
jonesboro, arkansas	6/19/1974	31.2	20.7	26.2	38	20.7	28.3	22.2	79.5		0	0					27.7	214.4	1015	61.8	11.9					1974-06-19T05:46:23	1974-06-19T20:21:44	1	Partially cloudy	Partly cloudy throughout the day.	partly-cloudy-day	7,234,079,999,972,340,000,000
jonesboro, arkansas	6/20/1974	34.4	22.2	28.2	44.5	22.2	31.4	23.2	76.2		0	0					22	235.9	1015.2	15.3	11.4					1974-06-20T05:46:33	1974-06-20T20:21:59	0	Clear	Clear conditions throughout the day.	clear-day	7,234,079,999,972,340,000,000
jonesboro, arkansas	6/21/1974	33.9	23.9	28.8	47.7	23.9	31.7	23	72.7		0	0					27.7	230.8	1010.4	20.3	13.9					1974-06-21T05:46:45	1974-06-21T20:22:12	0.01	Partially cloudy	Becoming cloudy in the afternoon.	partly-cloudy-day	7,234,079,999,972,340,000,000
jonesboro, arkansas	6/22/1974	33.8	23.4	28	37.3	23.4	29.9	22	71.1		0	0					31.3	244	1006.2	33.9	14.9					1974-06-22T05:46:58	1974-06-22T20:22:24	0.04	Partially cloudy	Becoming cloudy in the afternoon.	partly-cloudy-day	7,234,079,999,972,340,000,000
jonesboro, arkansas	6/23/1974	25.6	16.1	21.2	25.6	16.1	21.2	13.4	62.3		0	0					25.8	9.3	1012.6	23.9	14.4					1974-06-23T05:47:13	1974-06-23T20:22:34	0.08	Partially cloudy	Partly cloudy throughout the day.	partly-cloudy-day	7,234,079,999,972,340,000,000
jonesboro, arkansas	6/24/1974	23.3	13.4	18.8	23.3	13.4	18.8	11.1	62.8		0	0					27.6	18	1016.7	37.5	18.7					1974-06-24T05:47:29	1974-06-24T20:22:43	0.12	Partially cloudy	Becoming cloudy in the afternoon.	partly-cloudy-day	7,234,079,999,972,340,000,000
jonesboro, arkansas	6/25/1974	25.6	12.9	19.2	25.6	12.9	19.2	10.8	61.2		0	0					18.3	357.7	1016.5	10.2	14.6					1974-06-25T05:47:47	1974-06-25T20:22:50	0.18	Clear	Clear conditions throughout the day.	clear-day	7,234,079,999,972,340,000,000
jonesboro, arkansas	6/26/1974	27.1	13.8	20.9	26.6	13.8	20.8	10.1	52.1		0	0					23.8	8.5	1017.2	18.8	16.6					1974-06-26T05:48:06	1974-06-26T20:22:55	0.23	Clear	Clear conditions throughout the day.	clear-day	7,234,079,999,972,340,000,000
jonesboro, arkansas	6/27/1974	28.8	15.6	22.5	28	15.6	22.4	12.5	55.6		0	0					18.4	18.7	1017.4	16.3	13.3					1974-06-27T05:48:26	1974-06-27T20:22:59	0.28	Clear	Clear conditions throughout the day.	clear-day	7,234,079,999,972,340,000,000
jonesboro, arkansas	6/28/1974	30.6	16.1	23.5	29.3	16.1	23.2	13.1	55.6		0	0					13	353.7	1017.5	16.4	12.7					1974-06-28T05:48:48	1974-06-28T20:23:01	0.34	Clear	Clear conditions throughout the day.	clear-day	7,234,079,999,972,340,000,000
jonesboro, arkansas	6/29/1974	31.2	16.6	24.7	30.8	16.6	24.4	14.6	57		0	0					20.2	217.8	1017.1	6.3	11.8					1974-06-29T05:49:11	1974-06-29T20:23:02	0.39	Clear	Clear conditions throughout the day.	clear-day	7,234,079,999,972,340,000,000
jonesboro, arkansas	6/30/1974	31.7	21.2	26.4	32.1	21.2	26.6	17.3	59.6		0	0					27.7	221.5	1015.2	54.9	11.8					1974-06-30T05:49:35	1974-06-30T20:23:01	0.43	Partially cloudy	Partly cloudy throughout the day.	partly-cloudy-day	7,234,079,999,972,340,000,000
jonesboro, arkansas	6/1/1975	26.6	12.9	19.7	26.6	12.9	19.7	12.3	66.5		0	0					8.9	324	1016.4	0.1	20.2					1975-06-01T05:48:00	1975-06-01T20:13:19	0.73	Clear	Clear conditions throughout the day.	clear-day	7,234,079,999,972,340,000,000
jonesboro, arkansas	6/2/1975	26.6	16.2	21.2	26.6	16.2	21.2	14.8	68.5		0	0					14.8	277.1	1018.2	35	20.1					1975-06-02T05:47:41	1975-06-02T20:13:56	0.78	Partially cloudy	Partly cloudy throughout the day.	partly-cloudy-day	7,234,079,999,972,340,000,000
jonesboro, arkansas	6/3/1975	31.6	15.7	24	32.7	15.7	24.4	17.3	68.2		0	0					20.2	234.5	1013.4	35.9	15.7					1975-06-03T05:47:23	1975-06-03T20:14:33	0.83	Partially cloudy	Partly cloudy throughout the day.	partly-cloudy-day	7,234,079,999,972,340,000,000
jonesboro, arkansas	6/4/1975	31.7	20.1	26.2	33.2	20.1	26.9	19.4	69		0	0					27.7	214.5	1010	12.5	14.7					1975-06-04T05:47:06	1975-06-04T20:15:08	0.87	Clear	Clear conditions throughout the day.	clear-day	7,234,079,999,972,340,000,000
jonesboro, arkansas	6/5/1975	30.6	19.3	25.4	33	19.3	25.7	20.3	74.8		0	0					22	239.3	1008.1	45.8	17.6					1975-06-05T05:46:52	1975-06-05T20:15:43	0.91	Partially cloudy	Partly cloudy throughout the day.	partly-cloudy-day	7,234,079,999,972,340,000,000
jonesboro, arkansas	6/6/1975	33.9	23.4	27.8	35.8	23.4	28.8	21.1	70.1		0	0					14.7	247	1008.4	52.8	16.3					1975-06-06T05:46:39	1975-06-06T20:16:16	0.95	Partially cloudy	Partly cloudy throughout the day.	partly-cloudy-day	7,234,079,999,972,340,000,000
jonesboro, arkansas	6/7/1975	28.4	21.2	24.7	28.3	21.2	24.7	17.7	67.1		0	0					16.6	3.5	1009.6	75.9	17.4					1975-06-07T05:46:27	1975-06-07T20:16:49	0.98	Partially cloudy	Partly cloudy throughout the day.	partly-cloudy-day	7,234,079,999,972,340,000,000
jonesboro, arkansas	6/8/1975	29.3	17.1	23.8	28.7	17.1	23.6	13.6	54.9		0	0					21.9	81.5	1011.9	67.5	20.8					1975-06-08T05:46:18	1975-06-08T20:17:20	1	Partially cloudy	Partly cloudy throughout the day.	partly-cloudy-day	7,234,079,999,972,340,000,000
jonesboro, arkansas	6/9/1975	25	18.4	20.7	25	18.4	20.7	17.5	82.6		0	0					14.7	56.8	1011.2	96.3	10.4					1975-06-09T05:46:10	1975-06-09T20:17:50	1	Overcast	Cloudy skies throughout the day.	cloudy	7,234,079,999,972,340,000,000
jonesboro, arkansas	6/10/1975	25.6	20	22	25.6	20	22	20.7	92.6		0	0					10.8	76.5	1012.1	99.6	7.5					1975-06-10T05:46:04	1975-06-10T20:18:19	0	Overcast	Cloudy skies throughout the day.	cloudy	7,234,079,999,972,340,000,000
jonesboro, arkansas	6/11/1975	27.9	21.7	24.1	29.5	21.7	24.2	20.1	80		0	0					18.3	260.1	1012.4	86.3	15.7					1975-06-11T05:45:59	1975-06-11T20:18:47	0.02	Partially cloudy	Partly cloudy throughout the day.	partly-cloudy-day	7,234,079,999,972,340,000,000
jonesboro, arkansas	6/12/1975	28.3	16.2	22.7	30.3	16.2	23	15.8	66.8		0	0					27.7	219	1015.6	8.8	20.7					1975-06-12T05:45:56	1975-06-12T20:19:13	0.05	Clear	Clear conditions throughout the day.	clear-day	7,234,079,999,972,340,000,000
jonesboro, arkansas	6/13/1975	31.2	17.9	24.4	30.6	17.9	24.5	16.7	64.5		0	0					22	207.9	1014.8	26.3	18.2					1975-06-13T05:45:55	1975-06-13T20:19:38	0.08	Partially cloudy	Partly cloudy throughout the day.	partly-cloudy-day	7,234,079,999,972,340,000,000
jonesboro, arkansas	6/14/1975	29.4	20.7	25.1	31	20.7	25.5	19.2	70.6		0	0					22	193.1	1008.9	90.7	21					1975-06-14T05:45:55	1975-06-14T20:20:02	0.13	Overcast	Cloudy skies throughout the day.	cloudy	7,234,079,999,972,340,000,000
jonesboro, arkansas	6/15/1975	28.3	18.4	23.3	28.8	18.4	23.3	17.5	73.1		0	0					33.1	237.7	1007.6	64.2	20.6					1975-06-15T05:45:57	1975-06-15T20:20:24	0.19	Partially cloudy	Partly cloudy throughout the day.	partly-cloudy-day	7,234,079,999,972,340,000,000
jonesboro, arkansas	6/16/1975	31.1	17.2	24.2	36	17.2	25.4	20.3	79.8		0	0					25.8	175.9	1011	46.2	16.4					1975-06-16T05:46:01	1975-06-16T20:20:45	0.24	Partially cloudy	Becoming cloudy in the afternoon.	partly-cloudy-day	7,234,079,999,972,340,000,000
jonesboro, arkansas	6/17/1975	29.4	20.7	25.6	33.2	20.7	26.6	21.7	79.3		0	0					33.2	190.2	1010.4	92.1	16.7					1975-06-17T05:46:06	1975-06-17T20:21:05	0.3	Overcast	Cloudy skies throughout the day.	cloudy	7,234,079,999,972,340,000,000
jonesboro, arkansas	6/18/1975	32.2	22.9	27.5	37.9	22.9	29.9	22.6	75.9		0	0					22	182.5	1016.1	47.9	16.6					1975-06-18T05:46:13	1975-06-18T20:21:23	0.35	Partially cloudy	Clearing in the afternoon.	partly-cloudy-day	7,234,079,999,972,340,000,000
jonesboro, arkansas	6/19/1975	32.2	20.1	26.1	36.1	20.1	27.5	20.4	72.1		0	0					10.8	186.6	1020.7	46.3	21					1975-06-19T05:46:21	1975-06-19T20:21:40	0.4	Partially cloudy	Partly cloudy throughout the day.	partly-cloudy-day	7,234,079,999,972,340,000,000
jonesboro, arkansas	6/20/1975	33.9	20.1	27.2	36.8	20.1	28.5	20.3	68.5		0	0					18.2	141.3	1020.4	18.9	15.5					1975-06-20T05:46:31	1975-06-20T20:21:55	0.44	Clear	Clear conditions throughout the day.	clear-day	7,234,079,999,972,340,000,000
jonesboro, arkansas	6/21/1975	33.9	22.1	26.6	36.4	22.1	27.6	20.8	71.7		0	0					14.8	292.7	1017.6	40.9	13.2					1975-06-21T05:46:42	1975-06-21T20:22:09	0.47	Partially cloudy	Becoming cloudy in the afternoon.	partly-cloudy-day	7,234,079,999,972,340,000,000
jonesboro, arkansas	6/22/1975	30.7	21.7	25.5	34.3	21.7	26.1	21.2	78.4		0	0					21.9	142.6	1018.6	79	12.8					1975-06-22T05:46:55	1975-06-22T20:22:21	0.49	Partially cloudy	Partly cloudy throughout the day.	partly-cloudy-day	7,234,079,999,972,340,000,000
jonesboro, arkansas	6/23/1975	30.1	22.2	25.7	34.1	22.2	26.8	21.6	79		0	0					18.4	127.3	1021.6	58.7	13.5					1975-06-23T05:47:10	1975-06-23T20:22:32	0.5	Partially cloudy	Becoming cloudy in the afternoon.	partly-cloudy-day	7,234,079,999,972,340,000,000
jonesboro, arkansas	6/24/1975	32.2	20.1	26.9	34.2	20.1	27.7	19.4	66.5		0	0					10.8	102	1022.7	21.2	17.3					1975-06-24T05:47:25	1975-06-24T20:22:41	0.51	Partially cloudy	Partly cloudy throughout the day.	partly-cloudy-day	7,234,079,999,972,340,000,000
jonesboro, arkansas	6/25/1975	33.4	22.9	27.7	33.4	22.9	28.2	19.4	63.8		0	0					10.8	184.2	1019.8	46.2	14.7					1975-06-25T05:47:43	1975-06-25T20:22:48	0.52	Partially cloudy	Clearing in the afternoon.	partly-cloudy-day	7,234,081,381,472,340,000,000
jonesboro, arkansas	6/26/1975	32.9	21.2	27.7	35.2	21.2	28.8	19.6	63.4		0	0					3.6	359.8	1016.5	48.8	11.5					1975-06-26T05:48:01	1975-06-26T20:22:54	0.54	Partially cloudy	Partly cloudy throughout the day.	partly-cloudy-day	7,234,079,999,972,340,000,000
jonesboro, arkansas	6/27/1975	32.8	22.2	25.4	36	22.2	26.1	21.3	79.8		0	0					14.8	255.6	1016	79.6	8.3					1975-06-27T05:48:21	1975-06-27T20:22:58	0.57	Partially cloudy	Partly cloudy throughout the day.	partly-cloudy-day	7,234,079,999,972,340,000,000
jonesboro, arkansas	6/28/1975	31.7	21.2	25.8	35.4	21.2	26.8	21.6	79.8		0	0					10.7	0.3	1016.9	52.1	6.9					1975-06-28T05:48:43	1975-06-28T20:23:01	0.61	Partially cloudy	Partly cloudy throughout the day.	partly-cloudy-day	7,234,079,999,972,340,000,000
jonesboro, arkansas	6/29/1975	32.8	22.9	26.8	37.7	22.9	28.4	22.1	76.6		0	0					21.9	54.2	1018.7	68.5	5.3					1975-06-29T05:49:05	1975-06-29T20:23:02	0.65	Partially cloudy	Partly cloudy throughout the day.	partly-cloudy-day	7,234,079,999,972,340,000,000
jonesboro, arkansas	6/30/1975	33.3	22.9	27.6	35.7	22.9	28.5	19.9	65.1		0	0					14.8	13.3	1019.2	57.6	6.9					1975-06-30T05:49:29	1975-06-30T20:23:01	0.7	Partially cloudy	Partly cloudy throughout the day.	partly-cloudy-day	7,234,079,999,972,340,000,000
jonesboro, arkansas	6/1/1976	22.2	17.2	19.9	22.2	17.2	19.9	17.7	87.1		0	0					21.8	264.5	1011.2	85.5	16.3					1976-06-01T05:47:46	1976-06-01T20:13:47	0.06	Partially cloudy	Partly cloudy throughout the day.	partly-cloudy-day	7,234,079,999,972,340,000,000
jonesboro, arkansas	6/2/1976	26.1	16.7	20.6	26.1	16.7	20.6	17.2	82.1		0	0					22	5.7	1012.4	78	10.8					1976-06-02T05:47:27	1976-06-02T20:14:24	0.1	Partially cloudy	Partly cloudy throughout the day.	partly-cloudy-day	7,234,079,999,972,340,000,000
jonesboro, arkansas	6/3/1976	26.7	17.9	21.3	26.7	17.9	21.3	15.9	73.2		0	0					25.9	9.8	1014.3	68.5	11.7					1976-06-03T05:47:10	1976-06-03T20:15:00	0.14	Partially cloudy	Partly cloudy throughout the day.	partly-cloudy-day	7,234,079,999,972,340,000,000
jonesboro, arkansas	6/4/1976	22.2	17.9	19.7	22.2	17.9	19.7	16.9	84.6		0	0					18.3	55.7	1016.5	99.2	10.5					1976-06-04T05:46:55	1976-06-04T20:15:35	0.19	Overcast	Cloudy skies throughout the day.	cloudy	7,234,079,999,972,340,000,000
jonesboro, arkansas	6/5/1976	25.1	18.4	21.1	25.1	18.4	21.1	17.7	82.4		0	0					22	82	1021.2	81.1	10					1976-06-05T05:46:42	1976-06-05T20:16:08	0.25	Partially cloudy	Partly cloudy throughout the day.	partly-cloudy-day	7,234,079,999,972,340,000,000
jonesboro, arkansas	6/6/1976	27.9	16.7	22.1	27.1	16.7	22.1	13.4	61.8		0	0					18.3	80.2	1022.3	26.3	16.9					1976-06-06T05:46:30	1976-06-06T20:16:41	0.31	Partially cloudy	Clearing in the afternoon.	partly-cloudy-day	7,234,079,999,972,340,000,000
jonesboro, arkansas	6/7/1976	29.3	15.7	22.6	28.3	15.7	22.4	13.3	59.8		0	0					18.4	12.3	1020.2	32.6	14.6					1976-06-07T05:46:20	1976-06-07T20:17:12	0.36	Partially cloudy	Clearing in the afternoon.	partly-cloudy-day	7,234,079,999,972,340,000,000
jonesboro, arkansas	6/8/1976	30.7	16.7	23.9	30.1	16.7	23.8	15	60.1		0	0					14.8	344.3	1018.1	20	9.2					1976-06-08T05:46:12	1976-06-08T20:17:43	0.41	Clear	Clearing in the afternoon.	clear-day	7,234,079,999,972,340,000,000
jonesboro, arkansas	6/9/1976	31.7	18.4	25.4	31.6	18.4	25.4	16.4	60.2		0	0					12.9	330.3	1017.2	11.4	6					1976-06-09T05:46:05	1976-06-09T20:18:12	0.45	Clear	Clear conditions throughout the day.	clear-day	7,234,079,999,972,340,000,000
jonesboro, arkansas	6/10/1976	32.2	18.9	26	32.2	18.9	26	16.8	60.5		0	0					18.3	213.4	1014.5	12.9	6.1					1976-06-10T05:46:00	1976-06-10T20:18:40	0.48	Clear	Clear conditions throughout the day.	clear-day	7,234,079,999,972,340,000,000
jonesboro, arkansas	6/11/1976	31.2	19.4	25.9	31	19.4	25.8	16.4	59.3		0	0					21.9	223.3	1012	29	8.5					1976-06-11T05:45:57	1976-06-11T20:19:07	0.5	Partially cloudy	Partly cloudy throughout the day.	partly-cloudy-day	7,234,079,999,972,340,000,000
jonesboro, arkansas	6/12/1976	32.2	18.4	26.1	32	18.4	26.1	16.8	60.1		0	0					27.7	214.8	1012.5	26.4	10					1976-06-12T05:45:55	1976-06-12T20:19:32	0.5	Partially cloudy	Partly cloudy throughout the day.	partly-cloudy-day	7,234,079,999,972,340,000,000
jonesboro, arkansas	6/13/1976	32.9	20.7	26.9	32.1	20.7	26.8	16.3	55.8		0	0					29.5	208.6	1014.5	33.8	15.1					1976-06-13T05:45:55	1976-06-13T20:19:56	0.52	Partially cloudy	Clearing in the afternoon.	partly-cloudy-day	7,234,079,999,972,340,000,000
jonesboro, arkansas	6/14/1976	33.4	20.1	27.1	33.4	20.1	27.5	17.2	56.6		0	0					29.5	200.9	1013.7	40.1	14.6					1976-06-14T05:45:57	1976-06-14T20:20:19	0.53	Partially cloudy	Becoming cloudy in the afternoon.	partly-cloudy-day	7,234,079,999,972,340,000,000
jonesboro, arkansas	6/15/1976	32.2	22.2	27.7	36.4	22.2	29.3	20	63.9		0	0					36.5	205.8	1011.3	60.9	12.5					1976-06-15T05:46:00	1976-06-15T20:20:41	0.57	Partially cloudy	Partly cloudy throughout the day.	partly-cloudy-day	7,234,079,999,972,340,000,000
jonesboro, arkansas	6/16/1976	28.3	18.9	23.1	28.3	18.9	23.1	17.3	73.3		0	0					18.5	337	1011.1	53.9	18.6					1976-06-16T05:46:05	1976-06-16T20:21:01	0.61	Partially cloudy	Clearing in the afternoon.	partly-cloudy-day	7,234,079,999,972,340,000,000
jonesboro, arkansas	6/17/1976	29.3	17.2	23.8	31.6	17.2	24.5	19.1	76.5		0	0					18.3	158.9	1014.4	37.6	15.7					1976-06-17T05:46:11	1976-06-17T20:21:19	0.66	Partially cloudy	Becoming cloudy in the afternoon.	partly-cloudy-day	7,234,079,999,972,340,000,000
jonesboro, arkansas	6/18/1976	24.4	21.7	23.1	24.4	21.7	23.1	21.6	91.8		0	0					23.8	198	1012.2	87.1	12.1					1976-06-18T05:46:19	1976-06-18T20:21:36	0.7	Partially cloudy	Partly cloudy throughout the day.	partly-cloudy-day	7,234,079,999,972,340,000,000
jonesboro, arkansas	6/19/1976	25.7	18.9	22.2	25.7	18.9	22.2	16.7	72.1		0	0					22	342.7	1015.1	65.1	19.1					1976-06-19T05:46:29	1976-06-19T20:21:52	0.75	Partially cloudy	Partly cloudy throughout the day.	partly-cloudy-day	7,234,079,999,972,340,000,000
jonesboro, arkansas	6/20/1976	27.1	16.2	21.6	26.9	16.2	21.5	13.4	62.2		0	0					18.4	3.4	1016.5	12.8	21					1976-06-20T05:46:40	1976-06-20T20:22:06	0.8	Clear	Clear conditions throughout the day.	clear-day	7,234,079,999,972,340,000,000
jonesboro, arkansas	6/21/1976	28.8	15.1	21.9	27.9	15.1	21.7	13	61.2		0	0					16.5	333	1015.7	41.4	18.9					1976-06-21T05:46:52	1976-06-21T20:22:19	0.84	Partially cloudy	Becoming cloudy in the afternoon.	partly-cloudy-day	7,234,079,999,972,340,000,000
jonesboro, arkansas	6/22/1976	27.8	17.2	22.6	27.8	17.2	22.7	15.7	67.2		0	0					12.9	158.5	1016.2	70.5	13.1					1976-06-22T05:47:06	1976-06-22T20:22:30	0.89	Partially cloudy	Partly cloudy throughout the day.	partly-cloudy-day	7,234,079,999,972,340,000,000
jonesboro, arkansas	6/23/1976	21.2	18.9	20	21.2	18.9	20	18.4	90.9		0	0					20.1	131.2	1014.9	91.2	7.4					1976-06-23T05:47:22	1976-06-23T20:22:39	0.93	Overcast	Cloudy skies throughout the day.	cloudy	7,234,079,999,972,340,000,000
jonesboro, arkansas	6/24/1976	30.1	21.2	24.6	33.1	21.2	25.3	21.9	85.9		0	0					33.1	212.1	1011.6	97.5	11.9					1976-06-24T05:47:39	1976-06-24T20:22:47	0.96	Overcast	Cloudy skies throughout the day.	cloudy	7,234,079,999,972,340,000,000
jonesboro, arkansas	6/25/1976	27.2	20.1	23.1	28.9	20.1	23.2	20	83.6		0	0					12.9	267.9	1013.9	90.8	19.6					1976-06-25T05:47:57	1976-06-25T20:22:53	0.98	Overcast	Cloudy skies throughout the day.	cloudy	7,234,079,999,972,340,000,000
jonesboro, arkansas	6/26/1976	29.4	20.1	25.1	32.6	20.1	26.2	21.2	80.2		0	0					12.9	138.6	1017.4	61.4	18.6					1976-06-26T05:48:17	1976-06-26T20:22:58	1	Partially cloudy	Partly cloudy throughout the day.	partly-cloudy-day	7,234,079,999,972,340,000,000
jonesboro, arkansas	6/27/1976	32.2	21.7	27.1	37.2	21.7	29.4	22.9	79.4		0	0					16.6	197.4	1020.2	53.9	14.9					1976-06-27T05:48:38	1976-06-27T20:23:01	1	Partially cloudy	Partly cloudy throughout the day.	partly-cloudy-day	7,234,079,999,972,340,000,000
jonesboro, arkansas	6/28/1976	32.2	22.2	26.1	37.1	22.2	27.5	22.1	80.5		0	0					21.9	212.1	1018	59.9	15.4					1976-06-28T05:49:00	1976-06-28T20:23:02	0	Partially cloudy	Partly cloudy throughout the day.	partly-cloudy-day	7,234,079,999,972,340,000,000
jonesboro, arkansas	6/29/1976	33.4	22.8	27	37.1	22.8	28.5	21.9	75.5		0	0					22	259.9	1013.1	48	14.2					1976-06-29T05:49:24	1976-06-29T20:23:01	0.02	Partially cloudy	Clearing in the afternoon.	partly-cloudy-day	7,234,079,999,972,340,000,000
jonesboro, arkansas	6/30/1976	28.4	20.7	24.3	28.3	20.7	24.3	16.6	63.9		0	0					20.2	329.7	1013.5	50.8	18.5					1976-06-30T05:49:49	1976-06-30T20:22:59	0.05	Partially cloudy	Partly cloudy throughout the day.	partly-cloudy-day	7,234,079,999,972,340,000,000
jonesboro, arkansas	6/1/1977	31.1	17.2	24.4	29.7	17.2	24	12.5	50.8		0	0					18.4	312.3	1014	26.3	19.9					1977-06-01T05:47:51	1977-06-01T20:13:38	0.5	Partially cloudy	Partly cloudy throughout the day.	partly-cloudy-day	7,234,079,999,972,340,000,000
jonesboro, arkansas	6/2/1977	32.8	20.6	26.2	34	20.6	26.2	15.3	53.2		0	0					13	15.4	1012.1	49.2	19.8					1977-06-02T05:47:32	1977-06-02T20:14:15	0.51	Partially cloudy	Clearing in the afternoon.	partly-cloudy-day	7,234,079,999,972,340,000,000
jonesboro, arkansas	6/3/1977	32.8	20.6	26.5	32.4	20.6	26.3	14.7	50.5		0	0					20.1	67.4	1016.7	44.9	16.9					1977-06-03T05:47:15	1977-06-03T20:14:51	0.53	Partially cloudy	Partly cloudy throughout the day.	partly-cloudy-day	7,234,079,999,972,340,000,000
jonesboro, arkansas	6/4/1977	36.1	20	28	36.9	20	28.3	15.8	50.2		0	0					10.7	53.8	1019.1	18.9	14					1977-06-04T05:46:59	1977-06-04T20:15:26	0.55	Clear	Clear conditions throughout the day.	clear-day	7,234,079,999,972,340,000,000
jonesboro, arkansas	6/5/1977	36.1	22.2	28.8	39.1	22.2	29.7	18.4	55.4		0	0					27.5	274.8	1015.8	13.8	13.5					1977-06-05T05:46:45	1977-06-05T20:16:00	0.6	Clear	Clear conditions throughout the day.	clear-day	7,234,079,999,972,340,000,000
jonesboro, arkansas	6/6/1977	33.9	23.3	28.7	36.3	23.3	29	16.8	51.1		0	0					33.1	327	1009.8	11.3	17.5					1977-06-06T05:46:33	1977-06-06T20:16:33	0.64	Clear	Clear conditions throughout the day.	clear-day	7,234,079,999,972,340,000,000
jonesboro, arkansas	6/7/1977	27.1	15	21.3	26.6	15	21.3	8.7	45.8		0	0					27.6	18.9	1014.8	11.3	16.5					1977-06-07T05:46:23	1977-06-07T20:17:05	0.7	Clear	Clear conditions throughout the day.	clear-day	7,234,079,999,972,340,000,000
jonesboro, arkansas	6/8/1977	30.6	12.2	22.6	29.3	12.2	22.2	10.5	50.8		0	0					22	220.1	1011.1	12.6	14					1977-06-08T05:46:14	1977-06-08T20:17:36	0.75	Clear	Clear conditions throughout the day.	clear-day	7,234,079,999,972,340,000,000
jonesboro, arkansas	6/9/1977	31.1	18.9	25.3	29.9	18.9	25.1	13.5	49.7		0	0					27.6	44.6	1012.8	17.7	13.2					1977-06-09T05:46:07	1977-06-09T20:18:05	0.8	Clear	Clear conditions throughout the day.	clear-day	7,234,079,999,972,340,000,000
jonesboro, arkansas	6/10/1977	37.1	18.3	27.8	37.1	18.3	27.7	12.4	39.9		0	0					16.5	108.9	1015.9	7.6	13.8					1977-06-10T05:46:02	1977-06-10T20:18:33	0.85	Clear	Clear conditions throughout the day.	clear-day	7,234,079,999,972,340,000,000
jonesboro, arkansas	6/11/1977	37.1	21.7	30	36.5	21.7	29.9	15.8	46.1		0	0					22	241.1	1013.1	3.8	13.7					1977-06-11T05:45:58	1977-06-11T20:19:00	0.89	Clear	Clear conditions throughout the day.	clear-day	7,234,079,999,972,340,000,000
jonesboro, arkansas	6/12/1977	38.3	23.9	30.3	39	23.9	30.7	17.1	47.9		0	0					18.4	263.3	1010.2	30.9	15.5					1977-06-12T05:45:56	1977-06-12T20:19:26	0.93	Partially cloudy	Partly cloudy throughout the day.	partly-cloudy-day	7,234,079,999,972,340,000,000
jonesboro, arkansas	6/13/1977	32.1	22.2	26.6	34.8	22.2	27.1	19.6	67		0	0					18.4	14.8	1014.1	90.4	10.7					1977-06-13T05:45:55	1977-06-13T20:19:51	0.96	Overcast	Cloudy skies throughout the day.	cloudy	7,234,079,999,972,340,000,000
jonesboro, arkansas	6/14/1977	30.6	21.2	24.1	33	21.2	24.6	21.2	85.1		0	0					25.8	159.4	1017.9	70.9	10.4					1977-06-14T05:45:57	1977-06-14T20:20:14	0.98	Partially cloudy	Partly cloudy throughout the day.	partly-cloudy-day	7,234,079,999,972,340,000,000
jonesboro, arkansas	6/15/1977	26.7	21.1	24	26.7	21.1	24	21	84.4		0	0					21.9	199.1	1019.1	62.9	13.2					1977-06-15T05:45:59	1977-06-15T20:20:36	1	Partially cloudy	Partly cloudy throughout the day.	partly-cloudy-day	7,234,079,999,972,340,000,000
jonesboro, arkansas	6/16/1977	27.1	21.7	24.4	29.8	21.7	24.6	21.6	84.9		0	0					18.3	173.8	1017	89.2	12.7					1977-06-16T05:46:04	1977-06-16T20:20:56	1	Partially cloudy	Partly cloudy throughout the day.	partly-cloudy-day	7,234,079,999,972,340,000,000
jonesboro, arkansas	6/17/1977	27.1	21.1	23.8	29.5	21.1	23.9	21.7	88.4		0	0					25.9	194.9	1015	85.5	11.4					1977-06-17T05:46:10	1977-06-17T20:21:15	0	Partially cloudy	Partly cloudy throughout the day.	partly-cloudy-day	7,234,079,999,972,340,000,000
jonesboro, arkansas	6/18/1977	32.1	22.8	25.3	37.3	22.8	26.2	21.5	80.2		0	0					14.8	231.8	1013.8	62.9	12.9					1977-06-18T05:46:18	1977-06-18T20:21:32	0.01	Partially cloudy	Partly cloudy throughout the day.	partly-cloudy-day	7,234,079,999,972,340,000,000
jonesboro, arkansas	6/19/1977	30	22.1	25.5	33.5	22.1	26.5	21.4	79.1		0	0					29.5	232.5	1014.1	63.3	14					1977-06-19T05:46:27	1977-06-19T20:21:48	0.03	Partially cloudy	Partly cloudy throughout the day.	partly-cloudy-day	7,234,079,999,972,340,000,000
jonesboro, arkansas	6/20/1977	29.3	23.4	26	31.2	23.4	26.5	20.6	73.2		0	0					21.9	259	1014.5	72.9	16.5					1977-06-20T05:46:37	1977-06-20T20:22:03	0.06	Partially cloudy	Partly cloudy throughout the day.	partly-cloudy-day	7,234,079,999,972,340,000,000
jonesboro, arkansas	6/21/1977	33.8	22.2	27.8	38.3	22.2	30.1	21.7	71.4		0	0					18.4	201.2	1015.4	40.5	16.3					1977-06-21T05:46:50	1977-06-21T20:22:16	0.1	Partially cloudy	Partly cloudy throughout the day.	partly-cloudy-day	7,234,079,999,972,340,000,000
jonesboro, arkansas	6/22/1977	35	24.4	28.6	38.2	24.4	30.1	21.8	68.8		0	0					29.5	221.6	1014.9	43.2	14.6					1977-06-22T05:47:03	1977-06-22T20:22:27	0.14	Partially cloudy	Clearing in the afternoon.	partly-cloudy-day	7,234,079,999,972,340,000,000
jonesboro, arkansas	6/23/1977	35	22.8	28.7	38.3	22.8	30.1	21.2	67.6		0	0					25.8	215.6	1017.2	20.3	14.7					1977-06-23T05:47:18	1977-06-23T20:22:37	0.19	Partially cloudy	Partly cloudy throughout the day.	partly-cloudy-day	7,234,079,999,972,340,000,000
jonesboro, arkansas	6/24/1977	35.6	22.8	28.1	38.5	22.8	29.2	20.8	67.9		0	0					21.9	224.5	1016.7	36.1	15.1					1977-06-24T05:47:35	1977-06-24T20:22:45	0.25	Partially cloudy	Becoming cloudy in the afternoon.	partly-cloudy-day	7,234,079,999,972,340,000,000
jonesboro, arkansas	6/25/1977	31.6	22.8	26.1	35.5	22.8	27.5	21.9	78.4		0	0					21.9	237.7	1013.2	77.9	11.8					1977-06-25T05:47:53	1977-06-25T20:22:52	0.3	Partially cloudy	Partly cloudy throughout the day.	partly-cloudy-day	7,234,079,999,972,340,000,000
jonesboro, arkansas	6/26/1977	30	21.2	24.7	33.5	21.2	25.3	21.4	82.6		0	0					25.8	214.6	1011.5	47.6	16.2					1977-06-26T05:48:12	1977-06-26T20:22:57	0.36	Partially cloudy	Partly cloudy throughout the day.	partly-cloudy-day	7,234,079,999,972,340,000,000
jonesboro, arkansas	6/27/1977	28.8	21.1	24.3	32.8	21.1	25	21.7	86.3		0	0					21.9	209.1	1011.8	84.6	15.3					1977-06-27T05:48:33	1977-06-27T20:23:00	0.41	Partially cloudy	Partly cloudy throughout the day.	partly-cloudy-day	7,234,079,999,972,340,000,000
jonesboro, arkansas	6/28/1977	31.2	21.7	26.1	35.5	21.7	27.4	21.7	78.5		0	0					27.7	213.7	1012.4	59.6	11.4					1977-06-28T05:48:55	1977-06-28T20:23:02	0.45	Partially cloudy	Becoming cloudy in the afternoon.	partly-cloudy-day	7,234,079,999,972,340,000,000
jonesboro, arkansas	6/29/1977	31.6	20.7	25.7	36.1	20.7	27.5	21.5	79.1		0	0					13	212.7	1014.5	80	18.6					1977-06-29T05:49:18	1977-06-29T20:23:02	0.48	Partially cloudy	Partly cloudy throughout the day.	partly-cloudy-day	7,234,079,999,972,340,000,000
jonesboro, arkansas	6/30/1977	32.9	23.4	28.2	37.7	23.4	30.4	22.1	71.5		0	0					27.8	208.4	1012.2	42.5	14.6					1977-06-30T05:49:43	1977-06-30T20:23:00	0.5	Partially cloudy	Becoming cloudy in the afternoon.	partly-cloudy-day	7,234,079,999,972,340,000,000
jonesboro, arkansas	6/1/1978	33.8	18.4	25.1	35.5	18.4	25.5	18	67.8		0	0					27.7	273.3	1014.7	54.7	10.4					1978-06-01T05:47:56	1978-06-01T20:13:29	0.92	Partially cloudy	Partly cloudy throughout the day.	partly-cloudy-day	7,234,079,999,972,340,000,000
jonesboro, arkansas	6/2/1978	27.1	18.9	22.6	28.3	18.9	22.6	18.7	80.4		0	0					23.6	67.6	1015.3	95.8	10.2					1978-06-02T05:47:37	1978-06-02T20:14:06	0.95	Overcast	Cloudy skies throughout the day.	cloudy	7,234,079,999,972,340,000,000
jonesboro, arkansas	6/3/1978	27.8	18.9	22.9	28.1	18.9	22.9	16.2	68.2		0	0					18.4	20.2	1017.2	78.3	13.5					1978-06-03T05:47:19	1978-06-03T20:14:43	0.98	Partially cloudy	Partly cloudy throughout the day.	partly-cloudy-day	7,234,079,999,972,340,000,000
jonesboro, arkansas	6/4/1978	28.8	16.7	22.9	28.7	16.7	22.8	13.5	57.4		0	0					14.7	26.5	1017	34	20.2					1978-06-04T05:47:03	1978-06-04T20:15:18	1	Partially cloudy	Becoming cloudy in the afternoon.	partly-cloudy-day	7,234,079,999,972,340,000,000
jonesboro, arkansas	6/5/1978	28.4	19.4	23.5	28.5	19.4	23.5	16.8	68.6		0	0					10.8	85.9	1014.9	77.4	12					1978-06-05T05:46:49	1978-06-05T20:15:52	1	Partially cloudy	Partly cloudy throughout the day.	partly-cloudy-day	7,234,081,381,472,340,000,000
jonesboro, arkansas	6/6/1978	31.1	20.1	23.3	33.6	20.1	23.8	20.1	83.7		0	0					51.8	166.6	1011.6	85	7.3					1978-06-06T05:46:36	1978-06-06T20:16:25	0	Partially cloudy	Partly cloudy throughout the day.	wind	7,234,079,999,972,340,000,000
jonesboro, arkansas	6/7/1978	25.1	20.7	22.7	25.1	20.7	22.7	21.1	91.2		0	0					25.8	209.9	1009.4	98.7	13.3					1978-06-07T05:46:25	1978-06-07T20:16:57	0.01	Overcast	Cloudy skies throughout the day.	cloudy	7,234,079,999,972,340,000,000
jonesboro, arkansas	6/8/1978	25.1	18.3	22.5	25.1	18.3	22.5	19.4	83.5		0	0					25.9	324.9	1010.6	79.5	9.8					1978-06-08T05:46:16	1978-06-08T20:17:28	0.03	Partially cloudy	Partly cloudy throughout the day.	partly-cloudy-day	7,234,079,999,972,340,000,000
jonesboro, arkansas	6/9/1978	25	12.2	18.9	25	12.2	18.9	12.6	68.7		0	0					18.3	24.5	1018	6.5	14.3					1978-06-09T05:46:09	1978-06-09T20:17:58	0.06	Clear	Clear conditions throughout the day.	clear-day	7,234,079,999,972,340,000,000
jonesboro, arkansas	6/10/1978	26.7	13.4	20.7	26.7	13.4	20.7	14.6	70.3		0	0					14.7	176.2	1018.5	8.7	11.3					1978-06-10T05:46:03	1978-06-10T20:18:27	0.09	Clear	Clear conditions throughout the day.	clear-day	7,234,079,999,972,340,000,000
jonesboro, arkansas	6/11/1978	31.7	16.7	24.7	32.5	16.7	25.1	17.8	68.8		0	0					27.6	199	1015.9	11.3	10.5					1978-06-11T05:45:59	1978-06-11T20:18:54	0.13	Clear	Clear conditions throughout the day.	clear-day	7,234,079,999,972,340,000,000
jonesboro, arkansas	6/12/1978	32.2	22.9	27	36	22.9	28	20.5	70.6		0	0					21.9	291.6	1017.5	34.2	14.7					1978-06-12T05:45:56	1978-06-12T20:19:20	0.18	Partially cloudy	Partly cloudy throughout the day.	partly-cloudy-day	7,234,079,999,972,340,000,000
jonesboro, arkansas	6/13/1978	30.6	18.8	24.5	30	18.8	24.3	12.6	48.8		0	0					20.1	23.9	1021.8	36.5	19.2					1978-06-13T05:45:56	1978-06-13T20:19:45	0.23	Partially cloudy	Clearing in the afternoon.	partly-cloudy-day	7,234,079,999,972,340,000,000
jonesboro, arkansas	6/14/1978	29.3	16.1	22.5	27.9	16.1	22.3	10.7	50.2		0	0					16.6	63.8	1022.5	28.9	19.5					1978-06-14T05:45:56	1978-06-14T20:20:08	0.28	Partially cloudy	Becoming cloudy in the afternoon.	partly-cloudy-day	7,234,079,999,972,340,000,000
jonesboro, arkansas	6/15/1978	31.1	13.9	23.4	30.8	13.9	23.2	13.2	55.9		0	0					20	186.9	1019.7	7.7	16.7					1978-06-15T05:45:59	1978-06-15T20:20:31	0.33	Clear	Clear conditions throughout the day.	clear-day	7,234,081,381,472,340,000,000
jonesboro, arkansas	6/16/1978	32.2	19.4	26.3	33.6	19.4	26.6	16.8	57.8		0	0					23.8	210.6	1018.8	32.6	11.4					1978-06-16T05:46:03	1978-06-16T20:20:51	0.38	Partially cloudy	Partly cloudy throughout the day.	partly-cloudy-day	7,234,079,999,972,340,000,000
jonesboro, arkansas	6/17/1978	33.4	23.9	28.5	36.3	23.9	30.2	21	65.3		0	0					36.7	203.1	1019	33	11.6					1978-06-17T05:46:09	1978-06-17T20:21:10	0.42	Partially cloudy	Partly cloudy throughout the day.	partly-cloudy-day	7,234,079,999,972,340,000,000
jonesboro, arkansas	6/18/1978	32.2	22.2	26	36.1	22.2	27.1	21.3	76		0	0					18.4	238.3	1019	70	11.9					1978-06-18T05:46:16	1978-06-18T20:21:28	0.46	Partially cloudy	Partly cloudy throughout the day.	partly-cloudy-day	7,234,079,999,972,340,000,000
jonesboro, arkansas	6/19/1978	31.1	20.1	25.2	32.5	20.1	25.8	20.1	75.2		0	0					12.9	55.7	1017.3	35.7	12.7					1978-06-19T05:46:25	1978-06-19T20:21:45	0.49	Partially cloudy	Becoming cloudy in the afternoon.	partly-cloudy-day	7,234,079,999,972,340,000,000
jonesboro, arkansas	6/20/1978	28.3	21.7	24.4	31.7	21.7	24.8	22	86.7		0	0					27.7	201	1015.4	84.1	10.1					1978-06-20T05:46:35	1978-06-20T20:22:00	0.5	Partially cloudy	Partly cloudy throughout the day.	partly-cloudy-day	7,234,079,999,972,340,000,000
jonesboro, arkansas	6/21/1978	31.1	22.2	26.3	34.5	22.2	27.4	21.8	77.4		0	0					16.4	338.3	1017.3	89.6	13.7					1978-06-21T05:46:47	1978-06-21T20:22:13	0.51	Partially cloudy	Partly cloudy throughout the day.	partly-cloudy-day	7,234,079,999,972,340,000,000
jonesboro, arkansas	6/22/1978	31.6	22.2	25.9	35.5	22.2	26.9	22.3	81.4		0	0					20.2	104.3	1016.8	67.3	10.9					1978-06-22T05:47:00	1978-06-22T20:22:25	0.53	Partially cloudy	Partly cloudy throughout the day.	partly-cloudy-day	7,234,079,999,972,340,000,000
jonesboro, arkansas	6/23/1978	30	21.2	24.2	34	21.2	25	21.7	87		0	0					27.5	116.5	1017.8	59.3	10.4					1978-06-23T05:47:15	1978-06-23T20:22:35	0.55	Partially cloudy	Partly cloudy throughout the day.	partly-cloudy-day	7,234,079,999,972,340,000,000
jonesboro, arkansas	6/24/1978	30.7	20.7	25.9	38	20.7	28.6	22.7	83.3		0	0					18.3	185.3	1015.9	70.8	10.3					1978-06-24T05:47:31	1978-06-24T20:22:43	0.6	Partially cloudy	Partly cloudy throughout the day.	partly-cloudy-day	7,234,079,999,972,340,000,000
jonesboro, arkansas	6/25/1978	33.4	23.9	28.9	40.2	23.9	32.2	23.6	74.4		0	0					33	208.9	1011.7	37.6	16.5					1978-06-25T05:47:49	1978-06-25T20:22:50	0.65	Partially cloudy	Clearing in the afternoon.	partly-cloudy-day	7,234,079,999,972,340,000,000
jonesboro, arkansas	6/26/1978	33.4	25.1	29.2	40.4	25.1	32.4	23	69.9		0	0					27.7	210.2	1012.6	14.1	14.5					1978-06-26T05:48:08	1978-06-26T20:22:56	0.7	Clear	Clear conditions throughout the day.	clear-day	7,234,079,999,972,340,000,000
jonesboro, arkansas	6/27/1978	35.1	25.1	29.7	40.8	25.1	32.8	23.1	69.5		0	0					14.8	238.1	1018	37.5	12.9					1978-06-27T05:48:28	1978-06-27T20:23:00	0.76	Partially cloudy	Clearing in the afternoon.	partly-cloudy-day	7,234,079,999,972,340,000,000
jonesboro, arkansas	6/28/1978	36.6	25.1	30.6	42.6	25.1	34	23.1	66.9		0	0					14.7	261	1019.3	6.3	12.3					1978-06-28T05:48:50	1978-06-28T20:23:02	0.81	Clear	Clear conditions throughout the day.	clear-day	7,234,079,999,972,340,000,000
jonesboro, arkansas	6/29/1978	36.7	25.1	30.9	41.8	25.1	34.2	22.9	65.2		0	0					10.8	309.9	1017.9	24.8	11					1978-06-29T05:49:13	1978-06-29T20:23:02	0.86	Partially cloudy	Becoming cloudy in the afternoon.	partly-cloudy-day	7,234,079,999,972,340,000,000
jonesboro, arkansas	6/30/1978	37.1	25.1	30.6	43.5	25.1	34.4	23.2	67		0	0					14.7	124.5	1015.1	24	10.8					1978-06-30T05:49:37	1978-06-30T20:23:01	0.9	Partially cloudy	Clearing in the afternoon.	partly-cloudy-day	7,234,079,999,972,340,000,000
jonesboro, arkansas	6/1/1979	28.8	19.4	23.5	30.5	19.4	23.9	19.1	77.4		0	0					14.8	352	1019.9	71.4	11.9					1979-06-01T05:48:01	1979-06-01T20:13:20	0.18	Partially cloudy	Partly cloudy throughout the day.	partly-cloudy-day	7,234,079,999,972,340,000,000
jonesboro, arkansas	6/2/1979	22.2	16.2	18.9	22.2	16.2	18.9	16.3	85.4		0	0					21.9	30.9	1018.7	97.1	9.9					1979-06-02T05:47:41	1979-06-02T20:13:58	0.23	Overcast	Cloudy skies throughout the day.	cloudy	7,234,079,999,972,340,000,000
jonesboro, arkansas	6/3/1979	25.7	16.7	20.8	25.7	16.7	20.8	15.9	75.8		0	0					18.3	22.8	1015.8	81.5	12.2					1979-06-03T05:47:23	1979-06-03T20:14:34	0.28	Partially cloudy	Partly cloudy throughout the day.	partly-cloudy-day	7,234,079,999,972,340,000,000
jonesboro, arkansas	6/4/1979	28.8	15.7	22.3	29	15.7	22.4	17	74.1		0	0					14.7	249.3	1013.4	13.8	12.8					1979-06-04T05:47:07	1979-06-04T20:15:10	0.32	Clear	Clear conditions throughout the day.	clear-day	7,234,079,999,972,340,000,000
jonesboro, arkansas	6/5/1979	29.4	18.9	24.1	31.6	18.9	24.6	19.5	77.3		0	0					18.3	218.5	1010.2	65	11.1					1979-06-05T05:46:52	1979-06-05T20:15:44	0.37	Partially cloudy	Partly cloudy throughout the day.	partly-cloudy-day	7,234,079,999,972,340,000,000
jonesboro, arkansas	6/6/1979	26.7	20.1	23.3	26.7	20.1	23.3	20.4	84.2		0	0					18.3	184.3	1009.6	95.4	12.7					1979-06-06T05:46:39	1979-06-06T20:16:18	0.41	Overcast	Cloudy skies throughout the day.	cloudy	7,234,079,999,972,340,000,000
jonesboro, arkansas	6/7/1979	31.2	22.2	26.7	36	22.2	28.5	22.9	81.2		0	0					31.3	201.8	1009.1	70.8	15.3					1979-06-07T05:46:28	1979-06-07T20:16:50	0.45	Partially cloudy	Partly cloudy throughout the day.	partly-cloudy-day	7,234,079,999,972,340,000,000
jonesboro, arkansas	6/8/1979	32.2	23.9	27.7	37.9	23.9	30.2	23.1	77.8		0	0					27.7	206.7	1014.8	42.2	17.1					1979-06-08T05:46:19	1979-06-08T20:17:21	0.48	Partially cloudy	Clearing in the afternoon.	partly-cloudy-day	7,234,079,999,972,340,000,000
jonesboro, arkansas	6/9/1979	33.9	23.4	28.5	36.5	23.4	30.5	22.2	71.7		0	0					20.1	220	1016.5	21.4	16.2					1979-06-09T05:46:11	1979-06-09T20:17:51	0.49	Partially cloudy	Becoming cloudy in the afternoon.	partly-cloudy-day	7,234,079,999,972,340,000,000
jonesboro, arkansas	6/10/1979	27.9	18.3	23.7	30.9	18.3	23.8	17.1	68.5		0	0					26	320.4	1018.4	38.3	18.3					1979-06-10T05:46:04	1979-06-10T20:18:20	0.5	Partially cloudy	Partly cloudy throughout the day.	partly-cloudy-day	7,234,079,999,972,340,000,000
jonesboro, arkansas	6/11/1979	28.3	13.8	21.5	27.9	13.8	21.4	11.2	55.3		0	0					22	2.9	1022.7	1.3	20.6					1979-06-11T05:46:00	1979-06-11T20:18:48	0.51	Clear	Clear conditions throughout the day.	clear-day	7,234,079,999,972,340,000,000
jonesboro, arkansas	6/12/1979	30.7	15.7	23.3	29.5	15.7	23	12.7	55.6		0	0					10.7	285.9	1021.2	20.2	19.4					1979-06-12T05:45:57	1979-06-12T20:19:14	0.53	Partially cloudy	Clearing in the afternoon.	partly-cloudy-day	7,234,079,999,972,340,000,000
jonesboro, arkansas	6/13/1979	30.6	15.7	23.6	30.5	15.7	23.5	14.8	61.7		0	0					21.8	230.4	1020.4	46.4	15.7					1979-06-13T05:45:56	1979-06-13T20:19:39	0.56	Partially cloudy	Partly cloudy throughout the day.	partly-cloudy-day	7,234,079,999,972,340,000,000
jonesboro, arkansas	6/14/1979	32.8	17.9	25.6	32.7	17.9	25.7	16.1	59.1		0	0					23.7	199.1	1020.4	27.6	14.4					1979-06-14T05:45:56	1979-06-14T20:20:03	0.61	Partially cloudy	Partly cloudy throughout the day.	partly-cloudy-day	7,234,079,999,972,340,000,000
jonesboro, arkansas	6/15/1979	31.1	17.9	25.2	30.6	17.9	25	15	56		0	0					23.7	198.5	1020.2	12.5	14.5					1979-06-15T05:45:58	1979-06-15T20:20:25	0.66	Clear	Clear conditions throughout the day.	clear-day	7,234,079,999,972,340,000,000
jonesboro, arkansas	6/16/1979	32.1	17.9	25.5	33	17.9	25.6	16.5	60.3		0	0					21.9	210.1	1016.7	11.4	12.3					1979-06-16T05:46:02	1979-06-16T20:20:46	0.71	Clear	Clear conditions throughout the day.	clear-day	7,234,079,999,972,340,000,000
jonesboro, arkansas	6/17/1979	33.4	20	26.8	34.3	20	27.1	17.4	58.7		0	0					21.9	221.1	1014.9	7.5	11.9					1979-06-17T05:46:07	1979-06-17T20:21:06	0.77	Clear	Clear conditions throughout the day.	clear-day	7,234,079,999,972,340,000,000
jonesboro, arkansas	6/18/1979	32.9	21.2	27.1	35.6	21.2	27.7	18.2	60.4		0	0					29.5	215.7	1017.1	21.5	14.8					1979-06-18T05:46:14	1979-06-18T20:21:24	0.83	Partially cloudy	Clearing in the afternoon.	partly-cloudy-day	7,234,079,999,972,340,000,000
jonesboro, arkansas	6/19/1979	34.3	21.2	28.2	38.3	21.2	30.4	20.4	63.9		0	0					25.9	208.1	1017.6	30.1	17					1979-06-19T05:46:22	1979-06-19T20:21:41	0.88	Partially cloudy	Becoming cloudy in the afternoon.	partly-cloudy-day	7,234,079,999,972,340,000,000
jonesboro, arkansas	6/20/1979	34.4	25	29.4	40.2	25	32	22.1	66		0	0					27.7	217.9	1017.3	63.4	15.7					1979-06-20T05:46:32	1979-06-20T20:21:56	0.92	Partially cloudy	Partly cloudy throughout the day.	partly-cloudy-day	7,234,079,999,972,340,000,000
jonesboro, arkansas	6/21/1979	30.1	21.2	25.8	34.5	21.2	27.2	21.5	77.8		0	0					27.7	227.1	1019.1	86.2	19.3					1979-06-21T05:46:44	1979-06-21T20:22:10	0.96	Partially cloudy	Partly cloudy throughout the day.	partly-cloudy-day	7,234,079,999,972,340,000,000
jonesboro, arkansas	6/22/1979	33.4	21.7	26.8	40.1	21.7	29.2	22.2	77.7		0	0					21.9	226.3	1017.9	65	14.8					1979-06-22T05:46:57	1979-06-22T20:22:22	0.98	Partially cloudy	Partly cloudy throughout the day.	partly-cloudy-day	7,234,079,999,972,340,000,000
jonesboro, arkansas	6/23/1979	31.6	21.2	24.3	34.2	21.2	25.1	21.3	84.6		0	0					13	239.9	1017	82.9	12					1979-06-23T05:47:11	1979-06-23T20:22:33	1	Partially cloudy	Partly cloudy throughout the day.	partly-cloudy-day	7,234,079,999,972,340,000,000
jonesboro, arkansas	6/24/1979	23.8	17.2	21	23.8	17.2	21	18	84.3		0	0					18.4	38.7	1019.6	90	12.1					1979-06-24T05:47:27	1979-06-24T20:22:42	0	Partially cloudy	Partly cloudy throughout the day.	partly-cloudy-day	7,234,079,999,972,340,000,000
jonesboro, arkansas	6/25/1979	27.1	15.1	20.3	27.1	15.1	20.3	13.8	68.9		0	0					21.9	49.8	1023.8	18.8	15.9					1979-06-25T05:47:44	1979-06-25T20:22:49	0	Clear	Clear conditions throughout the day.	clear-day	7,234,079,999,972,340,000,000
jonesboro, arkansas	6/26/1979	29.3	15.1	22.4	28.6	15.1	22.2	13.6	61.4		0	0					12.9	48	1024.1	15.1	13.4					1979-06-26T05:48:03	1979-06-26T20:22:55	0.02	Clear	Clear conditions throughout the day.	clear-day	7,234,079,999,972,340,000,000
jonesboro, arkansas	6/27/1979	31.6	15.7	24.1	31.7	15.7	24.1	16	64.2		0	0					14.7	219.8	1022.7	40.2	12.8					1979-06-27T05:48:23	1979-06-27T20:22:59	0.04	Partially cloudy	Becoming cloudy in the afternoon.	partly-cloudy-day	7,234,079,999,972,340,000,000
jonesboro, arkansas	6/28/1979	30.6	19.4	25.4	31.7	19.4	25.7	18.2	66.6		0	0					21.9	207.6	1019.5	60.5	12.2					1979-06-28T05:48:44	1979-06-28T20:23:01	0.07	Partially cloudy	Partly cloudy throughout the day.	partly-cloudy-day	7,234,079,999,972,340,000,000
jonesboro, arkansas	6/29/1979	33.3	21.2	27.1	38.9	21.2	28.2	20.1	68.2		0	0					25.9	265.3	1013.6	50.9	11.8					1979-06-29T05:49:07	1979-06-29T20:23:02	0.11	Partially cloudy	Clearing in the afternoon.	partly-cloudy-day	7,234,079,999,972,340,000,000
jonesboro, arkansas	6/30/1979	31.1	20.7	25.7	31	20.7	25.8	15.9	56.1		0	0					16.6	331.5	1013.9	42.5	18.2					1979-06-30T05:49:31	1979-06-30T20:23:01	0.15	Partially cloudy	Partly cloudy throughout the day.	partly-cloudy-day	7,234,079,999,972,340,000,000
jonesboro, arkansas	6/1/1980	31.2	23.4	26.8	33.8	23.4	27.7	19.9	66.8		0	0					33.1	216.2	1012.4	68.7	11.5					1980-06-01T05:47:46	1980-06-01T20:13:49	0.54	Partially cloudy	Partly cloudy throughout the day.	partly-cloudy-day	7,234,079,999,972,340,000,000
jonesboro, arkansas	6/2/1980	32.1	22.9	26.5	34.4	22.9	27.3	20.1	69.4		0	0					33.5	217.6	1011.6	75.5	12.9					1980-06-02T05:47:27	1980-06-02T20:14:25	0.57	Partially cloudy	Partly cloudy throughout the day.	partly-cloudy-day	7,234,079,999,972,340,000,000
jonesboro, arkansas	6/3/1980	32.9	21.7	27.6	37.7	21.7	29.3	21.2	69.8		0	0					18.4	224.7	1016.2	76.3	12.6					1980-06-03T05:47:11	1980-06-03T20:15:01	0.62	Partially cloudy	Partly cloudy throughout the day.	partly-cloudy-day	7,234,079,999,972,340,000,000
jonesboro, arkansas	6/4/1980	33.3	22.2	27.8	37.1	22.2	29.5	21.4	70		0	0					18.4	128.1	1017.6	77.7	10.5					1980-06-04T05:46:56	1980-06-04T20:15:36	0.66	Partially cloudy	Partly cloudy throughout the day.	partly-cloudy-day	7,234,079,999,972,340,000,000
jonesboro, arkansas	6/5/1980	34.3	22.9	28.2	37.4	22.9	29.6	20.9	66.7		0	0					20.2	217.9	1015.4	48.6	12.5					1980-06-05T05:46:42	1980-06-05T20:16:10	0.72	Partially cloudy	Partly cloudy throughout the day.	partly-cloudy-day	7,234,079,999,972,340,000,000
jonesboro, arkansas	6/6/1980	33.9	22.1	28.1	38.3	22.1	30.2	21.1	66.8		0	0					22	222	1013.6	50.1	13.3					1980-06-06T05:46:31	1980-06-06T20:16:42	0.78	Partially cloudy	Partly cloudy throughout the day.	partly-cloudy-day	7,234,079,999,972,340,000,000
jonesboro, arkansas	6/7/1980	33.4	23.8	28.6	38.3	23.8	31.2	22.5	71.1		0	0					26	228.9	1013.7	59.1	14.1					1980-06-07T05:46:21	1980-06-07T20:17:14	0.83	Partially cloudy	Partly cloudy throughout the day.	partly-cloudy-day	7,234,079,999,972,340,000,000
jonesboro, arkansas	6/8/1980	28.9	18.4	24.9	33.2	18.4	25.5	16.7	61.4		0	0					23.8	7.2	1019.9	77.4	17.4					1980-06-08T05:46:12	1980-06-08T20:17:44	0.89	Partially cloudy	Partly cloudy throughout the day.	partly-cloudy-day	7,234,079,999,972,340,000,000
jonesboro, arkansas	6/9/1980	26.6	15.1	20.7	26.6	15.1	20.7	10.3	55.1		0	0					14.7	358.5	1019.4	48.9	21					1980-06-09T05:46:06	1980-06-09T20:18:13	0.93	Partially cloudy	Partly cloudy throughout the day.	partly-cloudy-day	7,234,079,999,972,340,000,000
jonesboro, arkansas	6/10/1980	31.7	15.1	23.7	31	15.1	23.4	13	55.2		0	0					16.5	302.6	1015.1	0.1	20.6					1980-06-10T05:46:01	1980-06-10T20:18:41	0.97	Clear	Clear conditions throughout the day.	clear-day	7,234,079,999,972,340,000,000
jonesboro, arkansas	6/11/1980	29.3	17.8	23.1	28.4	17.8	22.8	10.5	48.5		0	0					18.4	46.9	1020.6	0.1	20.8					1980-06-11T05:45:58	1980-06-11T20:19:08	0.99	Clear	Clear conditions throughout the day.	clear-day	7,234,079,999,972,340,000,000
jonesboro, arkansas	6/12/1980	29.4	12.2	21.3	28.7	12.2	21	7.8	45.2		0	0					14.6	67.4	1022	53	16.9					1980-06-12T05:45:56	1980-06-12T20:19:33	1	Partially cloudy	Partly cloudy throughout the day.	partly-cloudy-day	7,234,079,999,972,340,000,000
jonesboro, arkansas	6/13/1980	32.9	13.9	24	32.1	13.9	23.6	12.5	52.7		0	0					18.3	207.8	1018.1	0.1	14.9					1980-06-13T05:45:56	1980-06-13T20:19:57	0	Clear	Clear conditions throughout the day.	clear-day	7,234,079,999,972,340,000,000
jonesboro, arkansas	6/14/1980	34.4	17.2	26.6	35.2	17.2	27	16.2	55		0	0					27.7	229.1	1014.6	4	13.8					1980-06-14T05:45:58	1980-06-14T20:20:20	0.02	Clear	Clear conditions throughout the day.	clear-day	7,234,079,999,972,340,000,000
jonesboro, arkansas	6/15/1980	35.7	21.2	28	36.8	21.2	28.8	18.1	56.8		0	0					36.7	220.4	1012.1	18.9	14.5					1980-06-15T05:46:01	1980-06-15T20:20:42	0.04	Clear	Clear conditions throughout the day.	clear-day	7,234,079,999,972,340,000,000
jonesboro, arkansas	6/16/1980	28.3	19.4	25.3	30.8	19.4	26	19.4	70.4		0	0					18.4	344	1016	75.1	11.3					1980-06-16T05:46:06	1980-06-16T20:21:02	0.07	Partially cloudy	Partly cloudy throughout the day.	partly-cloudy-day	7,234,079,999,972,340,000,000
jonesboro, arkansas	6/17/1980	24.4	17.2	20.5	24.4	17.2	20.5	17.1	81.5		0	0					16.5	43.2	1018.5	88	7.5					1980-06-17T05:46:12	1980-06-17T20:21:20	0.11	Partially cloudy	Partly cloudy throughout the day.	partly-cloudy-day	7,234,079,999,972,340,000,000
jonesboro, arkansas	6/18/1980	29.3	18.9	24.1	31.9	18.9	24.7	19.5	77.3		0	0					9	312.2	1014.9	73.3	11.9					1980-06-18T05:46:20	1980-06-18T20:21:37	0.16	Partially cloudy	Partly cloudy throughout the day.	partly-cloudy-day	7,234,079,999,972,340,000,000
jonesboro, arkansas	6/19/1980	33.7	19.4	26.5	37.2	19.4	27.8	20.2	71.4		0	0					21.9	338.7	1012.3	66.3	9.1					1980-06-19T05:46:30	1980-06-19T20:21:53	0.2	Partially cloudy	Partly cloudy throughout the day.	partly-cloudy-day	7,234,079,999,972,340,000,000
jonesboro, arkansas	6/20/1980	25	16.7	20.7	25	16.7	20.7	13.7	65.4		0	0					27.7	43.9	1017.4	96.2	16.7					1980-06-20T05:46:41	1980-06-20T20:22:07	0.25	Overcast	Cloudy skies throughout the day.	cloudy	7,234,079,999,972,340,000,000
jonesboro, arkansas	6/21/1980	30.6	18.4	23.4	30.3	18.4	23.3	14.1	58.6		0	0					18.2	52.1	1016.4	62.6	19.6					1980-06-21T05:46:54	1980-06-21T20:22:19	0.3	Partially cloudy	Partly cloudy throughout the day.	partly-cloudy-day	7,234,079,999,972,340,000,000
jonesboro, arkansas	6/22/1980	34.3	17.9	26	37.4	17.9	26.9	17.7	62.2		0	0					18.3	213.6	1014.8	54.3	12.6					1980-06-22T05:47:08	1980-06-22T20:22:30	0.34	Partially cloudy	Partly cloudy throughout the day.	partly-cloudy-day	7,234,079,999,972,340,000,000
jonesboro, arkansas	6/23/1980	32.9	20.7	27	37.7	20.7	28.7	20.9	70.7		0	0					20	233.9	1012.8	62.5	19					1980-06-23T05:47:23	1980-06-23T20:22:40	0.39	Partially cloudy	Becoming cloudy in the afternoon.	partly-cloudy-day	7,234,079,999,972,340,000,000
jonesboro, arkansas	6/24/1980	31.6	21.2	25.9	38.7	21.2	27.6	21.8	78.7		0	0					18.4	182.9	1010.9	72.9	18.6					1980-06-24T05:47:40	1980-06-24T20:22:48	0.42	Partially cloudy	Partly cloudy throughout the day.	partly-cloudy-day	7,234,079,999,972,340,000,000
jonesboro, arkansas	6/25/1980	31.7	22.2	27	37.8	22.2	29.3	22.7	78.7		0	0					13	93.3	1013.3	63.8	11.2					1980-06-25T05:47:58	1980-06-25T20:22:54	0.46	Partially cloudy	Partly cloudy throughout the day.	partly-cloudy-day	7,234,079,999,972,340,000,000
jonesboro, arkansas	6/26/1980	36.1	23.8	29	40.1	23.8	31.3	22.1	68.4		0	0					12.9	100.3	1014	24.1	13.2					1980-06-26T05:48:18	1980-06-26T20:22:58	0.48	Partially cloudy	Partly cloudy throughout the day.	partly-cloudy-day	7,234,079,999,972,340,000,000
jonesboro, arkansas	6/27/1980	35	22.9	28.9	39.7	22.9	31.3	22	68.8		0	0					20.1	187.4	1014.1	2.6	7.9					1980-06-27T05:48:39	1980-06-27T20:23:01	0.5	Clear	Clear conditions throughout the day.	clear-day	7,234,079,999,972,340,000,000
jonesboro, arkansas	6/28/1980	36.2	25.1	30.6	46.9	25.1	36.1	24.3	70.7		0	0					29.5	199.1	1011.6	17.6	10.1					1980-06-28T05:49:02	1980-06-28T20:23:02	0.5	Clear	Clear conditions throughout the day.	clear-day	7,234,079,999,972,340,000,000
jonesboro, arkansas	6/29/1980	35	25.7	30.4	40.1	25.7	34.8	23.3	68.2		0	0					20.1	261.6	1011.8	38.2	12.4					1980-06-29T05:49:25	1980-06-29T20:23:02	0.51	Partially cloudy	Partly cloudy throughout the day.	partly-cloudy-day	7,234,079,999,972,340,000,000
jonesboro, arkansas	6/30/1980	36.6	22.1	28.8	40.7	22.1	29.8	18.2	54.8		0	0					14.8	60.5	1015.2	12.6	17.6					1980-06-30T05:49:50	1980-06-30T20:23:00	0.53	Clear	Clear conditions throughout the day.	clear-day	7,234,079,999,972,340,000,000
jonesboro, arkansas	6/1/1981	30.1	20.1	24.3	31.2	20.1	24.7	19	74.6		0	0					25.9	227.9	1011.6	50.9	11.7					1981-06-01T05:47:52	1981-06-01T20:13:41	1	Partially cloudy	Partly cloudy throughout the day.	partly-cloudy-day	7,234,079,999,972,340,000,000
jonesboro, arkansas	6/2/1981	29.3	18.4	24.2	32.2	18.4	24.9	20.3	80		0	0					23.7	204.8	1011.2	70.8	11.5					1981-06-02T05:47:33	1981-06-02T20:14:18	0	Partially cloudy	Partly cloudy throughout the day.	partly-cloudy-day	7,234,079,999,972,340,000,000
jonesboro, arkansas	6/3/1981	24.4	21.2	22.8	24.4	21.2	22.8	20.1	85.2		0	0					25.9	206.3	1012.1	87.4	13.1					1981-06-03T05:47:16	1981-06-03T20:14:54	0.01	Partially cloudy	Partly cloudy throughout the day.	partly-cloudy-day	7,234,079,999,972,340,000,000
jonesboro, arkansas	6/4/1981	31.6	20.7	24.6	36.7	20.7	25.6	21.4	83.7		0	0					20.1	150.4	1013.7	83.6	13.1					1981-06-04T05:47:00	1981-06-04T20:15:29	0.03	Partially cloudy	Partly cloudy throughout the day.	partly-cloudy-day	7,234,079,999,972,340,000,000
jonesboro, arkansas	6/5/1981	30.1	22.9	24.6	34.5	22.9	25.2	22.4	88.3		0	0					18.2	148.1	1013.6	99.5	9.8					1981-06-05T05:46:46	1981-06-05T20:16:03	0.06	Overcast	Cloudy skies throughout the day.	cloudy	7,234,079,999,972,340,000,000
jonesboro, arkansas	6/6/1981	28.3	20.7	23.1	31.2	20.7	23.4	20.3	85.2		0	0					25.8	11.8	1008.4	99.1	13.2					1981-06-06T05:46:34	1981-06-06T20:16:36	0.1	Overcast	Cloudy skies throughout the day.	cloudy	7,234,079,999,972,340,000,000
jonesboro, arkansas	6/7/1981	31.6	19.4	25.2	34	19.4	25.9	20.1	75.9		0	0					12.9	218.1	1009.3	42.3	9.9					1981-06-07T05:46:24	1981-06-07T20:17:07	0.15	Partially cloudy	Clearing in the afternoon.	partly-cloudy-day	7,234,079,999,972,340,000,000
jonesboro, arkansas	6/8/1981	32.2	20.7	26.7	36.7	20.7	28.6	21.6	75.2		0	0					27.7	226.5	1007.1	51.3	10.7					1981-06-08T05:46:15	1981-06-08T20:17:38	0.2	Partially cloudy	Partly cloudy throughout the day.	partly-cloudy-day	7,234,079,999,972,340,000,000
jonesboro, arkansas	6/9/1981	31.7	25.1	28.6	38.8	25.1	32.3	23.9	76.5		0	0					33.1	219.9	1004.3	41.6	11.1					1981-06-09T05:46:08	1981-06-09T20:18:07	0.25	Partially cloudy	Partly cloudy throughout the day.	partly-cloudy-day	7,234,079,999,972,340,000,000
jonesboro, arkansas	6/10/1981	30.6	24.4	27.2	36.4	24.4	29.1	22.9	78		0	0					27.6	241.2	1008.2	76.6	11.4					1981-06-10T05:46:03	1981-06-10T20:18:36	0.3	Partially cloudy	Partly cloudy throughout the day.	partly-cloudy-day	7,234,079,999,972,340,000,000
jonesboro, arkansas	6/11/1981	32.1	21.7	26.2	39.4	21.7	28.1	22	78.7		0	0					21.9	111.6	1012.7	95.4	11.5					1981-06-11T05:45:59	1981-06-11T20:19:03	0.35	Overcast	Cloudy skies throughout the day.	cloudy	7,234,079,999,972,340,000,000
jonesboro, arkansas	6/12/1981	30.6	23.9	26.8	34.9	23.9	28.6	22.4	77.7		0	0					20	185.6	1015	96.2	14.4					1981-06-12T05:45:57	1981-06-12T20:19:28	0.39	Overcast	Cloudy skies throughout the day.	cloudy	7,234,079,999,972,340,000,000
jonesboro, arkansas	6/13/1981	32.2	24.4	27.7	36.1	24.4	29.3	22.6	75.5		0	0					27.7	211.1	1014.4	80.3	13.6					1981-06-13T05:45:57	1981-06-13T20:19:53	0.43	Partially cloudy	Partly cloudy throughout the day.	partly-cloudy-day	7,234,079,999,972,340,000,000
jonesboro, arkansas	6/14/1981	33.4	24.4	28.2	37.1	24.4	30.2	22.1	71.1		0	0					27.7	205.4	1014.8	35	17.1					1981-06-14T05:45:58	1981-06-14T20:20:16	0.46	Partially cloudy	Partly cloudy throughout the day.	partly-cloudy-day	7,234,079,999,972,340,000,000
jonesboro, arkansas	6/15/1981	32.9	24.4	28.3	36.1	24.4	30.2	21.8	69.1		0	0					31.2	208.6	1015.6	41.2	14.5					1981-06-15T05:46:01	1981-06-15T20:20:38	0.48	Partially cloudy	Partly cloudy throughout the day.	partly-cloudy-day	7,234,079,999,972,340,000,000
jonesboro, arkansas	6/16/1981	26.2	18.9	21.7	26.2	18.9	21.7	18.6	83.5		0	0					22	310.6	1018.4	95.8	13.5					1981-06-16T05:46:05	1981-06-16T20:20:58	0.49	Overcast	Cloudy skies throughout the day.	cloudy	7,234,079,999,972,340,000,000
jonesboro, arkansas	6/17/1981	28.3	15.7	22	27.7	15.7	22	12.9	58.8		0	0					14.7	15.1	1019.5	16.4	20.2					1981-06-17T05:46:12	1981-06-17T20:21:17	0.5	Clear	Clear conditions throughout the day.	clear-day	7,234,079,999,972,340,000,000
jonesboro, arkansas	6/18/1981	30.7	15.1	24	32.4	15.1	24.3	16.6	66.6		0	0					10.8	248.1	1016.4	14.9	16.6					1981-06-18T05:46:19	1981-06-18T20:21:34	0.51	Clear	Clear conditions throughout the day.	clear-day	7,234,079,999,972,340,000,000
jonesboro, arkansas	6/19/1981	28.3	19.4	24.7	31.2	19.4	25.1	20.7	79.4		0	0					27.6	218.2	1013.5	67.2	15					1981-06-19T05:46:28	1981-06-19T20:21:50	0.52	Partially cloudy	Partly cloudy throughout the day.	partly-cloudy-day	7,234,079,999,972,340,000,000
jonesboro, arkansas	6/20/1981	32.2	22.9	27.8	37.8	22.9	29.8	22	72.2		0	0					20	227.2	1012	75.5	11.2					1981-06-20T05:46:39	1981-06-20T20:22:05	0.54	Partially cloudy	Partly cloudy throughout the day.	partly-cloudy-day	7,234,079,999,972,340,000,000
jonesboro, arkansas	6/21/1981	33.9	25.1	29.1	38.7	25.1	30.9	21.8	66.9		0	0					21.9	229.4	1011.4	41.8	10.7					1981-06-21T05:46:51	1981-06-21T20:22:18	0.57	Partially cloudy	Partly cloudy throughout the day.	partly-cloudy-day	7,234,079,999,972,340,000,000
jonesboro, arkansas	6/22/1981	33.3	20.7	26.1	39.5	20.7	27.8	21.1	74.6		0	0					37	270.3	1013.8	68.3	10.9					1981-06-22T05:47:05	1981-06-22T20:22:29	0.62	Partially cloudy	Partly cloudy throughout the day.	partly-cloudy-day	7,234,079,999,972,340,000,000
jonesboro, arkansas	6/23/1981	33.3	18.9	26	36.6	18.9	27	18.9	67.5		0	0					14.7	39.4	1017.7	27.6	13.8					1981-06-23T05:47:20	1981-06-23T20:22:39	0.66	Partially cloudy	Partly cloudy throughout the day.	partly-cloudy-day	7,234,079,999,972,340,000,000
jonesboro, arkansas	6/24/1981	36.6	22.2	29.2	41.8	22.2	31.9	21.9	67.3		0	0					18.3	214.9	1017.3	11.3	11.5					1981-06-24T05:47:37	1981-06-24T20:22:47	0.72	Clear	Clear conditions throughout the day.	clear-day	7,234,079,999,972,340,000,000
jonesboro, arkansas	6/25/1981	35.6	23.9	29.1	41.2	23.9	31.5	22.2	68.6		0	0					21.9	1.9	1018.7	60.2	11					1981-06-25T05:47:55	1981-06-25T20:22:54	0.77	Partially cloudy	Partly cloudy throughout the day.	partly-cloudy-day	7,234,079,999,972,340,000,000
jonesboro, arkansas	6/26/1981	31.6	20	26.2	30.3	20	25.7	13.5	48.7		0	0					21.9	15.9	1020.9	18.7	19.9					1981-06-26T05:48:14	1981-06-26T20:22:59	0.83	Clear	Clear conditions throughout the day.	clear-day	7,234,079,999,972,340,000,000
jonesboro, arkansas	6/27/1981	31.2	18.3	25.4	30.8	18.3	25.2	14.5	53.7		0	0					14.7	4.3	1019.5	58.7	17.3					1981-06-27T05:48:35	1981-06-27T20:23:02	0.88	Partially cloudy	Partly cloudy throughout the day.	partly-cloudy-day	7,234,079,999,972,340,000,000
jonesboro, arkansas	6/28/1981	33.8	18.9	26.7	34	18.9	26.7	16.1	55.9		0	0					12.9	176.4	1018.3	16.3	14.1					1981-06-28T05:48:57	1981-06-28T20:23:03	0.93	Clear	Clear conditions throughout the day.	clear-day	7,234,079,999,972,340,000,000
jonesboro, arkansas	6/29/1981	35	21.2	28.2	38.7	21.2	29.7	19.9	62.8		0	0					18.4	211.3	1019.3	23.8	9.4					1981-06-29T05:49:20	1981-06-29T20:23:03	0.97	Partially cloudy	Partly cloudy throughout the day.	partly-cloudy-day	7,234,079,999,972,340,000,000
jonesboro, arkansas	6/30/1981	32.8	23.3	26.3	37	23.3	27.2	21.7	76.7		0	0					21.8	226.1	1018.3	77.4	9.6					1981-06-30T05:49:45	1981-06-30T20:23:02	0.99	Partially cloudy	Partly cloudy throughout the day.	partly-cloudy-day	7,234,079,999,972,340,000,000
jonesboro, arkansas	6/1/1982	25	13.4	19.4	25	13.4	19.4	11.6	63		0	0					25.9	352.4	1013.5	9.4	19.4					1982-06-01T05:47:56	1982-06-01T20:13:32	0.38	Clear	Clear conditions throughout the day.	clear-day	7,234,079,999,972,340,000,000
jonesboro, arkansas	6/2/1982	27.8	13.9	20.7	27.3	13.9	20.6	13.4	65.4		0	0					20.1	57.3	1013	55.5	15.4					1982-06-02T05:47:37	1982-06-02T20:14:09	0.42	Partially cloudy	Partly cloudy throughout the day.	partly-cloudy-day	7,234,079,999,972,340,000,000
jonesboro, arkansas	6/3/1982	27.2	16.2	22	28	16.2	22.1	16.6	73.6		0	0					25.9	60.9	1012.8	95.7	11.3					1982-06-03T05:47:19	1982-06-03T20:14:45	0.45	Overcast	Cloudy skies throughout the day.	cloudy	7,234,079,999,972,340,000,000
jonesboro, arkansas	6/4/1982	26.2	18.3	22	26.2	18.3	22	18.5	81.7		0	0					25.9	12.2	1011.3	83.4	8.7					1982-06-04T05:47:04	1982-06-04T20:15:20	0.48	Partially cloudy	Partly cloudy throughout the day.	partly-cloudy-day	7,234,079,999,972,340,000,000
jonesboro, arkansas	6/5/1982	22.2	16.2	18.4	22.2	16.2	18.4	15.3	82.7		0	0					18.3	17.6	1016.8	84.5	5					1982-06-05T05:46:49	1982-06-05T20:15:55	0.49	Partially cloudy	Partly cloudy throughout the day.	partly-cloudy-day	7,234,079,999,972,340,000,000
jonesboro, arkansas	6/6/1982	29.3	13.4	22	30.1	13.4	22.2	16.3	72.7		0	0					20.1	170.6	1017	49.8	7.4					1982-06-06T05:46:37	1982-06-06T20:16:28	0.5	Partially cloudy	Partly cloudy throughout the day.	partly-cloudy-day	7,234,079,999,972,340,000,000
jonesboro, arkansas	6/7/1982	33.4	20	26.4	35.5	20	27.4	19.2	67		0	0					27.6	209	1015.4	51.3	11.8					1982-06-07T05:46:26	1982-06-07T20:17:00	0.51	Partially cloudy	Partly cloudy throughout the day.	partly-cloudy-day	7,234,079,999,972,340,000,000
jonesboro, arkansas	6/8/1982	34.4	19.4	27.4	36.1	19.4	28.2	19.1	63.9		0	0					27.6	228.5	1013.5	50.1	10.4					1982-06-08T05:46:17	1982-06-08T20:17:31	0.52	Partially cloudy	Partly cloudy throughout the day.	partly-cloudy-day	7,234,079,999,972,340,000,000
jonesboro, arkansas	6/9/1982	32.2	21.2	27.5	34.2	21.2	28.6	20.2	66.9		0	0					23.7	221.1	1011.8	83.6	9.6					1982-06-09T05:46:10	1982-06-09T20:18:01	0.53	Partially cloudy	Partly cloudy throughout the day.	partly-cloudy-day	7,234,079,999,972,340,000,000
jonesboro, arkansas	6/10/1982	27.1	18.9	22.4	27.2	18.9	22.4	15.8	68.4		0	0					34.9	354.5	1017.3	54.6	16.9					1982-06-10T05:46:04	1982-06-10T20:18:29	0.56	Partially cloudy	Partly cloudy throughout the day.	partly-cloudy-day	7,234,081,381,472,340,000,000
jonesboro, arkansas	6/11/1982	27.1	15.1	21.7	27	15.1	21.7	13.3	61		0	0					18.3	88.8	1017.4	72.5	18.5					1982-06-11T05:46:00	1982-06-11T20:18:56	0.6	Partially cloudy	Partly cloudy throughout the day.	partly-cloudy-day	7,234,079,999,972,340,000,000
jonesboro, arkansas	6/12/1982	27.8	20.1	23	28.7	20.1	23	18.1	75.2		0	0					10.8	45.3	1013.1	89.6	12.4					1982-06-12T05:45:57	1982-06-12T20:19:22	0.64	Partially cloudy	Partly cloudy throughout the day.	partly-cloudy-day	7,234,079,999,972,340,000,000
jonesboro, arkansas	6/13/1982	28.3	19.4	23.4	28.9	19.4	23.5	17.4	71.3		0	0					18.3	34.7	1017.1	55.9	9.5					1982-06-13T05:45:57	1982-06-13T20:19:47	0.69	Partially cloudy	Partly cloudy throughout the day.	partly-cloudy-day	7,234,079,999,972,340,000,000
jonesboro, arkansas	6/14/1982	30.6	17.9	24.3	31.3	17.9	24.6	17.4	68		0	0					21.8	198.3	1016.4	51	8.6					1982-06-14T05:45:58	1982-06-14T20:20:11	0.74	Partially cloudy	Partly cloudy throughout the day.	partly-cloudy-day	7,234,079,999,972,340,000,000
jonesboro, arkansas	6/15/1982	31.2	18.4	26	34	18.4	26.9	19.7	70.4		0	0					23.8	214.3	1009.9	85.3	11.8					1982-06-15T05:46:00	1982-06-15T20:20:33	0.79	Partially cloudy	Partly cloudy throughout the day.	partly-cloudy-day	7,234,079,999,972,340,000,000
jonesboro, arkansas	6/16/1982	26.6	17.9	21.8	26.6	17.9	21.8	18.1	81.2		0	0					23.7	213.7	1009.9	78.8	15.6					1982-06-16T05:46:04	1982-06-16T20:20:53	0.85	Partially cloudy	Partly cloudy throughout the day.	partly-cloudy-day	7,234,079,999,972,340,000,000
jonesboro, arkansas	6/17/1982	28.8	17.2	22.8	29	17.2	23	17.2	73		0	0					14.7	80.1	1012.5	21.2	13.3					1982-06-17T05:46:10	1982-06-17T20:21:13	0.9	Partially cloudy	Partly cloudy throughout the day.	partly-cloudy-day	7,234,079,999,972,340,000,000
jonesboro, arkansas	6/18/1982	29.3	17.2	23.8	29.8	17.2	23.9	17.3	69.7		0	0					14.7	213.5	1011.6	44.6	12.9					1982-06-18T05:46:17	1982-06-18T20:21:30	0.94	Partially cloudy	Partly cloudy throughout the day.	partly-cloudy-day	7,234,079,999,972,340,000,000
jonesboro, arkansas	6/19/1982	26.1	20.7	23.4	26.1	20.7	23.4	17.9	72.4		0	0					23.7	346.2	1013.5	66.8	13.3					1982-06-19T05:46:26	1982-06-19T20:21:47	0.97	Partially cloudy	Partly cloudy throughout the day.	partly-cloudy-day	7,234,079,999,972,340,000,000
jonesboro, arkansas	6/20/1982	28.3	15.7	22.5	28.2	15.7	22.5	15.3	66.7		0	0					21.9	261.3	1015.3	48.8	13.1					1982-06-20T05:46:36	1982-06-20T20:22:02	1	Partially cloudy	Partly cloudy throughout the day.	partly-cloudy-day	7,234,079,999,972,340,000,000
jonesboro, arkansas	6/21/1982	29.3	18.4	24.1	29.5	18.4	24.2	17.1	68		0	0					12.9	288.7	1013.8	84.5	13.3					1982-06-21T05:46:48	1982-06-21T20:22:15	0	Partially cloudy	Partly cloudy throughout the day.	partly-cloudy-day	7,234,079,999,972,340,000,000
jonesboro, arkansas	6/22/1982	31.6	18.9	25.3	32.8	18.9	25.6	18.3	68		0	0					14.8	317.5	1014.4	28.7	12					1982-06-22T05:47:01	1982-06-22T20:22:27	0.01	Partially cloudy	Partly cloudy throughout the day.	partly-cloudy-day	7,234,079,999,972,340,000,000
jonesboro, arkansas	6/23/1982	32.1	20.6	25.4	35.2	20.6	26.2	19.3	70.4		0	0					16.5	50.1	1017.2	71.1	11.6					1982-06-23T05:47:16	1982-06-23T20:22:37	0.03	Partially cloudy	Partly cloudy throughout the day.	partly-cloudy-day	7,234,079,999,972,340,000,000
jonesboro, arkansas	6/24/1982	30.6	19.3	25.4	30.9	19.3	25.5	16.4	58.9		0	0					18.3	74.1	1017.1	79.2	13.8					1982-06-24T05:47:33	1982-06-24T20:22:45	0.07	Partially cloudy	Partly cloudy throughout the day.	partly-cloudy-day	7,234,079,999,972,340,000,000
jonesboro, arkansas	6/25/1982	27.9	20.6	22.8	30	20.6	23	18.9	79.6		0	0					18.4	64.9	1015.8	91.5	11.1					1982-06-25T05:47:50	1982-06-25T20:22:52	0.11	Overcast	Cloudy skies throughout the day.	cloudy	7,234,079,999,972,340,000,000
jonesboro, arkansas	6/26/1982	29.4	20.7	24.2	33.5	20.7	24.9	21.2	84.5		0	0					20	156.5	1014.5	91.2	8.6					1982-06-26T05:48:09	1982-06-26T20:22:58	0.16	Overcast	Cloudy skies throughout the day.	cloudy	7,234,079,999,972,340,000,000
jonesboro, arkansas	6/27/1982	30.7	21.2	24.9	34.2	21.2	25.9	21.4	82.5		0	0					18.4	194.1	1013.1	82.5	9.7					1982-06-27T05:48:30	1982-06-27T20:23:01	0.21	Partially cloudy	Partly cloudy throughout the day.	partly-cloudy-day	7,234,079,999,972,340,000,000
jonesboro, arkansas	6/28/1982	27.2	20.1	23.7	29.3	20.1	24.1	20.7	84.6		0	0					18.4	226.7	1011.2	69.6	12.6					1982-06-28T05:48:51	1982-06-28T20:23:03	0.26	Partially cloudy	Partly cloudy throughout the day.	partly-cloudy-day	7,234,079,999,972,340,000,000
jonesboro, arkansas	6/29/1982	33.3	22.9	27.2	37.6	22.9	28.9	22.1	75.7		0	0					18.3	251.6	1011.2	62.9	13.2					1982-06-29T05:49:14	1982-06-29T20:23:04	0.31	Partially cloudy	Partly cloudy throughout the day.	partly-cloudy-day	7,234,079,999,972,340,000,000
jonesboro, arkansas	6/30/1982	35	23.9	28.2	39.2	23.9	29.8	22.5	73.8		0	0					22	320.9	1014.7	68.1	11.8					1982-06-30T05:49:39	1982-06-30T20:23:02	0.36	Partially cloudy	Partly cloudy throughout the day.	partly-cloudy-day	7,234,079,999,972,340,000,000
jonesboro, arkansas	6/1/1983	26.1	13.8	20	26.1	13.8	20	10.2	56.4		0	0					10.8	42.1	1013.1	30.1	20.2					1983-06-01T05:48:01	1983-06-01T20:13:23	0.64	Partially cloudy	Partly cloudy throughout the day.	partly-cloudy-day	7,234,079,999,972,340,000,000
jonesboro, arkansas	6/2/1983	28.3	15.7	22.4	29.1	15.7	22.6	15.4	66.1		0	0					27.7	183.2	1013	67.6	15					1983-06-02T05:47:41	1983-06-02T20:14:00	0.69	Partially cloudy	Partly cloudy throughout the day.	partly-cloudy-day	7,234,079,999,972,340,000,000
jonesboro, arkansas	6/3/1983	27.8	19.3	24	29.8	19.3	24.3	19.6	76.7		0	0					27.8	217.4	1009.1	96.6	11.9					1983-06-03T05:47:23	1983-06-03T20:14:37	0.74	Overcast	Cloudy skies throughout the day.	cloudy	7,234,079,999,972,340,000,000
jonesboro, arkansas	6/4/1983	30	18.3	23.8	29.3	18.3	23.7	16.1	65.7		0	0					18.3	31.7	1010.7	25.9	16.8					1983-06-04T05:47:07	1983-06-04T20:15:12	0.78	Partially cloudy	Clearing in the afternoon.	partly-cloudy-day	7,234,079,999,972,340,000,000
jonesboro, arkansas	6/5/1983	30.6	16.7	23.8	30.5	16.7	23.8	16.2	66		0	0					12.9	0.2	1011	69	14.5					1983-06-05T05:46:52	1983-06-05T20:15:47	0.83	Partially cloudy	Partly cloudy throughout the day.	partly-cloudy-day	7,234,079,999,972,340,000,000
jonesboro, arkansas	6/6/1983	25	18.8	21.3	25	18.8	21.3	15	68.6		0	0					22	4.2	1011.6	95.8	17					1983-06-06T05:46:40	1983-06-06T20:16:20	0.88	Overcast	Cloudy skies throughout the day.	cloudy	7,234,079,999,972,340,000,000
jonesboro, arkansas	6/7/1983	26.1	14.3	20	26.1	14.3	20	9.1	53.1		0	0					20.1	24.5	1014.6	25.1	20					1983-06-07T05:46:28	1983-06-07T20:16:52	0.92	Partially cloudy	Partly cloudy throughout the day.	partly-cloudy-day	7,234,079,999,972,340,000,000
jonesboro, arkansas	6/8/1983	27.8	12.2	20.7	27.1	12.2	20.5	9.6	54.5		0	0					14.7	352.3	1014.9	23.8	17.6					1983-06-08T05:46:19	1983-06-08T20:17:23	0.96	Partially cloudy	Partly cloudy throughout the day.	partly-cloudy-day	7,234,079,999,972,340,000,000
jonesboro, arkansas	6/9/1983	30	12.9	22.6	28.9	12.9	22.3	11.7	55.5		0	0					10.8	6.9	1017	17.5	14.3					1983-06-09T05:46:11	1983-06-09T20:17:54	0.99	Clear	Clear conditions throughout the day.	clear-day	7,234,079,999,972,340,000,000
jonesboro, arkansas	6/10/1983	31.1	15.1	24.2	30.3	15.1	23.9	14	56.7		0	0					20.1	131.9	1018.9	36.3	11.8					1983-06-10T05:46:05	1983-06-10T20:18:22	1	Partially cloudy	Partly cloudy throughout the day.	partly-cloudy-day	7,234,079,999,972,340,000,000
jonesboro, arkansas	6/11/1983	30.6	20.6	25.4	32.2	20.6	25.6	16.8	60.3		0	0					27.6	176.5	1018.5	83	12.5					1983-06-11T05:46:00	1983-06-11T20:18:50	0	Partially cloudy	Partly cloudy throughout the day.	partly-cloudy-day	7,234,079,999,972,340,000,000
jonesboro, arkansas	6/12/1983	30.7	20.6	25.5	30.3	20.6	25.5	16.4	59.3		0	0					25.9	158.3	1017.8	72.8	14.8					1983-06-12T05:45:58	1983-06-12T20:19:16	0.01	Partially cloudy	Partly cloudy throughout the day.	partly-cloudy-day	7,234,079,999,972,340,000,000
jonesboro, arkansas	6/13/1983	32.1	18.9	26.1	32	18.9	25.9	15.6	56		0	0					25.9	163.5	1016.1	12.7	17					1983-06-13T05:45:56	1983-06-13T20:19:41	0.04	Clear	Clear conditions throughout the day.	clear-day	7,234,079,999,972,340,000,000
jonesboro, arkansas	6/14/1983	27.2	20	22.7	29.3	20	23	19.2	81.9		0	0					23.7	147	1015.4	78.7	12.2					1983-06-14T05:45:57	1983-06-14T20:20:05	0.08	Partially cloudy	Partly cloudy throughout the day.	partly-cloudy-day	7,234,079,999,972,340,000,000
jonesboro, arkansas	6/15/1983	29.3	18.9	23.8	28.8	18.9	23.8	16.9	69		0	0					18.3	26.6	1015.2	39.4	19.1					1983-06-15T05:45:59	1983-06-15T20:20:28	0.12	Partially cloudy	Partly cloudy throughout the day.	partly-cloudy-day	7,234,079,999,972,340,000,000
jonesboro, arkansas	6/16/1983	32.1	16.7	24.6	30.9	16.7	24.3	14.4	56.3		0	0					18.3	32	1015.6	37.6	19.7					1983-06-16T05:46:03	1983-06-16T20:20:49	0.18	Partially cloudy	Partly cloudy throughout the day.	partly-cloudy-day	7,234,079,999,972,340,000,000
jonesboro, arkansas	6/17/1983	31.6	18.4	25.2	32.4	18.4	25.5	17.6	64.9		0	0					18.2	26.7	1014.9	77.6	11.4					1983-06-17T05:46:08	1983-06-17T20:21:08	0.23	Partially cloudy	Partly cloudy throughout the day.	partly-cloudy-day	7,234,079,999,972,340,000,000
jonesboro, arkansas	6/18/1983	30.6	21.2	25.2	32.6	21.2	25.6	19.8	74.7		0	0					27.6	192.9	1013.2	65.1	9.3					1983-06-18T05:46:15	1983-06-18T20:21:26	0.28	Partially cloudy	Clearing in the afternoon.	partly-cloudy-day	7,234,079,999,972,340,000,000
jonesboro, arkansas	6/19/1983	31.6	18.9	25.3	33.2	18.9	25.9	19.3	71.7		0	0					14.7	189.8	1013.9	30.1	13.6					1983-06-19T05:46:23	1983-06-19T20:21:43	0.34	Partially cloudy	Partly cloudy throughout the day.	partly-cloudy-day	7,234,079,999,972,340,000,000
jonesboro, arkansas	6/20/1983	31.6	21.2	26.6	33.8	21.2	27.4	20.2	69.9		0	0					18.3	146	1015	32.5	13.3					1983-06-20T05:46:33	1983-06-20T20:21:58	0.39	Partially cloudy	Becoming cloudy in the afternoon.	partly-cloudy-day	7,234,079,999,972,340,000,000
jonesboro, arkansas	6/21/1983	32.9	21.2	27.2	34	21.2	27.9	19.7	66.4		0	0					18.3	68.2	1015.9	43.8	12.3					1983-06-21T05:46:45	1983-06-21T20:22:12	0.43	Partially cloudy	Becoming cloudy in the afternoon.	partly-cloudy-day	7,234,079,999,972,340,000,000
jonesboro, arkansas	6/22/1983	33.8	22.8	27.5	34.2	22.8	27.8	18.7	61.6		0	0					18.4	37.2	1015.5	77.4	11					1983-06-22T05:46:58	1983-06-22T20:22:24	0.46	Partially cloudy	Partly cloudy throughout the day.	partly-cloudy-day	7,234,079,999,972,340,000,000
jonesboro, arkansas	6/23/1983	30.6	21.2	25.7	33.4	21.2	26.8	20.5	73.8		0	0					27.7	71.8	1016.5	72.2	8.2					1983-06-23T05:47:12	1983-06-23T20:22:35	0.48	Partially cloudy	Partly cloudy throughout the day.	partly-cloudy-day	7,234,079,999,972,340,000,000
jonesboro, arkansas	6/24/1983	33.3	21.7	27.1	35.2	21.7	28.1	20.8	71.4		0	0					21.9	101.4	1016.4	55.2	11.5					1983-06-24T05:47:28	1983-06-24T20:22:44	0.5	Partially cloudy	Partly cloudy throughout the day.	partly-cloudy-day	7,234,079,999,972,340,000,000
jonesboro, arkansas	6/25/1983	33.8	21.2	27	35	21.2	27.8	20.4	70.6		0	0					18.3	122.2	1013.4	50.6	10					1983-06-25T05:47:46	1983-06-25T20:22:51	0.5	Partially cloudy	Partly cloudy throughout the day.	partly-cloudy-day	7,234,079,999,972,340,000,000
jonesboro, arkansas	6/26/1983	31.2	22.2	25.3	34.4	22.2	25.9	21.9	82.6		0	0					21.9	115.5	1013.4	74.1	16.2					1983-06-26T05:48:04	1983-06-26T20:22:57	0.51	Partially cloudy	Partly cloudy throughout the day.	partly-cloudy-day	7,234,079,999,972,340,000,000
jonesboro, arkansas	6/27/1983	30	22.9	26.1	35	22.9	27.4	22.7	82.6		0	0					27.6	154.7	1012.8	84.9	13.4					1983-06-27T05:48:24	1983-06-27T20:23:01	0.53	Partially cloudy	Partly cloudy throughout the day.	partly-cloudy-day	7,234,079,999,972,340,000,000
jonesboro, arkansas	6/28/1983	31.7	23.8	27	34.6	23.8	27.9	21.8	75.1		0	0					21.9	199	1012	59.5	15.7					1983-06-28T05:48:46	1983-06-28T20:23:03	0.54	Partially cloudy	Partly cloudy throughout the day.	partly-cloudy-day	7,234,079,999,972,340,000,000
jonesboro, arkansas	6/29/1983	30.7	22.2	26.3	33.1	22.2	27	20.4	71.9		0	0					27.6	211.4	1010.3	72.8	19.5					1983-06-29T05:49:08	1983-06-29T20:23:04	0.57	Partially cloudy	Partly cloudy throughout the day.	partly-cloudy-day	7,234,079,999,972,340,000,000
jonesboro, arkansas	6/30/1983	33.8	21.7	27.9	37.7	21.7	30	21.7	71.3		0	0					22	212.7	1012.8	54.9	13.4					1983-06-30T05:49:32	1983-06-30T20:23:03	0.62	Partially cloudy	Partly cloudy throughout the day.	partly-cloudy-day	7,234,079,999,972,340,000,000
jonesboro, arkansas	6/1/1984	28.8	12.2	21.1	29	12.2	21	12.3	60.8		0	0					27.7	210.6	1017.2	0	20.2					1984-06-01T05:47:45	1984-06-01T20:13:51	0.02	Clear	Clear conditions throughout the day.	clear-day	7,234,079,999,972,340,000,000
jonesboro, arkansas	6/2/1984	30.7	15.1	23.3	30	15.1	23.1	14	59.1		0	0					27.6	228.9	1016.4	2.6	15.2					1984-06-02T05:47:27	1984-06-02T20:14:28	0.05	Clear	Clear conditions throughout the day.	clear-day	7,234,079,999,972,340,000,000
jonesboro, arkansas	6/3/1984	32.1	17.2	25.3	32.2	17.2	25.5	17	62.5		0	0					18.3	252.1	1015.4	58.6	12.1					1984-06-03T05:47:10	1984-06-03T20:15:04	0.08	Partially cloudy	Partly cloudy throughout the day.	partly-cloudy-day	7,234,079,999,972,340,000,000
jonesboro, arkansas	6/4/1984	31.1	17.2	25.1	30.5	17.2	24.9	15.2	57.7		0	0					33.4	209.5	1013.1	40.1	13.1					1984-06-04T05:46:55	1984-06-04T20:15:38	0.13	Partially cloudy	Becoming cloudy in the afternoon.	partly-cloudy-day	7,234,079,999,972,340,000,000
jonesboro, arkansas	6/5/1984	31.6	19.4	26	37.1	19.4	27.5	20	70.4		0	0					31.6	201.7	1013.7	79	14.6					1984-06-05T05:46:42	1984-06-05T20:16:12	0.18	Partially cloudy	Partly cloudy throughout the day.	partly-cloudy-day	7,234,079,999,972,340,000,000
jonesboro, arkansas	6/6/1984	31.1	22.1	26	32.5	22.1	26.7	19.9	70.2		0	0					33.5	192.9	1014.7	92.9	12.4					1984-06-06T05:46:31	1984-06-06T20:16:45	0.24	Overcast	Cloudy skies throughout the day.	cloudy	7,234,079,999,972,340,000,000
jonesboro, arkansas	6/7/1984	30	21.1	25.3	33.1	21.1	26.5	20.3	74.8		0	0					27.7	188.4	1014.8	84.6	19.4					1984-06-07T05:46:21	1984-06-07T20:17:16	0.3	Partially cloudy	Partly cloudy throughout the day.	partly-cloudy-day	7,234,079,999,972,340,000,000
jonesboro, arkansas	6/8/1984	30.1	22.9	26.3	34.4	22.9	27.5	20.5	71.6		0	0					27.8	197.4	1015.3	64.6	15.8					1984-06-08T05:46:12	1984-06-08T20:17:46	0.35	Partially cloudy	Partly cloudy throughout the day.	partly-cloudy-day	7,234,079,999,972,340,000,000
jonesboro, arkansas	6/9/1984	31.6	17.9	25.7	34.5	17.9	26.5	19.1	70		0	0					33.5	196.2	1015.4	15.1	13					1984-06-09T05:46:06	1984-06-09T20:18:16	0.4	Clear	Clear conditions throughout the day.	clear-day	7,234,079,999,972,340,000,000
jonesboro, arkansas	6/10/1984	33.3	20.7	27.1	34.3	20.7	27.8	19.4	65.7		0	0					27.7	216.1	1016.9	67.3	12.9					1984-06-10T05:46:01	1984-06-10T20:18:43	0.44	Partially cloudy	Partly cloudy throughout the day.	partly-cloudy-day	7,234,079,999,972,340,000,000
jonesboro, arkansas	6/11/1984	33.3	19.4	27.2	34	19.4	27.5	17.9	60.4		0	0					18.2	188.8	1018.3	67.7	11.9					1984-06-11T05:45:58	1984-06-11T20:19:10	0.47	Partially cloudy	Partly cloudy throughout the day.	partly-cloudy-day	7,234,079,999,972,340,000,000
jonesboro, arkansas	6/12/1984	35	21.2	28	37.8	21.2	29	18.9	59.8		0	0					27.5	198.5	1017.9	42.6	11.9					1984-06-12T05:45:56	1984-06-12T20:19:36	0.49	Partially cloudy	Partly cloudy throughout the day.	partly-cloudy-day	7,234,079,999,972,340,000,000
jonesboro, arkansas	6/13/1984	35	23.8	29.1	36.9	23.8	30	20	60.6		0	0					27.6	230.2	1018.6	66.4	12.4					1984-06-13T05:45:56	1984-06-13T20:20:00	0.5	Partially cloudy	Partly cloudy throughout the day.	partly-cloudy-day	7,234,079,999,972,340,000,000
jonesboro, arkansas	6/14/1984	34.3	21.7	27.2	36.6	21.7	28.6	20.9	70.1		0	0					14.7	157.5	1018.1	65	10.8					1984-06-14T05:45:58	1984-06-14T20:20:22	0.51	Partially cloudy	Partly cloudy throughout the day.	partly-cloudy-day	7,234,079,999,972,340,000,000
jonesboro, arkansas	6/15/1984	35.6	21.7	26.9	37.7	21.7	28	20.8	71.7		0	0					22.2	30.9	1017.7	66.3	11.3					1984-06-15T05:46:01	1984-06-15T20:20:44	0.52	Partially cloudy	Partly cloudy throughout the day.	partly-cloudy-day	7,234,079,999,972,340,000,000
jonesboro, arkansas	6/16/1984	32.8	22.2	27.4	35.2	22.2	28.7	21.1	71.2		0	0					24.1	154.5	1017.7	47.5	9.8					1984-06-16T05:46:06	1984-06-16T20:21:04	0.54	Partially cloudy	Clearing in the afternoon.	partly-cloudy-day	7,234,079,999,972,340,000,000
jonesboro, arkansas	6/17/1984	32.2	23.9	27.9	35	23.9	29.5	21.6	70.1		0	0					25.8	208.5	1016.6	47.4	11					1984-06-17T05:46:13	1984-06-17T20:21:22	0.58	Partially cloudy	Clearing in the afternoon.	partly-cloudy-day	7,234,079,999,972,340,000,000
jonesboro, arkansas	6/18/1984	34.3	23.4	28.9	37.1	23.4	30.5	20.8	64		0	0					24.1	231.1	1015.2	22.6	15.8					1984-06-18T05:46:21	1984-06-18T20:21:39	0.62	Partially cloudy	Partly cloudy throughout the day.	partly-cloudy-day	7,234,079,999,972,340,000,000
jonesboro, arkansas	6/19/1984	35.6	22.9	28.6	37.8	22.9	30.2	21.3	67.3		0	0					22.3	262.6	1016	47.7	13.5					1984-06-19T05:46:31	1984-06-19T20:21:55	0.66	Partially cloudy	Becoming cloudy in the afternoon.	partly-cloudy-day	7,234,079,999,972,340,000,000
jonesboro, arkansas	6/20/1984	34.3	22.2	27.2	37.1	22.2	28.4	21	71.9		0	0					27.6	296.6	1016.5	69.4	12.9					1984-06-20T05:46:42	1984-06-20T20:22:09	0.71	Partially cloudy	Partly cloudy throughout the day.	partly-cloudy-day	7,234,079,999,972,340,000,000
jonesboro, arkansas	6/21/1984	34.4	22.9	28	37.4	22.9	29.6	21.4	70.2		0	0					18.2	316.4	1015.6	77.5	13.7					1984-06-21T05:46:54	1984-06-21T20:22:21	0.76	Partially cloudy	Partly cloudy throughout the day.	partly-cloudy-day	7,234,079,999,972,340,000,000
jonesboro, arkansas	6/22/1984	36.1	23.4	29.4	38.5	23.4	31.4	21.5	65.7		0	0					20.5	270.3	1012.5	62.8	10.9					1984-06-22T05:47:08	1984-06-22T20:22:32	0.8	Partially cloudy	Partly cloudy throughout the day.	partly-cloudy-day	7,234,079,999,972,340,000,000
jonesboro, arkansas	6/23/1984	32.8	23.4	28.1	37	23.4	29.8	21.7	70		0	0					22.2	266.1	1012.3	70.3	14.6					1984-06-23T05:47:24	1984-06-23T20:22:42	0.85	Partially cloudy	Partly cloudy throughout the day.	partly-cloudy-day	7,234,079,999,972,340,000,000
jonesboro, arkansas	6/24/1984	32.1	23.8	27.7	32.2	23.8	27.7	17.7	57.2		0	0					27.7	5.7	1016.5	29.5	19.5					1984-06-24T05:47:41	1984-06-24T20:22:49	0.89	Partially cloudy	Partly cloudy throughout the day.	partly-cloudy-day	7,234,079,999,972,340,000,000
jonesboro, arkansas	6/25/1984	31.6	17.2	25.2	30.5	17.2	24.9	13.9	52.8		0	0					18.3	4	1017.4	0.2	20.2					1984-06-25T05:47:59	1984-06-25T20:22:55	0.93	Clear	Clear conditions throughout the day.	clear-day	7,234,079,999,972,340,000,000
jonesboro, arkansas	6/26/1984	30.7	17.9	25.1	31.4	17.9	25	15.7	59.1		0	0					20.4	227.4	1013.8	67.5	14.9					1984-06-26T05:48:19	1984-06-26T20:23:00	0.96	Partially cloudy	Partly cloudy throughout the day.	partly-cloudy-day	7,234,079,999,972,340,000,000
jonesboro, arkansas	6/27/1984	33.8	21.2	26.4	35.1	21.2	26.8	18	62.5		0	0					20.5	246.2	1010.2	51.8	12.7					1984-06-27T05:48:40	1984-06-27T20:23:03	0.99	Partially cloudy	Partly cloudy throughout the day.	partly-cloudy-day	7,234,079,999,972,340,000,000
jonesboro, arkansas	6/28/1984	32.9	21.2	27	34.8	21.2	27.6	19.1	65		0	0					18.4	357	1012	58	12.4					1984-06-28T05:49:03	1984-06-28T20:23:04	1	Partially cloudy	Partly cloudy throughout the day.	partly-cloudy-day	7,234,079,999,972,340,000,000
jonesboro, arkansas	6/29/1984	33.8	21.2	26.6	33.2	21.2	26.6	17.5	62.1		0	0					31.5	24.7	1012.1	72.9	13					1984-06-29T05:49:26	1984-06-29T20:23:03	0	Partially cloudy	Partly cloudy throughout the day.	partly-cloudy-day	7,234,079,999,972,340,000,000
jonesboro, arkansas	6/30/1984	31.1	19.4	25.2	30.1	19.4	25	14.1	52		0	0					24	27.4	1012.9	35	16.4					1984-06-30T05:49:51	1984-06-30T20:23:01	0.01	Partially cloudy	Partly cloudy throughout the day.	partly-cloudy-day	7,234,079,999,972,340,000,000
jonesboro, arkansas	6/1/1985	32.8	20.1	26.3	34	20.1	26.7	17	58		0	0					82.9	47.6	1011	80.3	19.3					1985-06-01T05:47:51	1985-06-01T20:13:43	0.48	Partially cloudy	Partly cloudy throughout the day.	wind	7,234,079,999,972,340,000,000
jonesboro, arkansas	6/2/1985	33.9	22.9	28.3	37	22.9	29.5	20.5	64.9		0	0					25.9	208.3	1010.5	54.2	13.3					1985-06-02T05:47:32	1985-06-02T20:14:20	0.5	Partially cloudy	Partly cloudy throughout the day.	partly-cloudy-day	7,234,079,999,972,340,000,000
jonesboro, arkansas	6/3/1985	33.9	22.2	28.3	37.8	22.2	30	21.2	67.3		0	0					18.3	228	1012.6	50	13					1985-06-03T05:47:15	1985-06-03T20:14:56	0.5	Partially cloudy	Partly cloudy throughout the day.	partly-cloudy-day	7,234,079,999,972,340,000,000
jonesboro, arkansas	6/4/1985	34.4	21.2	28.4	37.5	21.2	30.2	21	67.2		0	0					24.1	238	1012.7	47.4	12.3					1985-06-04T05:47:00	1985-06-04T20:15:31	0.52	Partially cloudy	Partly cloudy throughout the day.	partly-cloudy-day	7,234,079,999,972,340,000,000
jonesboro, arkansas	6/5/1985	35	22.9	27.7	39.2	22.9	29.4	21.8	72.5		0	0					18.4	335.9	1013	90.8	10					1985-06-05T05:46:46	1985-06-05T20:16:05	0.54	Overcast	Cloudy skies throughout the day.	cloudy	7,234,079,999,972,340,000,000
jonesboro, arkansas	6/6/1985	30.1	22.9	25.3	35	22.9	26	21.3	79.4		0	0					20.4	69.5	1013.2	91.7	9.5					1985-06-06T05:46:34	1985-06-06T20:16:38	0.57	Overcast	Cloudy skies throughout the day.	cloudy	7,234,079,999,972,340,000,000
jonesboro, arkansas	6/7/1985	28.4	21.2	24.7	30.6	21.2	25	19.9	75.2		0	0					20.4	308	1013	58.9	12.3					1985-06-07T05:46:24	1985-06-07T20:17:09	0.62	Partially cloudy	Partly cloudy throughout the day.	partly-cloudy-day	7,234,079,999,972,340,000,000
jonesboro, arkansas	6/8/1985	30.7	21.2	25.7	33.1	21.2	26.2	18.5	65.7		0	0					14.7	258	1013.2	38.4	8.7					1985-06-08T05:46:15	1985-06-08T20:17:40	0.66	Partially cloudy	Clearing in the afternoon.	partly-cloudy-day	7,234,079,999,972,340,000,000
jonesboro, arkansas	6/9/1985	34.4	20.7	27.6	37	20.7	29.1	20.6	68.3		0	0					20.4	218.1	1011.5	13	9.6					1985-06-09T05:46:08	1985-06-09T20:18:09	0.71	Clear	Clear conditions throughout the day.	clear-day	7,234,079,999,972,340,000,000
jonesboro, arkansas	6/10/1985	33.9	21.7	26.6	40.2	21.7	28	20.4	70.3		0	0					33.4	111.8	1012.4	76	11.2					1985-06-10T05:46:03	1985-06-10T20:18:38	0.76	Partially cloudy	Partly cloudy throughout the day.	partly-cloudy-day	7,234,079,999,972,340,000,000
jonesboro, arkansas	6/11/1985	28.9	19.3	23.9	33.2	19.3	24.5	20.1	80.1		0	0					27.7	235.8	1010.1	78.3	10.8					1985-06-11T05:45:59	1985-06-11T20:19:05	0.81	Partially cloudy	Partly cloudy throughout the day.	partly-cloudy-day	7,234,079,999,972,340,000,000
jonesboro, arkansas	6/12/1985	24.4	15.6	19.9	24.4	15.6	19.9	11	60		0	0					22.3	321.1	1015.9	39.6	17.8					1985-06-12T05:45:57	1985-06-12T20:19:30	0.85	Partially cloudy	Partly cloudy throughout the day.	partly-cloudy-day	7,234,081,381,472,340,000,000
jonesboro, arkansas	6/13/1985	23.8	11.7	18.3	23.8	11.7	18.3	8.4	55.6		0	0					16.5	15.1	1018.7	16.3	18.5					1985-06-13T05:45:57	1985-06-13T20:19:55	0.9	Clear	Clear conditions throughout the day.	clear-day	7,234,079,999,972,340,000,000
jonesboro, arkansas	6/14/1985	27.8	12.9	21.1	27.2	12.9	21	11.2	56.6		0	0					20.5	186.6	1015.5	27.5	15.2					1985-06-14T05:45:58	1985-06-14T20:20:18	0.93	Partially cloudy	Becoming cloudy in the afternoon.	partly-cloudy-day	7,234,079,999,972,340,000,000
jonesboro, arkansas	6/15/1985	28.9	18.9	24.1	29.4	18.9	24.2	16.2	62.5		0	0					22.3	250.5	1011.2	60.1	14.3					1985-06-15T05:46:01	1985-06-15T20:20:40	0.96	Partially cloudy	Partly cloudy throughout the day.	partly-cloudy-day	7,234,079,999,972,340,000,000
jonesboro, arkansas	6/16/1985	32.2	18.4	26.4	32.6	18.4	26.7	17.8	62		0	0					18.3	244.1	1012.1	59.1	14.8					1985-06-16T05:46:06	1985-06-16T20:21:00	0.99	Partially cloudy	Partly cloudy throughout the day.	partly-cloudy-day	7,234,079,999,972,340,000,000
jonesboro, arkansas	6/17/1985	28.3	20.7	23.9	30.4	20.7	24	19.9	78.9		0	0					29.5	96.9	1013.2	82.2	12.4					1985-06-17T05:46:12	1985-06-17T20:21:19	1	Partially cloudy	Partly cloudy throughout the day.	partly-cloudy-day	7,234,079,999,972,340,000,000
jonesboro, arkansas	6/18/1985	28.9	18.9	23.2	28.3	18.9	23.1	16.4	69.3		0	0					20.5	287.9	1014.3	95.4	14.5					1985-06-18T05:46:19	1985-06-18T20:21:36	0	Overcast	Cloudy skies throughout the day.	cloudy	7,234,079,999,972,340,000,000
jonesboro, arkansas	6/19/1985	27.9	15.7	21.8	27.5	15.7	21.8	13.4	61.1		0	0					18.4	305.2	1015.7	35.8	19.4					1985-06-19T05:46:29	1985-06-19T20:21:52	0.01	Partially cloudy	Clearing in the afternoon.	partly-cloudy-day	7,234,079,999,972,340,000,000
jonesboro, arkansas	6/20/1985	29.3	15.7	23.1	28.8	15.7	22.9	14.1	60.8		0	0					24	207.5	1015.4	22.6	16.7					1985-06-20T05:46:39	1985-06-20T20:22:06	0.02	Partially cloudy	Becoming cloudy in the afternoon.	partly-cloudy-day	7,234,079,999,972,340,000,000
jonesboro, arkansas	6/21/1985	30.7	17.9	24.9	33.1	17.9	25.5	17.8	66.4		0	0					27.7	191.4	1013.8	49.7	13.7					1985-06-21T05:46:52	1985-06-21T20:22:19	0.05	Partially cloudy	Partly cloudy throughout the day.	partly-cloudy-day	7,234,079,999,972,340,000,000
jonesboro, arkansas	6/22/1985	28.9	20.1	24.5	31.6	20.1	25	20.4	78.7		0	0					27.7	217.4	1016.5	80.4	10.8					1985-06-22T05:47:06	1985-06-22T20:22:31	0.08	Partially cloudy	Partly cloudy throughout the day.	partly-cloudy-day	7,234,081,381,472,340,000,000
jonesboro, arkansas	6/23/1985	32.9	21.2	27.1	37	21.2	28.9	21.7	74.4		0	0					20.4	221.5	1018.2	21.7	11.4					1985-06-23T05:47:21	1985-06-23T20:22:40	0.13	Partially cloudy	Clearing in the afternoon.	partly-cloudy-day	7,234,079,999,972,340,000,000
jonesboro, arkansas	6/24/1985	34.4	22.2	28.5	37.4	22.2	29.9	21.2	67.2		0	0					18.3	232.6	1018	28.9	11.9					1985-06-24T05:47:37	1985-06-24T20:22:48	0.18	Partially cloudy	Clearing in the afternoon.	partly-cloudy-day	7,234,079,999,972,340,000,000
jonesboro, arkansas	6/25/1985	34.3	22.2	26.8	40.2	22.2	28.2	21.1	72.3		0	0					14.7	70	1016.2	55.2	13.6					1985-06-25T05:47:55	1985-06-25T20:22:55	0.23	Partially cloudy	Partly cloudy throughout the day.	partly-cloudy-day	7,234,079,999,972,340,000,000
jonesboro, arkansas	6/26/1985	32.9	21.7	25.7	37.7	21.7	26.9	21.7	79.4		0	0					13	205.9	1014.4	68.3	11.6					1985-06-26T05:48:15	1985-06-26T20:23:00	0.29	Partially cloudy	Partly cloudy throughout the day.	partly-cloudy-day	7,234,081,381,472,340,000,000
jonesboro, arkansas	6/27/1985	32.2	22.2	25.8	37.4	22.2	27.1	21.5	77.8		0	0					18.4	329.9	1014.5	75.8	11					1985-06-27T05:48:36	1985-06-27T20:23:03	0.35	Partially cloudy	Partly cloudy throughout the day.	partly-cloudy-day	7,234,079,999,972,340,000,000
jonesboro, arkansas	6/28/1985	28.3	19.4	23.2	28.2	19.4	23.2	15.6	63.8		0	0					20.5	345.7	1016.3	89.2	17.1					1985-06-28T05:48:58	1985-06-28T20:23:05	0.4	Partially cloudy	Partly cloudy throughout the day.	partly-cloudy-day	7,234,079,999,972,340,000,000
jonesboro, arkansas	6/29/1985	29.3	16.7	23.2	29.2	16.7	23.1	13.8	57.9		0	0					24.1	346.7	1017.3	1.5	20.2					1985-06-29T05:49:21	1985-06-29T20:23:05	0.44	Clear	Clear conditions throughout the day.	clear-day	7,234,079,999,972,340,000,000
jonesboro, arkansas	6/30/1985	29.3	18.4	23.2	29	18.4	23.3	16.2	66		0	0					18.3	4.1	1017.4	56.2	15.2					1985-06-30T05:49:46	1985-06-30T20:23:03	0.47	Partially cloudy	Partly cloudy throughout the day.	partly-cloudy-day	7,234,079,999,972,340,000,000
jonesboro, arkansas	6/1/1986	28.9	21.7	24.8	31.6	21.7	25.2	20.9	79.8		0	0					18.4	242.5	1011.6	92.8	10.9					1986-06-01T05:47:55	1986-06-01T20:13:33	0.85	Overcast	Cloudy skies throughout the day.	cloudy	7,234,079,999,972,340,000,000
jonesboro, arkansas	6/2/1986	27.9	20.7	23.4	30	20.7	23.6	21.2	87.5		0	0					16.5	359.1	1013.6	98.7	10.5					1986-06-02T05:47:35	1986-06-02T20:14:10	0.9	Overcast	Cloudy skies throughout the day.	cloudy	7,234,079,999,972,340,000,000
jonesboro, arkansas	6/3/1986	28.9	20.1	23	31.9	20.1	23.3	20.2	84.7		0	0					18.4	63.4	1015.6	96.2	6.1					1986-06-03T05:47:18	1986-06-03T20:14:47	0.93	Overcast	Cloudy skies throughout the day.	cloudy	7,234,079,999,972,340,000,000
jonesboro, arkansas	6/4/1986	26.1	21.2	23.1	26.1	21.2	23.1	21.7	91.5		0	0					18.4	123.8	1014.4	98.7	8.2					1986-06-04T05:47:02	1986-06-04T20:15:22	0.96	Overcast	Cloudy skies throughout the day.	cloudy	7,234,079,999,972,340,000,000
jonesboro, arkansas	6/5/1986	27.9	21.6	23.8	30.5	21.6	23.9	22.1	90.7		0	0					25.8	169.7	1012.1	97.9	10.7					1986-06-05T05:46:48	1986-06-05T20:15:56	0.99	Overcast	Cloudy skies throughout the day.	cloudy	7,234,079,999,972,340,000,000
jonesboro, arkansas	6/6/1986	29.3	21.2	24.6	34.5	21.2	25.5	22.6	88.8		0	0					22.3	176.8	1009.4	94.6	9.9					1986-06-06T05:46:36	1986-06-06T20:16:29	1	Overcast	Cloudy skies throughout the day.	cloudy	7,234,079,999,972,340,000,000
jonesboro, arkansas	6/7/1986	31.7	21.7	26.3	35.5	21.7	27.8	22.4	80.9		0	0					20.5	237.9	1009.8	75.8	12.1					1986-06-07T05:46:25	1986-06-07T20:17:01	1	Partially cloudy	Partly cloudy throughout the day.	partly-cloudy-day	7,234,079,999,972,340,000,000
jonesboro, arkansas	6/8/1986	31.7	22.2	25.6	37.3	22.2	27.1	22.6	84		0	0					18.3	192.2	1010.3	77.9	12.1					1986-06-08T05:46:16	1986-06-08T20:17:32	0	Partially cloudy	Partly cloudy throughout the day.	partly-cloudy-day	7,234,079,999,972,340,000,000
jonesboro, arkansas	6/9/1986	29.4	21.7	24.9	33.6	21.7	25.7	22.7	88.3		0	0					25.8	159.9	1011.8	98.3	13.2					1986-06-09T05:46:09	1986-06-09T20:18:02	0.02	Overcast	Cloudy skies throughout the day.	cloudy	7,234,079,999,972,340,000,000
jonesboro, arkansas	6/10/1986	30.1	22.9	25.4	36.4	22.9	26.5	22.9	86.6		0	0					25.9	202.8	1013.7	81.6	13.2					1986-06-10T05:46:03	1986-06-10T20:18:30	0.04	Partially cloudy	Partly cloudy throughout the day.	partly-cloudy-day	7,234,079,999,972,340,000,000
jonesboro, arkansas	6/11/1986	30.1	22.2	25.9	32.7	22.2	26.8	21.5	78.2		0	0					27.8	220.7	1010.1	50.8	17.6					1986-06-11T05:45:59	1986-06-11T20:18:58	0.07	Partially cloudy	Clearing in the afternoon.	partly-cloudy-day	7,234,079,999,972,340,000,000
jonesboro, arkansas	6/12/1986	29.4	19.4	24.8	29.5	19.4	24.8	17	64.8		0	0					18.4	285.9	1013	20.1	20					1986-06-12T05:45:57	1986-06-12T20:19:24	0.1	Partially cloudy	Partly cloudy throughout the day.	partly-cloudy-day	7,234,079,999,972,340,000,000
jonesboro, arkansas	6/13/1986	30.7	18.4	24.6	30.5	18.4	24.6	16.5	63.7		0	0					14.7	32.5	1018.5	7.6	18.8					1986-06-13T05:45:56	1986-06-13T20:19:48	0.14	Clear	Clear conditions throughout the day.	clear-day	7,234,079,999,972,340,000,000
jonesboro, arkansas	6/14/1986	30.1	18.4	24.7	31.3	18.4	25.1	18.5	70.8		0	0					11.2	167.1	1017.3	10.1	11.7					1986-06-14T05:45:57	1986-06-14T20:20:12	0.2	Clear	Clear conditions throughout the day.	clear-day	7,234,079,999,972,340,000,000
jonesboro, arkansas	6/15/1986	31.7	21.2	26.5	35	21.2	27.1	18.8	65.5		0	0					22.3	220.9	1014.1	12.6	12					1986-06-15T05:45:59	1986-06-15T20:20:34	0.25	Clear	Clear conditions throughout the day.	clear-day	7,234,079,999,972,340,000,000
jonesboro, arkansas	6/16/1986	33.9	21.2	27.5	37.1	21.2	29	20.7	68.6		0	0					18.3	211.6	1015.2	53.3	11.6					1986-06-16T05:46:03	1986-06-16T20:20:54	0.3	Partially cloudy	Partly cloudy throughout the day.	partly-cloudy-day	7,234,079,999,972,340,000,000
jonesboro, arkansas	6/17/1986	34.3	22.9	28.1	41.1	22.9	30.2	21.2	68.6		0	0					24.1	9.2	1018.8	39.7	11.5					1986-06-17T05:46:09	1986-06-17T20:21:14	0.36	Partially cloudy	Partly cloudy throughout the day.	partly-cloudy-day	7,234,079,999,972,340,000,000
jonesboro, arkansas	6/18/1986	31.6	16.7	24.4	31.5	16.7	24.3	14.5	57.1		0	0					18.3	41.7	1019.2	27.5	15.9					1986-06-18T05:46:17	1986-06-18T20:21:31	0.41	Partially cloudy	Clearing in the afternoon.	partly-cloudy-day	7,234,079,999,972,340,000,000
jonesboro, arkansas	6/19/1986	33.9	18.8	26	35.8	18.8	26.3	16.9	59.8		0	0					13	35.8	1016.4	30.1	14					1986-06-19T05:46:25	1986-06-19T20:21:48	0.45	Partially cloudy	Becoming cloudy in the afternoon.	partly-cloudy-day	7,234,079,999,972,340,000,000
jonesboro, arkansas	6/20/1986	35.7	20	27.8	36.9	20	28.8	18.9	61		0	0					14.7	5.4	1016.7	14	11.8					1986-06-20T05:46:36	1986-06-20T20:22:02	0.48	Clear	Clear conditions throughout the day.	clear-day	7,234,079,999,972,340,000,000
jonesboro, arkansas	6/21/1986	34.4	21.7	28.9	37.9	21.7	30.9	21.2	65.7		0	0					14.7	170.2	1017.4	23.3	7					1986-06-21T05:46:48	1986-06-21T20:22:16	0.5	Partially cloudy	Becoming cloudy in the afternoon.	partly-cloudy-day	7,234,079,999,972,340,000,000
jonesboro, arkansas	6/22/1986	35.7	22.9	29.2	39.5	22.9	31.4	21.8	66.8		0	0					18.4	248.1	1017.1	19.2	6.6					1986-06-22T05:47:01	1986-06-22T20:22:27	0.5	Clear	Clear conditions throughout the day.	clear-day	7,234,079,999,972,340,000,000
jonesboro, arkansas	6/23/1986	35.7	23.4	28.8	40.5	23.4	30.7	21.7	67.4		0	0					18.3	279.2	1016.1	33	11.8					1986-06-23T05:47:16	1986-06-23T20:22:37	0.52	Partially cloudy	Partly cloudy throughout the day.	partly-cloudy-day	7,234,079,999,972,340,000,000
jonesboro, arkansas	6/24/1986	34.4	23.8	28.6	38.9	23.8	30.4	21.4	67.2		0	0					18.4	19.2	1016.3	78	12.9					1986-06-24T05:47:32	1986-06-24T20:22:46	0.54	Partially cloudy	Partly cloudy throughout the day.	partly-cloudy-day	7,234,079,999,972,340,000,000
jonesboro, arkansas	6/25/1986	33.4	22.1	27.9	34.3	22.1	28.3	18.1	57		0	0					18.4	69.5	1018	13.9	15.7					1986-06-25T05:47:50	1986-06-25T20:22:53	0.58	Clear	Clear conditions throughout the day.	clear-day	7,234,079,999,972,340,000,000
jonesboro, arkansas	6/26/1986	34.3	22.1	28.4	38.9	22.1	30.3	20.3	62.7		0	0					27.7	203	1018.5	29.5	12.9					1986-06-26T05:48:09	1986-06-26T20:22:58	0.63	Partially cloudy	Partly cloudy throughout the day.	partly-cloudy-day	7,234,079,999,972,340,000,000
jonesboro, arkansas	6/27/1986	31.7	22.9	27.6	35.5	22.9	29	21.6	71.4		0	0					33.4	208.5	1017.8	40.5	16					1986-06-27T05:48:30	1986-06-27T20:23:02	0.68	Partially cloudy	Becoming cloudy in the afternoon.	partly-cloudy-day	7,234,079,999,972,340,000,000
jonesboro, arkansas	6/28/1986	31.7	23.4	27.1	35.9	23.4	28.7	22.7	78.1		0	0					18.4	256.5	1014.1	86.3	13					1986-06-28T05:48:51	1986-06-28T20:23:04	0.73	Partially cloudy	Partly cloudy throughout the day.	partly-cloudy-day	7,234,079,999,972,340,000,000
jonesboro, arkansas	6/29/1986	36.6	22.9	28.7	42.5	22.9	31.1	23.1	74.7		0	0					18.2	225	1013.5	40.4	16.2					1986-06-29T05:49:15	1986-06-29T20:23:04	0.78	Partially cloudy	Becoming cloudy in the afternoon.	partly-cloudy-day	7,234,079,999,972,340,000,000
jonesboro, arkansas	6/30/1986	33.9	23.9	28.9	45.2	23.9	32.3	23.6	74.4		0	0					20.5	223.4	1011.8	72.8	11.9					1986-06-30T05:49:39	1986-06-30T20:23:03	0.83	Partially cloudy	Partly cloudy throughout the day.	partly-cloudy-day	7,234,079,999,972,340,000,000
jonesboro, arkansas	6/1/1987	31.1	19.4	25	34.2	19.4	26	20.7	78.9		0	0					22.3	214.9	1015.6	64.2	14.1					1987-06-01T05:48:00	1987-06-01T20:13:25	0.1	Partially cloudy	Partly cloudy throughout the day.	partly-cloudy-day	7,234,079,999,972,340,000,000
jonesboro, arkansas	6/2/1987	31.6	22.8	27.4	36.4	22.8	29.2	21.6	71.5		0	0					25.8	215.8	1014.7	64.6	14.1					1987-06-02T05:47:40	1987-06-02T20:14:02	0.14	Partially cloudy	Partly cloudy throughout the day.	partly-cloudy-day	7,234,079,999,972,340,000,000
jonesboro, arkansas	6/3/1987	27.2	18.9	23.7	28.5	18.9	23.7	17.4	69		0	0					26	354.4	1019.3	84.9	19.8					1987-06-03T05:47:23	1987-06-03T20:14:39	0.19	Partially cloudy	Partly cloudy throughout the day.	partly-cloudy-day	7,234,079,999,972,340,000,000
jonesboro, arkansas	6/4/1987	28.8	16.7	22.8	28.2	16.7	22.6	12.1	54		0	0					24	1.2	1022.8	18.8	19.7					1987-06-04T05:47:06	1987-06-04T20:15:14	0.24	Clear	Clear conditions throughout the day.	clear-day	7,234,079,999,972,340,000,000
jonesboro, arkansas	6/5/1987	30	16.1	23.5	28.7	16.1	23.2	10.5	46.2		0	0					18.3	27.1	1022.8	18.8	19.3					1987-06-05T05:46:52	1987-06-05T20:15:48	0.28	Clear	Clear conditions throughout the day.	clear-day	7,234,079,999,972,340,000,000
jonesboro, arkansas	6/6/1987	31.1	16.7	24.3	29.8	16.7	24	12.9	52.1		0	0					12.9	63.3	1021.9	2.7	14.9					1987-06-06T05:46:39	1987-06-06T20:16:22	0.33	Clear	Clear conditions throughout the day.	clear-day	7,234,079,999,972,340,000,000
jonesboro, arkansas	6/7/1987	32.2	16.2	24.9	32.4	16.2	25	15.5	59.2		0	0					24	217.6	1021.3	2.9	12.7					1987-06-07T05:46:28	1987-06-07T20:16:54	0.38	Clear	Clear conditions throughout the day.	clear-day	7,234,079,999,972,340,000,000
jonesboro, arkansas	6/8/1987	32.8	19.4	26.6	34	19.4	26.7	16.9	57.7		0	0					18.3	224.8	1021.2	29.2	11					1987-06-08T05:46:18	1987-06-08T20:17:25	0.43	Partially cloudy	Becoming cloudy in the afternoon.	partly-cloudy-day	7,234,079,999,972,340,000,000
jonesboro, arkansas	6/9/1987	32.8	21.1	27.1	33.7	21.1	27.4	18.1	60.5		0	0					18.3	244.2	1019.5	53.2	9.8					1987-06-09T05:46:11	1987-06-09T20:17:55	0.46	Partially cloudy	Partly cloudy throughout the day.	partly-cloudy-day	7,234,079,999,972,340,000,000
jonesboro, arkansas	6/10/1987	31.7	20.7	26.9	32.5	20.7	27.2	18	60.1		0	0					20.4	208.1	1018	96.2	9.9					1987-06-10T05:46:05	1987-06-10T20:18:24	0.49	Overcast	Cloudy skies throughout the day.	cloudy	7,234,079,999,972,340,000,000
jonesboro, arkansas	6/11/1987	32.2	23.9	28	33	23.9	28.5	18.7	58.8		0	0					24	209.3	1016.6	83	12.7					1987-06-11T05:46:00	1987-06-11T20:18:52	0.5	Partially cloudy	Partly cloudy throughout the day.	partly-cloudy-day	7,234,079,999,972,340,000,000
jonesboro, arkansas	6/12/1987	28.3	24.4	26.2	31.2	24.4	27.3	21.9	77.2		0	0					20.4	230	1015.4	88.8	13.9					1987-06-12T05:45:57	1987-06-12T20:19:18	0.51	Partially cloudy	Partly cloudy throughout the day.	partly-cloudy-day	7,234,079,999,972,340,000,000
jonesboro, arkansas	6/13/1987	35	23.4	28.5	37.2	23.4	29.7	20.5	65.3		0	0					20.3	278.3	1012.7	69.8	17.8					1987-06-13T05:45:56	1987-06-13T20:19:43	0.52	Partially cloudy	Partly cloudy throughout the day.	partly-cloudy-day	7,234,079,999,972,340,000,000
jonesboro, arkansas	6/14/1987	36.6	23.9	28.4	38.5	23.9	29.4	21.2	68.4		0	0					22.2	245.6	1011.2	46.1	18.2					1987-06-14T05:45:57	1987-06-14T20:20:07	0.55	Partially cloudy	Becoming cloudy in the afternoon.	partly-cloudy-day	7,234,079,999,972,340,000,000
jonesboro, arkansas	6/15/1987	33.4	22.2	27.6	35	22.2	28.6	20.2	66.6		0	0					18.3	298.8	1012	68.7	17.2					1987-06-15T05:45:59	1987-06-15T20:20:29	0.6	Partially cloudy	Partly cloudy throughout the day.	partly-cloudy-day	7,234,079,999,972,340,000,000
jonesboro, arkansas	6/16/1987	33.3	21.7	26.9	35.3	21.7	27.6	19.8	68		0	0					25.9	290.5	1011.4	59.3	16.2					1987-06-16T05:46:03	1987-06-16T20:20:50	0.65	Partially cloudy	Clearing in the afternoon.	partly-cloudy-day	7,234,079,999,972,340,000,000
jonesboro, arkansas	6/17/1987	31.6	20.7	25.6	36.4	20.7	27.1	21.3	78.5		0	0					33.2	358.3	1013.8	63.5	11.9					1987-06-17T05:46:08	1987-06-17T20:21:10	0.7	Partially cloudy	Becoming cloudy in the afternoon.	partly-cloudy-day	7,234,079,999,972,340,000,000
jonesboro, arkansas	6/18/1987	31.7	22.2	25.1	37.3	22.2	26	22.4	85.8		0	0					22.2	127.8	1014.2	89.1	7.6					1987-06-18T05:46:15	1987-06-18T20:21:28	0.76	Partially cloudy	Partly cloudy throughout the day.	partly-cloudy-day	7,234,079,999,972,340,000,000
jonesboro, arkansas	6/19/1987	28.3	22.9	25	32.8	22.9	25.8	22.8	87.7		0	0					22.2	175.5	1012.1	87.9	10					1987-06-19T05:46:24	1987-06-19T20:21:44	0.81	Partially cloudy	Partly cloudy throughout the day.	partly-cloudy-day	7,234,079,999,972,340,000,000
jonesboro, arkansas	6/20/1987	31.2	21.7	26.3	34.9	21.7	27.6	21.6	77.1		0	0					24	214.3	1009.6	51.4	17.7					1987-06-20T05:46:34	1987-06-20T20:22:00	0.86	Partially cloudy	Clearing in the afternoon.	partly-cloudy-day	7,234,079,999,972,340,000,000
jonesboro, arkansas	6/21/1987	31.2	23.4	26.1	34.9	23.4	27.2	22.5	80.8		0	0					24	231.9	1008.8	76.7	14.2					1987-06-21T05:46:45	1987-06-21T20:22:13	0.9	Partially cloudy	Partly cloudy throughout the day.	partly-cloudy-day	7,234,079,999,972,340,000,000
jonesboro, arkansas	6/22/1987	32.9	21.2	27.4	37	21.2	29.3	21.7	73.1		0	0					18.3	222.2	1010.8	43.5	16.1					1987-06-22T05:46:58	1987-06-22T20:22:25	0.94	Partially cloudy	Clearing in the afternoon.	partly-cloudy-day	7,234,079,999,972,340,000,000
jonesboro, arkansas	6/23/1987	32.2	24.4	27.5	41.9	24.4	29.7	23	76.8		0	0					27.5	198.2	1012.4	74.2	15.8					1987-06-23T05:47:13	1987-06-23T20:22:36	0.97	Partially cloudy	Partly cloudy throughout the day.	partly-cloudy-day	7,234,079,999,972,340,000,000
jonesboro, arkansas	6/24/1987	33.3	21.2	26.9	36.2	21.2	28.5	21.5	74.4		0	0					18.2	283.8	1012.9	41.3	16.5					1987-06-24T05:47:29	1987-06-24T20:22:45	0.99	Partially cloudy	Clearing in the afternoon.	partly-cloudy-day	7,234,079,999,972,340,000,000
jonesboro, arkansas	6/25/1987	33.3	23.4	26.8	36.7	23.4	28	21.7	75.1		0	0					18.2	310.5	1010.1	52.6	14.9					1987-06-25T05:47:46	1987-06-25T20:22:52	1	Partially cloudy	Becoming cloudy in the afternoon.	partly-cloudy-day	7,234,079,999,972,340,000,000
jonesboro, arkansas	6/26/1987	31.1	21.7	26.1	30.3	21.7	26	17.2	61.1		0	0					22.3	353.8	1013.6	30.9	19.2					1987-06-26T05:48:05	1987-06-26T20:22:58	0	Partially cloudy	Partly cloudy throughout the day.	partly-cloudy-day	7,234,079,999,972,340,000,000
jonesboro, arkansas	6/27/1987	30.6	17.2	24.7	30.5	17.2	24.6	14	53.6		0	0					18.3	302.3	1015.9	18.8	19.7					1987-06-27T05:48:25	1987-06-27T20:23:02	0.01	Clear	Clear conditions throughout the day.	clear-day	7,234,079,999,972,340,000,000
jonesboro, arkansas	6/28/1987	32.9	21.2	26.9	34.3	21.2	27.2	17.8	60.2		0	0					27.6	229.9	1014.8	40.3	18.7					1987-06-28T05:48:47	1987-06-28T20:23:04	0.02	Partially cloudy	Clearing in the afternoon.	partly-cloudy-day	7,234,079,999,972,340,000,000
jonesboro, arkansas	6/29/1987	33.4	22.2	27.6	36.7	22.2	28.2	18.7	60.1		0	0					24	212.2	1015.7	45.9	18.4					1987-06-29T05:49:09	1987-06-29T20:23:05	0.05	Partially cloudy	Partly cloudy throughout the day.	partly-cloudy-day	7,234,079,999,972,340,000,000
jonesboro, arkansas	6/30/1987	32.1	22.2	25.1	39.5	22.2	26.3	21	79		0	0					26	202.8	1015.2	75.1	11.2					1987-06-30T05:49:33	1987-06-30T20:23:04	0.08	Partially cloudy	Partly cloudy throughout the day.	partly-cloudy-day	7,234,079,999,972,340,000,000
jonesboro, arkansas	6/1/1988	33.4	20.1	26.7	32.1	20.1	26	13.2	49.6		0	0					22.3	199.6	1014.9	27.5	11.4					1988-06-01T05:47:45	1988-06-01T20:13:53	0.51	Partially cloudy	Clearing in the afternoon.	partly-cloudy-day	7,234,079,999,972,340,000,000
jonesboro, arkansas	6/2/1988	32.2	21.2	26.1	32.5	21.2	26.1	17.1	60.4		0	0					16.5	275.8	1011	82.9	12.7					1988-06-02T05:47:26	1988-06-02T20:14:29	0.53	Partially cloudy	Partly cloudy throughout the day.	partly-cloudy-day	7,234,079,999,972,340,000,000
jonesboro, arkansas	6/3/1988	31.1	20.1	24.9	31.6	20.1	24.9	15	57		0	0					24.1	25	1010.4	82.4	12					1988-06-03T05:47:10	1988-06-03T20:15:05	0.56	Partially cloudy	Partly cloudy throughout the day.	partly-cloudy-day	7,234,079,999,972,340,000,000
jonesboro, arkansas	6/4/1988	27.1	15.7	21.4	26.7	15.7	21.3	5.9	39.1		0	0					27.7	46.2	1016.3	2.6	19.3					1988-06-04T05:46:55	1988-06-04T20:15:40	0.6	Clear	Clear conditions throughout the day.	clear-day	7,234,079,999,972,340,000,000
jonesboro, arkansas	6/5/1988	30	13.9	22.3	28.4	13.9	22	7.6	41.7		0	0					22.3	61.8	1018.7	3.8	20.3					1988-06-05T05:46:42	1988-06-05T20:16:13	0.65	Clear	Clear conditions throughout the day.	clear-day	7,234,079,999,972,340,000,000
jonesboro, arkansas	6/6/1988	32.2	15.1	24.4	30.4	15.1	23.8	10.6	45.4		0	0					16.5	9.6	1018	44.7	15.2					1988-06-06T05:46:30	1988-06-06T20:16:46	0.71	Partially cloudy	Partly cloudy throughout the day.	partly-cloudy-day	7,234,079,999,972,340,000,000
jonesboro, arkansas	6/7/1988	33.9	16.2	25.7	32.3	16.2	25.1	11.8	46.5		0	0					11.1	339.5	1013.1	3.9	13.1					1988-06-07T05:46:20	1988-06-07T20:17:17	0.77	Clear	Clear conditions throughout the day.	clear-day	7,234,079,999,972,340,000,000
jonesboro, arkansas	6/8/1988	35.1	18.4	27.8	34	18.4	27.4	14.6	49.2		0	0					25.9	235.5	1006.3	22.3	11.2					1988-06-08T05:46:12	1988-06-08T20:17:48	0.82	Partially cloudy	Partly cloudy throughout the day.	partly-cloudy-day	7,234,079,999,972,340,000,000
jonesboro, arkansas	6/9/1988	26.2	17.8	22.6	26.2	17.8	22.6	14.2	61.2		0	0					27.8	12.8	1011.3	63.8	12.7					1988-06-09T05:46:06	1988-06-09T20:18:17	0.88	Partially cloudy	Partly cloudy throughout the day.	partly-cloudy-day	7,234,079,999,972,340,000,000
jonesboro, arkansas	6/10/1988	26.7	11.7	20.2	26.7	11.7	20.2	4.7	38.7		0	0					27.7	28.7	1022.6	36.7	25.8					1988-06-10T05:46:01	1988-06-10T20:18:45	0.92	Partially cloudy	Becoming cloudy in the afternoon.	partly-cloudy-day	7,234,079,999,972,340,000,000
jonesboro, arkansas	6/11/1988	29.4	10.7	21.2	27.8	10.7	20.8	6.6	43.1		0	0					18.3	71.4	1022.7	5.1	20					1988-06-11T05:45:58	1988-06-11T20:19:11	0.96	Clear	Clear conditions throughout the day.	clear-day	7,234,079,999,972,340,000,000
jonesboro, arkansas	6/12/1988	32.8	12.9	23.7	30.8	12.9	23	9.4	45.8		0	0					22.2	166.1	1020	2.7	19.4					1988-06-12T05:45:56	1988-06-12T20:19:37	0.98	Clear	Clear conditions throughout the day.	clear-day	7,234,079,999,972,340,000,000
jonesboro, arkansas	6/13/1988	33.4	18.4	25.9	31.8	18.4	25.4	12.4	46.4		0	0					27.5	197.7	1021.5	4	12.5					1988-06-13T05:45:56	1988-06-13T20:20:01	1	Clear	Clear conditions throughout the day.	clear-day	7,234,079,999,972,340,000,000
jonesboro, arkansas	6/14/1988	33.9	16.2	26.2	32.3	16.2	25.7	13	48.5		0	0					22.2	204.6	1023.8	24.6	10.9					1988-06-14T05:45:58	1988-06-14T20:20:23	0	Partially cloudy	Becoming cloudy in the afternoon.	partly-cloudy-day	7,234,079,999,972,340,000,000
jonesboro, arkansas	6/15/1988	34.4	18.9	27.8	33	18.9	27.2	13.7	45.6		0	0					18.3	232.9	1022.5	11.5	10.3					1988-06-15T05:46:01	1988-06-15T20:20:45	0.01	Clear	Clear conditions throughout the day.	clear-day	7,234,079,999,972,340,000,000
jonesboro, arkansas	6/16/1988	32.9	22.2	26.9	34.1	22.2	27.4	17.5	57.9		0	0					20.4	351.2	1018.5	69	10.4					1988-06-16T05:46:06	1988-06-16T20:21:05	0.02	Partially cloudy	Partly cloudy throughout the day.	partly-cloudy-day	7,234,079,999,972,340,000,000
jonesboro, arkansas	6/17/1988	33.3	20.6	26.7	32.4	20.6	26.4	15.2	52.8		0	0					22.3	36.1	1015.8	35	13					1988-06-17T05:46:13	1988-06-17T20:21:23	0.05	Partially cloudy	Clearing in the afternoon.	partly-cloudy-day	7,234,079,999,972,340,000,000
jonesboro, arkansas	6/18/1988	33.9	18.9	26.9	32.4	18.9	26.4	12.4	42.9		0	0					14.7	26.7	1016.7	20.1	13					1988-06-18T05:46:21	1988-06-18T20:21:40	0.08	Partially cloudy	Partly cloudy throughout the day.	partly-cloudy-day	7,234,079,999,972,340,000,000
jonesboro, arkansas	6/19/1988	34.4	19.4	27.5	34.6	19.4	27.7	16.5	54		0	0					18.3	189.9	1017.7	12.5	10.9					1988-06-19T05:46:31	1988-06-19T20:21:56	0.12	Clear	Clear conditions throughout the day.	clear-day	7,234,079,999,972,340,000,000
jonesboro, arkansas	6/20/1988	35.1	22.2	28.8	34.8	22.2	28.8	16.8	51.7		0	0					24	215.4	1019	33.3	11.9					1988-06-20T05:46:42	1988-06-20T20:22:10	0.16	Partially cloudy	Clearing in the afternoon.	partly-cloudy-day	7,234,079,999,972,340,000,000
jonesboro, arkansas	6/21/1988	35.7	21.2	29.4	38.3	21.2	30	17.7	52.6		0	0					24	239.9	1017.5	15	12					1988-06-21T05:46:55	1988-06-21T20:22:22	0.21	Clear	Clear conditions throughout the day.	clear-day	7,234,079,999,972,340,000,000
jonesboro, arkansas	6/22/1988	37.1	23.4	30.8	38	23.4	31.5	17.8	48.3		0	0					18.3	231.9	1014.5	22.4	11.5					1988-06-22T05:47:09	1988-06-22T20:22:33	0.25	Partially cloudy	Becoming cloudy in the afternoon.	partly-cloudy-day	7,234,081,381,472,340,000,000
jonesboro, arkansas	6/23/1988	38.3	24.4	31.9	39.4	24.4	33	18.5	47.6		0	0					14.8	240.6	1014.3	10.5	10.4					1988-06-23T05:47:25	1988-06-23T20:22:42	0.3	Clear	Clear conditions throughout the day.	clear-day	7,234,079,999,972,340,000,000
jonesboro, arkansas	6/24/1988	37.9	26.7	31.7	40.3	26.7	33.8	20.3	52.8		0	0					22.2	216.1	1015.8	23.5	11					1988-06-24T05:47:42	1988-06-24T20:22:50	0.35	Partially cloudy	Partly cloudy throughout the day.	partly-cloudy-day	7,234,079,999,972,340,000,000
jonesboro, arkansas	6/25/1988	34.4	25.7	30.7	37.5	25.7	32.8	20.5	55.5		0	0					22.2	233.8	1016.8	61.2	12.9					1988-06-25T05:48:00	1988-06-25T20:22:56	0.39	Partially cloudy	Partly cloudy throughout the day.	partly-cloudy-day	7,234,079,999,972,340,000,000
jonesboro, arkansas	6/26/1988	38.8	25.7	32.1	42.4	25.7	34.3	20.3	51.8		0	0					18.3	321.9	1012.6	55.7	18.3					1988-06-26T05:48:20	1988-06-26T20:23:00	0.43	Partially cloudy	Clearing in the afternoon.	partly-cloudy-day	7,234,079,999,972,340,000,000
jonesboro, arkansas	6/27/1988	32.8	21.6	27.1	31.2	21.6	26.6	12	40.5		0	0					27.6	39.2	1014.2	56.3	19.8					1988-06-27T05:48:41	1988-06-27T20:23:03	0.47	Partially cloudy	Partly cloudy throughout the day.	partly-cloudy-day	7,234,079,999,972,340,000,000
jonesboro, arkansas	6/28/1988	35.1	18.8	27	32.8	18.8	26	8.8	35.6		0	0					14.7	68.1	1014.2	24	19.8					1988-06-28T05:49:03	1988-06-28T20:23:04	0.49	Partially cloudy	Partly cloudy throughout the day.	partly-cloudy-day	7,234,079,999,972,340,000,000
jonesboro, arkansas	6/29/1988	36.7	20.1	26.8	36.6	20.1	27.2	16.5	56.6		0	0					37	21.2	1011.5	77.1	13.5					1988-06-29T05:49:27	1988-06-29T20:23:04	0.5	Partially cloudy	Partly cloudy throughout the day.	partly-cloudy-day	7,234,079,999,972,340,000,000
jonesboro, arkansas	6/30/1988	27.8	22.2	24.5	30.2	22.2	24.6	21.9	85.6		0	0					16.5	46.6	1010.1	95.8	8.8					1988-06-30T05:49:52	1988-06-30T20:23:01	0.51	Overcast	Cloudy skies throughout the day.	cloudy	7,234,079,999,972,340,000,000
jonesboro, arkansas	6/1/1989	32.9	22.2	27.5	37.7	22.2	29.3	21	68.6		0	0					20.5	221.4	1019.5	52.6	10.7					1989-06-01T05:47:50	1989-06-01T20:13:44	0.97	Partially cloudy	Becoming cloudy in the afternoon.	partly-cloudy-day	7,234,081,381,472,340,000,000
jonesboro, arkansas	6/2/1989	32.1	21.2	26.3	33.9	21.2	27.2	20.5	72.7		0	0					18.3	237.5	1017.8	89.2	12					1989-06-02T05:47:31	1989-06-02T20:14:21	0.99	Partially cloudy	Partly cloudy throughout the day.	partly-cloudy-day	7,234,081,381,472,340,000,000
jonesboro, arkansas	6/3/1989	30.6	20.7	25.5	33.5	20.7	26.2	20.6	76.1		0	0					22.3	225.3	1013.1	89.4	14.1					1989-06-03T05:47:14	1989-06-03T20:14:57	1	Partially cloudy	Partly cloudy throughout the day.	partly-cloudy-day	7,234,081,381,472,340,000,000
jonesboro, arkansas	6/4/1989	24.4	20.1	22.1	24.4	20.1	22.1	20.2	89		0	0					20.5	160.6	1012.6	82	14.3					1989-06-04T05:46:59	1989-06-04T20:15:32	0	Partially cloudy	Partly cloudy throughout the day.	partly-cloudy-day	7,234,081,381,472,340,000,000
jonesboro, arkansas	6/5/1989	23.3	18.9	21.1	23.3	18.9	21.1	17.9	82.3		0	0					16.6	325.7	1012.4	86.6	15.9					1989-06-05T05:46:45	1989-06-05T20:16:06	0.02	Partially cloudy	Partly cloudy throughout the day.	partly-cloudy-day	7,234,081,381,472,340,000,000
jonesboro, arkansas	6/6/1989	27.9	15.7	22.1	27.5	15.7	22.1	15	67.4		0	0					14.7	26.3	1014.7	30	14					1989-06-06T05:46:33	1989-06-06T20:16:39	0.04	Partially cloudy	Partly cloudy throughout the day.	partly-cloudy-day	7,234,081,381,472,340,000,000
jonesboro, arkansas	6/7/1989	28.8	16.2	22.7	28.1	16.2	22.7	14.8	63.6		0	0					14.7	107	1009	71.3	12.8					1989-06-07T05:46:23	1989-06-07T20:17:11	0.08	Partially cloudy	Partly cloudy throughout the day.	partly-cloudy-day	7,234,081,381,472,340,000,000
jonesboro, arkansas	6/8/1989	25	19.4	21.6	25	19.4	21.6	17.8	80.1		0	0					18.5	23.6	1007.8	90	9.7					1989-06-08T05:46:15	1989-06-08T20:17:41	0.12	Partially cloudy	Partly cloudy throughout the day.	partly-cloudy-day	7,234,081,381,472,340,000,000
jonesboro, arkansas	6/9/1989	27.9	17.8	22.7	27.7	17.8	22.7	16.2	69.6		0	0					20.5	321.1	1012.8	20	13.1					1989-06-09T05:46:08	1989-06-09T20:18:11	0.17	Clear	Partly cloudy throughout the day.	clear-day	7,234,081,381,472,340,000,000
jonesboro, arkansas	6/10/1989	28.3	17.2	22.2	28.2	17.2	22.3	15.2	65.8		0	0					18.3	61	1019.5	65	17.2					1989-06-10T05:46:02	1989-06-10T20:18:39	0.21	Partially cloudy	Partly cloudy throughout the day.	partly-cloudy-day	7,234,081,381,472,340,000,000
jonesboro, arkansas	6/11/1989	29.3	18.4	23.3	33.5	18.4	23.9	19.6	80.4		0	0					22.3	184.2	1015.9	89.6	12.8					1989-06-11T05:45:59	1989-06-11T20:19:06	0.26	Partially cloudy	Partly cloudy throughout the day.	partly-cloudy-day	7,234,081,381,472,340,000,000
jonesboro, arkansas	6/12/1989	27.9	21.2	24.2	31.9	21.2	24.5	21.5	85.7		0	0					33.4	225	1010.8	81.6	13.2					1989-06-12T05:45:57	1989-06-12T20:19:31	0.31	Partially cloudy	Partly cloudy throughout the day.	partly-cloudy-day	7,234,081,381,472,340,000,000
jonesboro, arkansas	6/13/1989	27.1	20.7	23.5	29.1	20.7	23.5	20.7	84.8		0	0					33.4	218.4	1010.9	72.9	14.7					1989-06-13T05:45:57	1989-06-13T20:19:56	0.35	Partially cloudy	Partly cloudy throughout the day.	partly-cloudy-day	7,234,081,381,472,340,000,000
jonesboro, arkansas	6/14/1989	21.2	16.7	18.9	21.2	16.7	18.9	17.4	90.9		0	0					11.2	27.1	1013.3	99.2	10.8					1989-06-14T05:45:58	1989-06-14T20:20:19	0.39	Overcast	Cloudy skies throughout the day.	cloudy	7,234,081,381,472,340,000,000
jonesboro, arkansas	6/15/1989	23.8	15.7	18.9	23.8	15.7	18.9	14.4	76.7		0	0					18.3	358.9	1013.8	78.7	15.7					1989-06-15T05:46:01	1989-06-15T20:20:40	0.43	Partially cloudy	Partly cloudy throughout the day.	partly-cloudy-day	7,234,081,381,472,340,000,000
jonesboro, arkansas	6/16/1989	23.9	13.4	19.3	23.9	13.4	19.3	12.7	67.9		0	0					14.7	348.3	1017	38.7	14.3					1989-06-16T05:46:06	1989-06-16T20:21:01	0.46	Partially cloudy	Partly cloudy throughout the day.	partly-cloudy-day	7,234,081,381,472,340,000,000
jonesboro, arkansas	6/17/1989	27.8	15.1	21.9	28.3	15.1	22	15.2	67		0	0					29.3	180.7	1018.9	55.8	13.1					1989-06-17T05:46:12	1989-06-17T20:21:19	0.48	Partially cloudy	Partly cloudy throughout the day.	partly-cloudy-day	7,234,081,381,472,340,000,000
jonesboro, arkansas	6/18/1989	27.8	19.4	22.5	29.5	19.4	22.6	19.6	83.8		0	0					22.4	212.5	1016.1	84.1	12.6					1989-06-18T05:46:20	1989-06-18T20:21:37	0.5	Partially cloudy	Partly cloudy throughout the day.	partly-cloudy-day	7,234,081,381,472,340,000,000
jonesboro, arkansas	6/19/1989	30	18.9	23.9	31.5	18.9	24.3	19.1	76.2		0	0					14.8	353	1014.9	45.5	16.2					1989-06-19T05:46:29	1989-06-19T20:21:53	0.5	Partially cloudy	Partly cloudy throughout the day.	partly-cloudy-day	7,234,081,381,472,340,000,000
jonesboro, arkansas	6/20/1989	32.8	20.6	26.5	33.8	20.6	27.2	19.9	69.5		0	0					14.6	20.4	1014	11.3	10					1989-06-20T05:46:40	1989-06-20T20:22:07	0.51	Clear	Clear conditions throughout the day.	clear-day	7,234,081,381,472,340,000,000
jonesboro, arkansas	6/21/1989	32.2	21.2	27.1	34.8	21.2	28.2	20.7	70.5		0	0					11.1	191.9	1013.8	20	8					1989-06-21T05:46:52	1989-06-21T20:22:20	0.53	Clear	Partly cloudy throughout the day.	clear-day	7,234,081,381,472,340,000,000
jonesboro, arkansas	6/22/1989	32.9	23.4	27.9	36.1	23.4	29.7	21.8	71		0	0					14.8	190.1	1015.3	35	9.5					1989-06-22T05:47:06	1989-06-22T20:22:31	0.56	Partially cloudy	Partly cloudy throughout the day.	partly-cloudy-day	7,234,081,381,472,340,000,000
jonesboro, arkansas	6/23/1989	33.3	22.9	28	37.4	22.9	29.8	21.7	70.6		0	0					14.8	188.1	1016.8	40.4	11.8					1989-06-23T05:47:21	1989-06-23T20:22:41	0.6	Partially cloudy	Partly cloudy throughout the day.	partly-cloudy-day	7,234,081,381,472,340,000,000
jonesboro, arkansas	6/24/1989	34.3	22.9	28.7	40.8	22.9	31.3	22.5	71.1		0	0					12.9	36.8	1016.8	58.6	11.3					1989-06-24T05:47:38	1989-06-24T20:22:49	0.65	Partially cloudy	Partly cloudy throughout the day.	partly-cloudy-day	7,234,081,381,472,340,000,000
jonesboro, arkansas	6/25/1989	34.3	23.9	28.8	38.9	23.9	31.3	22.4	70		0	0					14.7	63.7	1015.4	85.9	6.1					1989-06-25T05:47:56	1989-06-25T20:22:55	0.7	Partially cloudy	Partly cloudy throughout the day.	partly-cloudy-day	7,234,081,381,472,340,000,000
jonesboro, arkansas	6/26/1989	33.4	22.2	27.9	37.7	22.2	29.9	22.6	75.1		0	0					18.2	202.4	1013.6	76.1	5.6					1989-06-26T05:48:16	1989-06-26T20:23:00	0.76	Partially cloudy	Partly cloudy throughout the day.	partly-cloudy-day	7,234,081,381,472,340,000,000
jonesboro, arkansas	6/27/1989	27.9	22.2	24.3	31.3	22.2	24.6	22.4	89.7		0	0					12.9	176	1012.9	98.7	6.5					1989-06-27T05:48:37	1989-06-27T20:23:03	0.82	Overcast	Cloudy skies throughout the day.	cloudy	7,234,081,381,472,340,000,000
jonesboro, arkansas	6/28/1989	27.9	22.9	25.2	30.3	22.9	25.7	22.4	85.3		0	0					14.7	82.6	1015.9	94.1	8					1989-06-28T05:48:59	1989-06-28T20:23:05	0.87	Overcast	Cloudy skies throughout the day.	cloudy	7,234,081,381,472,340,000,000
jonesboro, arkansas	6/29/1989	31.1	22.2	25.8	34.4	22.2	26.9	22.1	81.4		0	0					14.8	59.8	1018.7	73.8	7.2					1989-06-29T05:49:22	1989-06-29T20:23:05	0.92	Partially cloudy	Partly cloudy throughout the day.	partly-cloudy-day	7,234,081,381,472,340,000,000
jonesboro, arkansas	6/30/1989	29.4	21.7	25.3	31.9	21.7	26.1	20.8	76.8		0	0					9.3	77.8	1018.2	77.9	9.6					1989-06-30T05:49:47	1989-06-30T20:23:03	0.96	Partially cloudy	Partly cloudy throughout the day.	partly-cloudy-day	7,234,081,381,472,340,000,000
jonesboro, arkansas	6/1/1990	28.9	20.1	23.8	36.3	20.1	24.7	20	80.7		0	0					24.1	177.8	1016.2	94.2	10.2					1990-06-01T05:47:55	1990-06-01T20:13:35	0.31	Overcast	Cloudy skies throughout the day.	cloudy	7,234,081,381,472,340,000,000
jonesboro, arkansas	6/2/1990	30.1	22.9	26	34.5	22.9	27.4	22.2	80.3		0	0					37	207	1013.9	97.9	12					1990-06-02T05:47:36	1990-06-02T20:14:12	0.36	Overcast	Cloudy skies throughout the day.	cloudy	7,234,081,381,472,340,000,000
jonesboro, arkansas	6/3/1990	27.2	16.7	23.3	27.3	16.7	23.3	15.8	63.8		0	0					22.3	220	1015.5	79.6	16.5					1990-06-03T05:47:18	1990-06-03T20:14:48	0.4	Partially cloudy	Partly cloudy throughout the day.	partly-cloudy-day	7,234,081,381,472,340,000,000
jonesboro, arkansas	6/4/1990	24.4	14.3	19.7	24.4	14.3	19.7	12.5	64.8		0	0					24.1	12.4	1017.3	21.3	20.5					1990-06-04T05:47:02	1990-06-04T20:15:23	0.43	Partially cloudy	Partly cloudy throughout the day.	partly-cloudy-day	7,234,081,381,472,340,000,000
jonesboro, arkansas	6/5/1990	28.3	13.4	20.5	28.5	13.4	20.5	13.4	66.1		0	0					18.4	160.9	1015.3	14	14.8					1990-06-05T05:46:48	1990-06-05T20:15:58	0.46	Clear	Clear conditions throughout the day.	clear-day	7,234,081,381,472,340,000,000
jonesboro, arkansas	6/6/1990	34.4	20.1	27	38.4	20.1	28.8	19.7	65.5		0	0					33.5	192.8	1012.8	51	14					1990-06-06T05:46:36	1990-06-06T20:16:31	0.48	Partially cloudy	Partly cloudy throughout the day.	partly-cloudy-day	7,234,081,381,472,340,000,000
jonesboro, arkansas	6/7/1990	32.9	23.9	28.3	36.8	23.9	29.9	21.5	68		0	0					29.5	200.1	1014.7	35.1	14					1990-06-07T05:46:25	1990-06-07T20:17:03	0.5	Partially cloudy	Clearing in the afternoon.	partly-cloudy-day	7,234,081,381,472,340,000,000
jonesboro, arkansas	6/8/1990	33.4	24.4	28.5	36.7	24.4	30.2	21.3	66.4		0	0					25.9	213.7	1015.2	62.4	14.5					1990-06-08T05:46:16	1990-06-08T20:17:34	0.5	Partially cloudy	Partly cloudy throughout the day.	partly-cloudy-day	7,234,081,381,472,340,000,000
jonesboro, arkansas	6/9/1990	32.8	22.9	28.4	34.6	22.9	29.7	20.5	63.7		0	0					22.3	271.5	1016.8	79.1	14.3					1990-06-09T05:46:09	1990-06-09T20:18:03	0.51	Partially cloudy	Partly cloudy throughout the day.	partly-cloudy-day	7,234,081,381,472,340,000,000
jonesboro, arkansas	6/10/1990	32.2	21.7	27	32	21.7	26.9	17.4	58.9		0	0					14.9	10	1019.8	76.2	16.6					1990-06-10T05:46:03	1990-06-10T20:18:32	0.52	Partially cloudy	Partly cloudy throughout the day.	partly-cloudy-day	7,234,081,381,472,340,000,000
jonesboro, arkansas	6/11/1990	32.2	19.4	25.7	30.9	19.4	25.4	14.6	53.3		0	0					18.4	60.3	1020.2	13.9	17.2					1990-06-11T05:46:00	1990-06-11T20:18:59	0.54	Clear	Clear conditions throughout the day.	clear-day	7,234,081,381,472,340,000,000
jonesboro, arkansas	6/12/1990	32.9	18.9	26.3	32.2	18.9	26.1	15.3	53.6		0	0					14.8	168.7	1016.9	11.3	13.4					1990-06-12T05:45:57	1990-06-12T20:19:25	0.57	Clear	Clear conditions throughout the day.	clear-day	7,234,081,381,472,340,000,000
jonesboro, arkansas	6/13/1990	35	20.7	28.2	38.3	20.7	29.9	19.3	59.6		0	0					22.4	190.5	1015.1	20.2	11.3					1990-06-13T05:45:57	1990-06-13T20:19:50	0.62	Partially cloudy	Becoming cloudy in the afternoon.	partly-cloudy-day	7,234,081,381,472,340,000,000
jonesboro, arkansas	6/14/1990	34.4	25.7	28.7	37.9	25.7	30.5	21.5	65.9		0	0					22.4	223.6	1015.1	38.8	13.7					1990-06-14T05:45:58	1990-06-14T20:20:13	0.66	Partially cloudy	Partly cloudy throughout the day.	partly-cloudy-day	7,234,081,381,472,340,000,000
jonesboro, arkansas	6/15/1990	37.9	23.9	29.3	43.3	23.9	31.6	22	66.8		0	0					16.6	356.6	1012.6	53.7	15					1990-06-15T05:46:00	1990-06-15T20:20:35	0.72	Partially cloudy	Clearing in the afternoon.	partly-cloudy-day	7,234,081,381,472,340,000,000
jonesboro, arkansas	6/16/1990	35.6	23.9	29.8	39.9	23.9	33.1	23.1	69.2		0	0					14.8	175.8	1012.6	61.7	10.9					1990-06-16T05:46:04	1990-06-16T20:20:55	0.77	Partially cloudy	Partly cloudy throughout the day.	partly-cloudy-day	7,234,081,381,472,340,000,000
jonesboro, arkansas	6/17/1990	37.2	25.1	31.1	42	25.1	34.9	23.2	65.7		0	0					14.7	218.4	1014.2	25	10.9					1990-06-17T05:46:10	1990-06-17T20:21:15	0.83	Partially cloudy	Partly cloudy throughout the day.	partly-cloudy-day	7,234,081,381,472,340,000,000
jonesboro, arkansas	6/18/1990	36.7	26.2	31.2	44.4	26.2	35.1	22	60.3		0	0					18.4	325.9	1015.3	18.9	11.8					1990-06-18T05:46:18	1990-06-18T20:21:32	0.88	Clear	Clear conditions throughout the day.	clear-day	7,234,081,381,472,340,000,000
jonesboro, arkansas	6/19/1990	37.2	21.2	28.7	39.4	21.2	29.1	16.7	50.3		0	0					24	186.3	1012.6	31.7	13.2					1990-06-19T05:46:27	1990-06-19T20:21:49	0.93	Partially cloudy	Partly cloudy throughout the day.	partly-cloudy-day	7,234,081,381,472,340,000,000
jonesboro, arkansas	6/20/1990	36.7	26.1	29.5	41.5	26.1	31.9	21.1	61.2		0	0					37	249.9	1010.1	67.9	11.1					1990-06-20T05:46:37	1990-06-20T20:22:03	0.97	Partially cloudy	Partly cloudy throughout the day.	partly-cloudy-day	7,234,081,381,472,340,000,000
jonesboro, arkansas	6/21/1990	31.2	23.9	27.8	34.1	23.9	29.7	22.1	71.7		0	0					12.8	119.2	1014.1	79.2	11.3					1990-06-21T05:46:49	1990-06-21T20:22:16	0.99	Partially cloudy	Partly cloudy throughout the day.	partly-cloudy-day	7,234,081,381,472,340,000,000
jonesboro, arkansas	6/22/1990	28.9	21.2	24.7	32.8	21.2	25	18.3	69.7		0	0					22.4	272.2	1012	67.1	21.6					1990-06-22T05:47:03	1990-06-22T20:22:28	1	Partially cloudy	Partly cloudy throughout the day.	partly-cloudy-day	7,234,081,381,472,340,000,000
jonesboro, arkansas	6/23/1990	28.4	19.4	24.5	27.8	19.4	24.4	14.7	56.5		0	0					22.3	293.6	1012.6	16.3	18.5					1990-06-23T05:47:17	1990-06-23T20:22:38	0	Clear	Clear conditions throughout the day.	clear-day	7,234,081,381,472,340,000,000
jonesboro, arkansas	6/24/1990	27.9	17.9	24	27.6	17.9	24	15.1	59.5		0	0					14.7	231.4	1015.5	40.1	14.5					1990-06-24T05:47:34	1990-06-24T20:22:47	0.02	Partially cloudy	Becoming cloudy in the afternoon.	partly-cloudy-day	7,234,081,381,472,340,000,000
jonesboro, arkansas	6/25/1990	31.7	17.2	24.7	32.7	17.2	24.8	16.8	63.6		0	0					18.2	204.9	1017.5	44.6	13.1					1990-06-25T05:47:52	1990-06-25T20:22:53	0.05	Partially cloudy	Partly cloudy throughout the day.	partly-cloudy-day	7,234,081,381,472,340,000,000
jonesboro, arkansas	6/26/1990	30.1	21.2	26.2	32.7	21.2	27.1	19.1	65.5		0	0					18.3	197.8	1016	64.6	11.4					1990-06-26T05:48:11	1990-06-26T20:22:59	0.09	Partially cloudy	Partly cloudy throughout the day.	partly-cloudy-day	7,234,081,381,472,340,000,000
jonesboro, arkansas	6/27/1990	32.9	21.7	27.8	36.5	21.7	29.4	20.9	67.4		0	0					11.1	172.9	1015.2	48.5	11.5					1990-06-27T05:48:31	1990-06-27T20:23:02	0.13	Partially cloudy	Partly cloudy throughout the day.	partly-cloudy-day	7,234,081,381,472,340,000,000
jonesboro, arkansas	6/28/1990	33.9	23.4	28.7	36.7	23.4	30.5	20.8	64		0	0					22.3	199.4	1015.9	51.7	9.9					1990-06-28T05:48:53	1990-06-28T20:23:04	0.18	Partially cloudy	Partly cloudy throughout the day.	partly-cloudy-day	7,234,081,381,472,340,000,000
jonesboro, arkansas	6/29/1990	33.9	22.9	29.3	35.9	22.9	30.5	20.2	59.9		0	0					20.5	219.1	1017.2	26.4	10.2					1990-06-29T05:49:16	1990-06-29T20:23:04	0.23	Partially cloudy	Clearing in the afternoon.	partly-cloudy-day	7,234,081,381,472,340,000,000
jonesboro, arkansas	6/30/1990	34.4	23.4	30	36.5	23.4	31.6	20.4	58.2		0	0					20.5	232.2	1018.1	37.5	12.5					1990-06-30T05:49:41	1990-06-30T20:23:03	0.28	Partially cloudy	Becoming cloudy in the afternoon.	partly-cloudy-day	7,234,081,381,472,340,000,000
jonesboro, arkansas	6/1/1991	32.2	22.9	27.2	35.5	22.9	28.6	21.5	73.3		0	0					24.1	217.4	1012.4	43.8	14					1991-06-01T05:47:59	1991-06-01T20:13:26	0.57	Partially cloudy	Partly cloudy throughout the day.	partly-cloudy-day	7,234,081,381,472,340,000,000
jonesboro, arkansas	6/2/1991	34.3	20.7	27.7	37.7	20.7	29.6	21	69.2		0	0					16.5	285	1011.5	55	15.2					1991-06-02T05:47:40	1991-06-02T20:14:03	0.61	Partially cloudy	Partly cloudy throughout the day.	partly-cloudy-day	7,234,081,381,472,340,000,000
jonesboro, arkansas	6/3/1991	33.9	22.2	27.8	36.9	22.2	29.1	21.3	69.9		0	0					24.1	255.8	1010.2	60.8	13.2					1991-06-03T05:47:22	1991-06-03T20:14:39	0.65	Partially cloudy	Partly cloudy throughout the day.	partly-cloudy-day	7,234,081,381,472,340,000,000
jonesboro, arkansas	6/4/1991	33.9	21.2	27.9	35.5	21.2	28.9	20.5	67.9		0	0					18.3	280.8	1010.3	32.8	15.5					1991-06-04T05:47:06	1991-06-04T20:15:15	0.7	Partially cloudy	Clearing in the afternoon.	partly-cloudy-day	7,234,081,381,472,340,000,000
jonesboro, arkansas	6/5/1991	30	21.7	25.1	29.6	21.7	25.1	17.2	64.7		0	0					31.6	50.2	1014.5	63.5	10.9					1991-06-05T05:46:52	1991-06-05T20:15:49	0.75	Partially cloudy	Partly cloudy throughout the day.	partly-cloudy-day	7,234,081,381,472,340,000,000
jonesboro, arkansas	6/6/1991	29.3	18.4	23.7	29.1	18.4	23.6	13.9	55.6		0	0					25.9	46.2	1019.3	75.8	12.6					1991-06-06T05:46:39	1991-06-06T20:16:22	0.8	Partially cloudy	Partly cloudy throughout the day.	partly-cloudy-day	7,234,081,381,472,340,000,000
jonesboro, arkansas	6/7/1991	30	17.2	23.8	30.1	17.2	23.8	15	59.7		0	0					22.3	35.3	1021.1	47.4	11.1					1991-06-07T05:46:28	1991-06-07T20:16:55	0.85	Partially cloudy	Partly cloudy throughout the day.	partly-cloudy-day	7,234,081,381,472,340,000,000
jonesboro, arkansas	6/8/1991	30	20.1	25	31	20.1	25.2	17.5	64.9		0	0					20.5	205.6	1020.4	53.9	10.1					1991-06-08T05:46:18	1991-06-08T20:17:26	0.9	Partially cloudy	Partly cloudy throughout the day.	partly-cloudy-day	7,234,081,381,472,340,000,000
jonesboro, arkansas	6/9/1991	30.7	21.2	25.8	29.8	21.2	25.5	15.3	54.8		0	0					18.3	161.6	1021.1	74.9	12.2					1991-06-09T05:46:11	1991-06-09T20:17:56	0.94	Partially cloudy	Partly cloudy throughout the day.	partly-cloudy-day	7,234,081,381,472,340,000,000
jonesboro, arkansas	6/10/1991	31.1	20.7	25.8	31.2	20.7	25.8	16.5	59.1		0	0					18.3	179.4	1019.5	69.6	12					1991-06-10T05:46:05	1991-06-10T20:18:25	0.98	Partially cloudy	Partly cloudy throughout the day.	partly-cloudy-day	7,234,081,381,472,340,000,000
jonesboro, arkansas	6/11/1991	29.3	22.2	25.1	32.2	22.2	25.7	20.6	76.4		0	0					22.2	163.1	1016.2	99.2	12.2					1991-06-11T05:46:00	1991-06-11T20:18:52	1	Overcast	Cloudy skies throughout the day.	cloudy	7,234,081,381,472,340,000,000
jonesboro, arkansas	6/12/1991	30.6	23.4	26.2	33.4	23.4	27.5	22.7	82.4		0	0					16.5	221.6	1014.1	74.3	11					1991-06-12T05:45:58	1991-06-12T20:19:18	1	Partially cloudy	Partly cloudy throughout the day.	partly-cloudy-day	7,234,081,381,472,340,000,000
jonesboro, arkansas	6/13/1991	31.1	22.9	26	37	22.9	27.6	22.7	82.6		0	0					22.3	157.9	1015	60.5	10					1991-06-13T05:45:57	1991-06-13T20:19:43	0.01	Partially cloudy	Partly cloudy throughout the day.	partly-cloudy-day	7,234,081,381,472,340,000,000
jonesboro, arkansas	6/14/1991	32.8	23.4	27.6	37.4	23.4	29.9	22.6	75.6		0	0					25.8	209.1	1014.5	56.2	12.5					1991-06-14T05:45:57	1991-06-14T20:20:07	0.03	Partially cloudy	Partly cloudy throughout the day.	partly-cloudy-day	7,234,081,381,472,340,000,000
jonesboro, arkansas	6/15/1991	32.9	22.9	27	37.7	22.9	28.5	22.9	79.4		0	0					25.8	213.1	1013.2	68.3	12.9					1991-06-15T05:46:00	1991-06-15T20:20:29	0.06	Partially cloudy	Partly cloudy throughout the day.	partly-cloudy-day	7,234,081,381,472,340,000,000
jonesboro, arkansas	6/16/1991	29.3	21.7	25.4	31.2	21.7	26	20.8	77.5		0	0					16.6	347.9	1013.5	89.6	12.9					1991-06-16T05:46:03	1991-06-16T20:20:50	0.11	Partially cloudy	Partly cloudy throughout the day.	partly-cloudy-day	7,234,081,381,472,340,000,000
jonesboro, arkansas	6/17/1991	31.1	21.2	26.5	34	21.2	27.2	20.4	71.9		0	0					16.5	44.1	1013.9	43.7	11.5					1991-06-17T05:46:09	1991-06-17T20:21:10	0.16	Partially cloudy	Partly cloudy throughout the day.	partly-cloudy-day	7,234,081,381,472,340,000,000
jonesboro, arkansas	6/18/1991	31.7	20.1	26.7	33	20.1	27.1	18.7	63.9		0	0					16.6	21.6	1014.5	30.3	11.7					1991-06-18T05:46:16	1991-06-18T20:21:28	0.21	Partially cloudy	Clearing in the afternoon.	partly-cloudy-day	7,234,081,381,472,340,000,000
jonesboro, arkansas	6/19/1991	31.2	22.2	26.9	32.5	22.2	27.6	20	67.9		0	0					18.4	14.6	1015.5	65.1	9.8					1991-06-19T05:46:24	1991-06-19T20:21:44	0.27	Partially cloudy	Partly cloudy throughout the day.	partly-cloudy-day	7,234,081,381,472,340,000,000
jonesboro, arkansas	6/20/1991	30.1	22.2	26	33.1	22.2	27.1	21.7	78.2		0	0					20.4	71.9	1014.5	68.6	7.5					1991-06-20T05:46:34	1991-06-20T20:21:59	0.32	Partially cloudy	Partly cloudy throughout the day.	partly-cloudy-day	7,234,081,381,472,340,000,000
jonesboro, arkansas	6/21/1991	31.2	21.2	25.6	35.5	21.2	26.4	21.8	81.1		0	0					46.2	222.3	1012.4	71.7	8.2					1991-06-21T05:46:46	1991-06-21T20:22:13	0.37	Partially cloudy	Partly cloudy throughout the day.	partly-cloudy-day	7,234,081,381,472,340,000,000
jonesboro, arkansas	6/22/1991	32.1	22.2	25.3	37.8	22.2	26.5	21.9	82.9		0	0					16.6	236	1011.4	80.4	9.4					1991-06-22T05:46:59	1991-06-22T20:22:25	0.41	Partially cloudy	Partly cloudy throughout the day.	partly-cloudy-day	7,234,081,381,472,340,000,000
jonesboro, arkansas	6/23/1991	30.6	22.9	25.8	35.8	22.9	27	22.5	82.5		0	0					18.3	78.1	1014.1	93.7	10.9					1991-06-23T05:47:14	1991-06-23T20:22:35	0.44	Overcast	Cloudy skies throughout the day.	cloudy	7,234,081,381,472,340,000,000
jonesboro, arkansas	6/24/1991	29.3	22.9	24.9	33.1	22.9	25.7	22.2	85		0	0					25.9	50	1016.3	96.7	4.6					1991-06-24T05:47:30	1991-06-24T20:22:44	0.47	Overcast	Cloudy skies throughout the day.	cloudy	7,234,081,381,472,340,000,000
jonesboro, arkansas	6/25/1991	29.4	22.9	25.7	33.1	22.9	27	22.4	82.8		0	0					18.3	97.9	1017.3	74.6	8.7					1991-06-25T05:47:47	1991-06-25T20:22:52	0.49	Partially cloudy	Partly cloudy throughout the day.	partly-cloudy-day	7,234,081,381,472,340,000,000
jonesboro, arkansas	6/26/1991	28.9	21.2	25	31.9	21.2	25.8	20.9	78.9		0	0					16.5	113.9	1017.7	33.7	9.8					1991-06-26T05:48:06	1991-06-26T20:22:57	0.5	Partially cloudy	Partly cloudy throughout the day.	partly-cloudy-day	7,234,081,381,472,340,000,000
jonesboro, arkansas	6/27/1991	29.3	20.1	24.3	30.6	20.1	24.7	19.4	75.2		0	0					18.3	107.8	1018.8	60.6	11.1					1991-06-27T05:48:26	1991-06-27T20:23:01	0.5	Partially cloudy	Partly cloudy throughout the day.	partly-cloudy-day	7,234,081,381,472,340,000,000
jonesboro, arkansas	6/28/1991	31.6	21.2	26.2	34.6	21.2	27.3	21	74.5		0	0					16.5	181.9	1018.6	44.9	11					1991-06-28T05:48:48	1991-06-28T20:23:03	0.51	Partially cloudy	Partly cloudy throughout the day.	partly-cloudy-day	7,234,081,381,472,340,000,000
jonesboro, arkansas	6/29/1991	33.4	23.4	28.3	37.7	23.4	30.8	22.4	72.1		0	0					20.4	211.5	1017.1	15.1	11.5					1991-06-29T05:49:11	1991-06-29T20:23:04	0.53	Clear	Clear conditions throughout the day.	clear-day	7,234,081,381,472,340,000,000
jonesboro, arkansas	6/30/1991	34.4	25.1	30.1	37.9	25.1	32.4	21.7	62.3		0	0					18.3	269.2	1014.9	21.3	13					1991-06-30T05:49:35	1991-06-30T20:23:03	0.55	Partially cloudy	Partly cloudy throughout the day.	partly-cloudy-day	7,234,081,381,472,340,000,000
jonesboro, arkansas	6/1/1992	26.7	16.2	22	26.7	16.2	22	11.8	55		0	0					18.2	70.1	1016.4	89.5	11.8					1992-06-01T05:47:46	1992-06-01T20:13:55	0	Partially cloudy	Partly cloudy throughout the day.	partly-cloudy-day	723,407,999,997,234,000,000,000,000,000,000
jonesboro, arkansas	6/2/1992	26.1	18.4	21.9	26.1	18.4	21.9	14.2	62.7		0	0					20.5	90	1012.8	87.2	10.8					1992-06-02T05:47:27	1992-06-02T20:14:31	0.01	Partially cloudy	Partly cloudy throughout the day.	partly-cloudy-day	723,408,138,147,234,000,000,000,000,000,000
jonesboro, arkansas	6/3/1992	26	17.2	19.9	26	17.2	19.9	16.5	81.1		0	0					20.5	93.2	1006.2	99.1	12					1992-06-03T05:47:11	1992-06-03T20:15:07	0.04	Overcast	Cloudy skies throughout the day.	cloudy	723,408,138,147,234,000,000,000,000,000,000
jonesboro, arkansas	6/4/1992	26.6	16.7	21.1	26.6	16.7	21.1	16.5	77		0	0					18.3	300.2	1005	62.7	12.3					1992-06-04T05:46:56	1992-06-04T20:15:42	0.07	Partially cloudy	Partly cloudy throughout the day.	partly-cloudy-day	723,408,138,147,234,000,000,000,000,000,000
jonesboro, arkansas	6/5/1992	28.9	16.2	23.4	29.5	16.2	23.5	17.2	70.3		0	0					14.8	257.6	1007	57.9	8					1992-06-05T05:46:43	1992-06-05T20:16:15	0.12	Partially cloudy	Partly cloudy throughout the day.	partly-cloudy-day	723,408,138,147,234,000,000,000,000,000,000
jonesboro, arkansas	6/6/1992	26.6	20.7	23.4	26.6	20.7	23.4	19.9	80.7		0	0					18.5	213.7	1007.7	73.3	10					1992-06-06T05:46:31	1992-06-06T20:16:48	0.17	Partially cloudy	Partly cloudy throughout the day.	partly-cloudy-day	723,408,138,147,234,000,000,000,000,000,000
jonesboro, arkansas	6/7/1992	26.7	18.4	22.4	26.7	18.4	22.4	17.9	76.2		0	0					22.3	338.7	1014.8	72.4	12					1992-06-07T05:46:22	1992-06-07T20:17:19	0.23	Partially cloudy	Partly cloudy throughout the day.	partly-cloudy-day	7,234,079,999,972,340,000,000
jonesboro, arkansas	6/8/1992	28.4	-5.9	21.3	30.6	-9.5	21.4	17.2	78.4		0	0					20.4	58.9	1014.3	84	18.7					1992-06-08T05:46:14	1992-06-08T20:17:49	0.28	Partially cloudy	Partly cloudy throughout the day.	partly-cloudy-day	723,407,999,997,234,000,000,000,000,000,000
jonesboro, arkansas	6/9/1992	29.3	19.4	24.8	31.2	19.4	25.4	19.7	74.6		0	0					18.1	36.9	1012.6	76.6	7.6					1992-06-09T05:46:07	1992-06-09T20:18:18	0.34	Partially cloudy	Partly cloudy throughout the day.	partly-cloudy-day	723,408,138,147,234,000,000,000,000,000,000
jonesboro, arkansas	6/10/1992	28.3	18.9	23.2	30.6	18.9	23.5	19.8	82.2		0	0					24.1	46.8	1012.2	68.4	12.1					1992-06-10T05:46:02	1992-06-10T20:18:46	0.39	Partially cloudy	Partly cloudy throughout the day.	partly-cloudy-day	723,408,138,147,234,000,000,000,000,000,000
jonesboro, arkansas	6/11/1992	27.1	18.9	22.9	29	18.9	23.1	19.6	82.1		0	0					16.3	63.9	1013.1	92.5	12.7					1992-06-11T05:45:59	1992-06-11T20:19:13	0.43	Overcast	Cloudy skies throughout the day.	cloudy	723,408,138,147,234,000,000,000,000,000,000
jonesboro, arkansas	6/12/1992	28.4	18.9	22.7	30.4	18.9	22.9	18.5	78.2		0	0					18.4	36.3	1013	87.1	9					1992-06-12T05:45:58	1992-06-12T20:19:38	0.46	Partially cloudy	Partly cloudy throughout the day.	partly-cloudy-day	723,408,138,147,234,000,000,000,000,000,000
jonesboro, arkansas	6/13/1992	26.6	19.5	23.1	26.6	19.5	23.1	19.2	79.4		0	0					18.2	93.6	1011.1	76.4	9.8					1992-06-13T05:45:58	1992-06-13T20:20:02	0.48	Partially cloudy	Partly cloudy throughout the day.	partly-cloudy-day	723,408,138,147,234,000,000,000,000,000,000
jonesboro, arkansas	6/14/1992	28.9	19.4	24.5	30.2	19.4	24.8	18.9	73		0	0					13	173.7	1010.7	72.4	8.1					1992-06-14T05:46:00	1992-06-14T20:20:25	0.5	Partially cloudy	Partly cloudy throughout the day.	partly-cloudy-day	7,234,079,999,972,340,000,000
jonesboro, arkansas	6/15/1992	31.2	20.1	26.8	34.2	20.1	28	19.9	67.3		0	0					14.8	212.2	1012.1	28.4	15.3					1992-06-15T05:46:03	1992-06-15T20:20:46	0.5	Partially cloudy	Clearing in the afternoon.	partly-cloudy-day	723,407,999,997,234,000,000,000,000,000,000
jonesboro, arkansas	6/16/1992	33.8	24.4	29.4	40.1	24.4	32.7	23	69.7		0	0					27.8	188.7	1013.4	30.8	13.3					1992-06-16T05:46:08	1992-06-16T20:21:06	0.51	Partially cloudy	Clearing in the afternoon.	partly-cloudy-day	723,408,138,147,234,000,000,000,000,000,000
jonesboro, arkansas	6/17/1992	33.9	26.2	29.9	37.3	26.2	32.1	21.6	62.5		0	0					33.5	202.5	1013	55.1	16.6					1992-06-17T05:46:15	1992-06-17T20:21:24	0.53	Partially cloudy	Becoming cloudy in the afternoon.	partly-cloudy-day	723,408,138,147,234,000,000,000,000,000,000
jonesboro, arkansas	6/18/1992	35.7	24.8	29.7	39.2	24.8	32	21.4	62.3		0	0					25.9	246.5	1012.9	41	15					1992-06-18T05:46:23	1992-06-18T20:21:41	0.55	Partially cloudy	Clearing in the afternoon.	partly-cloudy-day	723,408,138,147,234,000,000,000,000,000,000
jonesboro, arkansas	6/19/1992	32.8	22.2	27.9	32.7	22.2	28	17	53.5		0	0					18.4	317	1011.9	41.7	16.6					1992-06-19T05:46:33	1992-06-19T20:21:57	0.59	Partially cloudy	Becoming cloudy in the afternoon.	partly-cloudy-day	723,408,138,147,234,000,000,000,000,000,000
jonesboro, arkansas	6/20/1992	31.6	21.2	26.7	32.4	21.2	27	17.3	57.9		0	0					24.3	355.4	1011.2	44.1	11.6					1992-06-20T05:46:44	1992-06-20T20:22:11	0.62	Partially cloudy	Partly cloudy throughout the day.	partly-cloudy-day	723,408,138,147,234,000,000,000,000,000,000
jonesboro, arkansas	6/21/1992	22.9	15.7	20.2	22.9	15.7	20.2	6.3	41.4		0	0					31.7	23.4	1019.2	59.7	18.7					1992-06-21T05:46:57	1992-06-21T20:22:23	0.67	Partially cloudy	Partly cloudy throughout the day.	partly-cloudy-day	7,234,079,999,972,340,000,000
jonesboro, arkansas	6/22/1992	25.7	13.9	22	25.7	13.9	22	7	39.1		0	0					13	159.1	1017.4	40.6	17.9					1992-06-22T05:47:11	1992-06-22T20:22:34	0.71	Partially cloudy	Becoming cloudy in the afternoon.	partly-cloudy-day	7,234,079,999,972,340,000,000
jonesboro, arkansas	6/23/1992	30	18	24.6	30.5	18	24.8	15.2	56.4		0	0					25.8	224.9	1011.5	40.4	13.3					1992-06-23T05:47:27	1992-06-23T20:22:43	0.76	Partially cloudy	Partly cloudy throughout the day.	partly-cloudy-day	723,408,138,147,234,000,000,000,000,000,000
jonesboro, arkansas	6/24/1992	33.4	20.1	27	34.8	20.1	28	19.1	63.8		0	0					18.4	232.8	1007.7	24.9	12.3					1992-06-24T05:47:44	1992-06-24T20:22:51	0.81	Partially cloudy	Partly cloudy throughout the day.	partly-cloudy-day	723,408,138,147,234,000,000,000,000,000,000
jonesboro, arkansas	6/25/1992	32.2	21.7	26.6	37.3	21.7	28.1	20	67.9		0	0			0		16.8	208.2	1007.7	81.2	11.6					1992-06-25T05:48:03	1992-06-25T20:22:57	0.86	Partially cloudy	Partly cloudy throughout the day.	partly-cloudy-day	723,408,138,147,234,000,000,000,000,000,000
jonesboro, arkansas	6/26/1992	30.1	20.6	24.7	32.3	20.6	25.3	19.8	75.9		0	0					18.4	23.4	1010.9	55.5	13.2					1992-06-26T05:48:22	1992-06-26T20:23:01	0.9	Partially cloudy	Partly cloudy throughout the day.	partly-cloudy-day	723,408,138,147,234,000,000,000,000,000,000
jonesboro, arkansas	6/27/1992	28.4	18.9	24	28.1	18.9	23.9	13.8	55.1		0	0					23.6	39.3	1014	23.8	16.8					1992-06-27T05:48:44	1992-06-27T20:23:04	0.95	Partially cloudy	Becoming cloudy in the afternoon.	partly-cloudy-day	723,408,138,147,234,000,000,000,000,000,000
jonesboro, arkansas	6/28/1992	27.2	17.7	24.9	27.3	17.7	24.9	14.5	53.7		0	0					16.6	66.9	1012.5	67.5	17.6					1992-06-28T05:49:06	1992-06-28T20:23:05	0.98	Partially cloudy	Becoming cloudy in the afternoon.	partly-cloudy-day	72340799999
jonesboro, arkansas	6/29/1992	29.4	20.1	24.5	30.6	20.1	24.8	18.1	68.8		0	0					27.7	100.9	1010.2	88.2	10.8					1992-06-29T05:49:30	1992-06-29T20:23:04	1	Partially cloudy	Partly cloudy throughout the day.	partly-cloudy-day	723,407,999,997,234,000,000,000,000,000,000
jonesboro, arkansas	6/30/1992	26.2	20.6	22.7	26.2	20.6	22.7	20.6	87.9		0	0					18.4	89.6	1007.8	90.5	11.2					1992-06-30T05:49:55	1992-06-30T20:23:02	1	Overcast	Cloudy skies throughout the day.	cloudy	723,408,138,147,234,000,000,000,000,000,000
jonesboro, arkansas	6/1/1993	24.3	10.6	17.8	24.3	10.6	17.8	11.6	69.2		0	0					18.4	29.4	1015	56.3	18					1993-06-01T05:47:50	1993-06-01T20:13:46	0.44	Partially cloudy	Partly cloudy throughout the day.	partly-cloudy-day	7,234,079,999,972,340,000,000
jonesboro, arkansas	6/2/1993	27.6	13.9	20.4	27.4	13.9	20.4	12.9	64.8		0	0					23.8	170	1009.8	34.9	14.4					1993-06-02T05:47:32	1993-06-02T20:14:22	0.47	Partially cloudy	Clearing in the afternoon.	partly-cloudy-day	7,234,079,999,972,340,000,000
jonesboro, arkansas	6/3/1993	30	17.7	24.5	34.7	17.7	25.7	18.8	71.3		0	0					23.9	183.1	1006.3	68.9	14					1993-06-03T05:47:15	1993-06-03T20:14:58	0.49	Partially cloudy	Partly cloudy throughout the day.	partly-cloudy-day	7,234,079,999,972,340,000,000
jonesboro, arkansas	6/4/1993	30	18.4	25	33.8	18.4	25.8	20.2	75.7		0	0					29.5	224.8	1006.8	86.9	14.4					1993-06-04T05:47:00	1993-06-04T20:15:33	0.5	Partially cloudy	Partly cloudy throughout the day.	partly-cloudy-day	7,234,079,999,972,340,000,000
jonesboro, arkansas	6/5/1993	23.8	12.2	18.3	23.8	12.2	18.3	11	63.3		0	0					22	29.6	1018.9	48	17.1					1993-06-05T05:46:46	1993-06-05T20:16:07	0.51	Partially cloudy	Partly cloudy throughout the day.	partly-cloudy-day	7,234,079,999,972,340,000,000
jonesboro, arkansas	6/6/1993	31.1	15.1	22.7	33.9	15.1	23.5	16.6	69		0	0					18.3	135.6	1017.7	87.6	15.5					1993-06-06T05:46:34	1993-06-06T20:16:40	0.53	Partially cloudy	Partly cloudy throughout the day.	partly-cloudy-day	7,234,079,999,972,340,000,000
jonesboro, arkansas	6/7/1993	32.6	21.2	27.1	35.2	21.2	28.3	19.8	66.3		0	0					31.2	202.2	1013.2	60.2	17.4					1993-06-07T05:46:24	1993-06-07T20:17:11	0.55	Partially cloudy	Partly cloudy throughout the day.	partly-cloudy-day	7,234,079,999,972,340,000,000
jonesboro, arkansas	6/8/1993	30.5	24.4	26.8	32.2	24.4	27.6	20.7	70.1		0	0					26.1	203.4	1010.9	91.5	17.3					1993-06-08T05:46:16	1993-06-08T20:17:42	0.59	Overcast	Cloudy skies throughout the day.	cloudy	7,234,079,999,972,340,000,000
jonesboro, arkansas	6/9/1993	32.7	23.9	28.9	34.4	23.9	30.1	20.1	60.1		0	0					34.9	216.1	1013.9	56.3	16.8					1993-06-09T05:46:09	1993-06-09T20:18:11	0.63	Partially cloudy	Partly cloudy throughout the day.	partly-cloudy-day	7,234,079,999,972,340,000,000
jonesboro, arkansas	6/10/1993	31.6	21.1	25	33.5	21.1	25.4	19	71.4		0	0					27.7	287.1	1018.1	77.4	16.6					1993-06-10T05:46:04	1993-06-10T20:18:39	0.67	Partially cloudy	Partly cloudy throughout the day.	partly-cloudy-day	7,234,079,999,972,340,000,000
jonesboro, arkansas	6/11/1993	28.8	19.4	23.7	29.8	19.4	24	19.7	79.5		0	0					23.6	238.6	1018.4	90.2	15.6					1993-06-11T05:46:00	1993-06-11T20:19:06	0.72	Overcast	Cloudy skies throughout the day.	cloudy	7,234,079,999,972,340,000,000
jonesboro, arkansas	6/12/1993	31.1	20.1	25.9	33.9	20.1	26.9	20.4	73.5		0	0					20.2	209.3	1017.5	74.3	14.2					1993-06-12T05:45:58	1993-06-12T20:19:32	0.77	Partially cloudy	Partly cloudy throughout the day.	partly-cloudy-day	7,234,079,999,972,340,000,000
jonesboro, arkansas	6/13/1993	32.1	21.2	26.5	35.6	21.2	27.8	20.9	73.1		0	0					21.8	230.8	1017.3	81.8	13.8					1993-06-13T05:45:58	1993-06-13T20:19:56	0.81	Partially cloudy	Partly cloudy throughout the day.	partly-cloudy-day	7,234,079,999,972,340,000,000
jonesboro, arkansas	6/14/1993	33.3	21.7	27.4	36.2	21.7	28.8	21.1	70.5		0	0					18.3	303.8	1017.1	64	14.9					1993-06-14T05:46:00	1993-06-14T20:20:19	0.86	Partially cloudy	Partly cloudy throughout the day.	partly-cloudy-day	7,234,079,999,972,340,000,000
jonesboro, arkansas	6/15/1993	31.6	19.4	26.3	30.5	19.4	26	15.2	54.1		0	0					21.8	5.4	1018.6	64.3	16.8					1993-06-15T05:46:03	1993-06-15T20:20:41	0.9	Partially cloudy	Partly cloudy throughout the day.	partly-cloudy-day	7,234,079,999,972,340,000,000
jonesboro, arkansas	6/16/1993	33.8	18.9	26.6	32.9	18.9	26.4	15.8	56.3		0	0					18.3	72.4	1017.9	12	16.9					1993-06-16T05:46:07	1993-06-16T20:21:01	0.94	Clear	Clear conditions throughout the day.	clear-day	7,234,079,999,972,340,000,000
jonesboro, arkansas	6/17/1993	34.4	22.7	27.5	39	22.7	29.2	20.8	68.4		0	0					29.4	153	1018.8	68.1	12.2					1993-06-17T05:46:14	1993-06-17T20:21:20	0.97	Partially cloudy	Partly cloudy throughout the day.	partly-cloudy-day	7,234,079,999,972,340,000,000
jonesboro, arkansas	6/18/1993	33.4	22.2	27.8	34.6	22.2	28.4	18.9	61.8		0	0					18.5	168.2	1019.9	63.6	12.5					1993-06-18T05:46:21	1993-06-18T20:21:37	0.99	Partially cloudy	Partly cloudy throughout the day.	partly-cloudy-day	7,234,079,999,972,340,000,000
jonesboro, arkansas	6/19/1993	32.1	22.2	27.5	35.1	22.2	28.8	19.7	63.3		0	0					23.6	206.6	1018	93.5	14.3					1993-06-19T05:46:31	1993-06-19T20:21:53	1	Overcast	Cloudy skies throughout the day.	cloudy	7,234,079,999,972,340,000,000
jonesboro, arkansas	6/20/1993	25.6	21.7	23.4	25.6	21.7	23.4	21.1	87.2		0	0					18.4	224.4	1018.4	89.9	11.1					1993-06-20T05:46:42	1993-06-20T20:22:07	0	Partially cloudy	Partly cloudy throughout the day.	partly-cloudy-day	7,234,079,999,972,340,000,000
jonesboro, arkansas	6/21/1993	29.3	19.4	24.6	31.5	19.4	25.1	20.1	77.9		0	0					9	155.7	1016.3	64.5	12.7					1993-06-21T05:46:54	1993-06-21T20:22:20	0.01	Partially cloudy	Partly cloudy throughout the day.	partly-cloudy-day	7,234,079,999,972,340,000,000
jonesboro, arkansas	6/22/1993	31.7	21.2	26.3	34.5	21.2	27.4	21.1	75.7		0	0					18.1	80.5	1013.7	58.8	10.9					1993-06-22T05:47:08	1993-06-22T20:22:31	0.04	Partially cloudy	Partly cloudy throughout the day.	partly-cloudy-day	7,234,079,999,972,340,000,000
jonesboro, arkansas	6/23/1993	30	22.2	25	32.6	22.2	25.6	21.4	80.9		0	0					20	133.9	1014.1	87.9	15.9					1993-06-23T05:47:23	1993-06-23T20:22:41	0.07	Partially cloudy	Partly cloudy throughout the day.	partly-cloudy-day	7,234,079,999,972,340,000,000
jonesboro, arkansas	6/24/1993	28.8	21.7	25	32.7	21.7	25.9	21.7	82.4		0	0					20	189.2	1016.3	87.2	14.2					1993-06-24T05:47:40	1993-06-24T20:22:49	0.12	Partially cloudy	Partly cloudy throughout the day.	partly-cloudy-day	7,234,079,999,972,340,000,000
jonesboro, arkansas	6/25/1993	27.1	22.7	24.4	29	22.7	24.5	21.6	84.7		0	0					21.9	128.3	1018	89.6	15.9					1993-06-25T05:47:58	1993-06-25T20:22:55	0.17	Partially cloudy	Partly cloudy throughout the day.	partly-cloudy-day	7,234,079,999,972,340,000,000
jonesboro, arkansas	6/26/1993	28.8	20.5	25.4	31.2	20.5	26.2	20.4	74.9		0	0					14.7	95.2	1017.6	78.9	10.9					1993-06-26T05:48:18	1993-06-26T20:23:00	0.22	Partially cloudy	Partly cloudy throughout the day.	partly-cloudy-day	7,234,079,999,972,340,000,000
jonesboro, arkansas	6/27/1993	32.1	21.2	26.7	36.1	21.2	28.2	21.1	73.3		0	0					16.4	218.9	1013.6	52.9	12					1993-06-27T05:48:39	1993-06-27T20:23:03	0.28	Partially cloudy	Partly cloudy throughout the day.	partly-cloudy-day	7,234,079,999,972,340,000,000
jonesboro, arkansas	6/28/1993	32.1	21.2	26.5	38.4	21.2	28.8	21.8	76.1		0	0					18.4	209.2	1012.7	90.3	13					1993-06-28T05:49:01	1993-06-28T20:23:04	0.34	Overcast	Cloudy skies throughout the day.	cloudy	7,234,079,999,972,340,000,000
jonesboro, arkansas	6/29/1993	33.8	20.6	26.9	38.7	20.6	29.2	21.5	73.6		0	0					27.7	204.2	1013.3	56.6	13.9					1993-06-29T05:49:24	1993-06-29T20:23:04	0.39	Partially cloudy	Partly cloudy throughout the day.	partly-cloudy-day	7,234,079,999,972,340,000,000
jonesboro, arkansas	6/30/1993	33.9	23.9	29.3	40.7	23.9	33	23.3	70.9		0	0					21.9	218.3	1014	46.6	14.3					1993-06-30T05:49:49	1993-06-30T20:23:02	0.43	Partially cloudy	Partly cloudy throughout the day.	partly-cloudy-day	7,234,079,999,972,340,000,000
jonesboro, arkansas	6/1/1994	32.6	20	26.4	34.3	20	27.2	18.9	65.3		0	0					14.5	304.8	1015.7	31.9	14.5					1994-06-01T05:47:55	1994-06-01T20:13:36	0.77	Partially cloudy	Partly cloudy throughout the day.	partly-cloudy-day	7,234,079,999,972,340,000,000
jonesboro, arkansas	6/2/1994	32.6	21.2	27.4	34.9	21.2	28.3	19.4	63.7		0	0					13	343	1016.2	44.8	15					1994-06-02T05:47:36	1994-06-02T20:14:13	0.82	Partially cloudy	Partly cloudy throughout the day.	partly-cloudy-day	7,234,079,999,972,340,000,000
jonesboro, arkansas	6/3/1994	31.1	18.9	24.8	34.7	18.9	25.8	18.9	70.4		0	0					23.6	37.3	1017.8	74.8	10.1					1994-06-03T05:47:19	1994-06-03T20:14:49	0.86	Partially cloudy	Partly cloudy throughout the day.	partly-cloudy-day	7,234,079,999,972,340,000,000
jonesboro, arkansas	6/4/1994	30.4	18.9	25.3	33.1	18.9	26.1	19.5	70.9		0	0					16.3	71.4	1015.9	82.7	10.6					1994-06-04T05:47:03	1994-06-04T20:15:25	0.9	Partially cloudy	Partly cloudy throughout the day.	partly-cloudy-day	7,234,079,999,972,340,000,000
jonesboro, arkansas	6/5/1994	32.1	18.9	24.4	36.5	18.9	25.3	20.4	79.6		0	0					29.5	134.3	1013.5	61.9	8.3					1994-06-05T05:46:49	1994-06-05T20:15:59	0.94	Partially cloudy	Partly cloudy throughout the day.	partly-cloudy-day	7,234,079,999,972,340,000,000
jonesboro, arkansas	6/6/1994	29.3	20.1	24	34	20.1	24.8	21.3	85.5		0	0					23.8	139.8	1010.5	72.5	11.4					1994-06-06T05:46:37	1994-06-06T20:16:32	0.97	Partially cloudy	Partly cloudy throughout the day.	partly-cloudy-day	7,234,079,999,972,340,000,000
jonesboro, arkansas	6/7/1994	28.8	20.6	24	30.9	20.6	24.4	20.7	82.8		0	0					18.4	2.8	1008.7	69.4	14.7					1994-06-07T05:46:27	1994-06-07T20:17:04	0.99	Partially cloudy	Partly cloudy throughout the day.	partly-cloudy-day	7,234,079,999,972,340,000,000
jonesboro, arkansas	6/8/1994	29.3	20.6	25	32.1	20.6	25.5	20.8	78.1		0	0					34.5	185.3	1010.3	69.7	17.7					1994-06-08T05:46:18	1994-06-08T20:17:34	1	Partially cloudy	Partly cloudy throughout the day.	partly-cloudy-day	7,234,079,999,972,340,000,000
jonesboro, arkansas	6/9/1994	24.3	20.6	22.2	24.3	20.6	22.2	20.5	90.3		0	0					22	30.8	1013.8	89.1	8.4					1994-06-09T05:46:10	1994-06-09T20:18:04	0	Partially cloudy	Partly cloudy throughout the day.	partly-cloudy-day	7,234,079,999,972,340,000,000
jonesboro, arkansas	6/10/1994	26.6	20.1	23.1	26.6	20.1	23.1	19.6	81.8		0	0					14.3	324	1016.3	85.2	6.5					1994-06-10T05:46:05	1994-06-10T20:18:33	0.01	Partially cloudy	Partly cloudy throughout the day.	partly-cloudy-day	7,234,079,999,972,340,000,000
jonesboro, arkansas	6/11/1994	30.5	19.4	24.5	32.5	19.4	25.2	20.2	78.8		0	0					20	210.6	1016.5	71.5	7.6					1994-06-11T05:46:01	1994-06-11T20:19:00	0.02	Partially cloudy	Partly cloudy throughout the day.	partly-cloudy-day	7,234,079,999,972,340,000,000
jonesboro, arkansas	6/12/1994	31.6	22.2	26.6	35	22.2	28	21.4	74.6		0	0					27.7	200.2	1014.8	54.2	13.8					1994-06-12T05:45:59	1994-06-12T20:19:26	0.05	Partially cloudy	Partly cloudy throughout the day.	partly-cloudy-day	7,234,079,999,972,340,000,000
jonesboro, arkansas	6/13/1994	30.5	21.2	25.5	35.2	21.2	26.8	21.9	81		0	0					25.8	207.9	1015.1	68.1	15.8					1994-06-13T05:45:58	1994-06-13T20:19:50	0.08	Partially cloudy	Partly cloudy throughout the day.	partly-cloudy-day	7,234,079,999,972,340,000,000
jonesboro, arkansas	6/14/1994	32.2	22.7	27.4	37.3	22.7	29.4	22.3	75.2		0	0					27.6	209.6	1016.5	14.1	16.6					1994-06-14T05:45:59	1994-06-14T20:20:14	0.13	Clear	Clear conditions throughout the day.	clear-day	7,234,079,999,972,340,000,000
jonesboro, arkansas	6/15/1994	32.1	23.3	28	36.6	23.3	30.2	22.2	72.2		0	0					20.3	212.2	1019.4	78.4	15.7					1994-06-15T05:46:02	1994-06-15T20:20:35	0.18	Partially cloudy	Partly cloudy throughout the day.	partly-cloudy-day	7,234,079,999,972,340,000,000
jonesboro, arkansas	6/16/1994	33.8	25	27.8	38.7	25	29.7	22.3	73		0	0					18	124.5	1020	78	14.3					1994-06-16T05:46:06	1994-06-16T20:20:56	0.23	Partially cloudy	Partly cloudy throughout the day.	partly-cloudy-day	7,234,079,999,972,340,000,000
jonesboro, arkansas	6/17/1994	33.8	21.7	27.6	37.6	21.7	29.5	21.4	70.8		0	0					14.5	45.1	1018.5	58.8	9.9					1994-06-17T05:46:12	1994-06-17T20:21:15	0.28	Partially cloudy	Clearing in the afternoon.	partly-cloudy-day	7,234,079,999,972,340,000,000
jonesboro, arkansas	6/18/1994	34.3	22.2	28	38.3	22.2	30.1	21.4	69.4		0	0					21.9	46.8	1016.4	13.6	7.9					1994-06-18T05:46:19	1994-06-18T20:21:33	0.34	Clear	Clear conditions throughout the day.	clear-day	7,234,079,999,972,340,000,000
jonesboro, arkansas	6/19/1994	34.3	22.7	27.8	39.4	22.7	30.5	22.8	75.6		0	0					27.1	39.2	1016.9	44.7	5.4					1994-06-19T05:46:28	1994-06-19T20:21:49	0.4	Partially cloudy	Partly cloudy throughout the day.	partly-cloudy-day	7,234,079,999,972,340,000,000
jonesboro, arkansas	6/20/1994	33.9	22.2	28.6	38.2	22.2	30.8	21.6	68.5		0	0					10.8	345.2	1015.7	38	7.8					1994-06-20T05:46:39	1994-06-20T20:22:04	0.44	Partially cloudy	Partly cloudy throughout the day.	partly-cloudy-day	7,234,079,999,972,340,000,000
jonesboro, arkansas	6/21/1994	34.3	23.4	27.6	40.1	23.4	29.6	22.3	74.4		0	0					15	334	1014	83.7	4.2					1994-06-21T05:46:51	1994-06-21T20:22:17	0.47	Partially cloudy	Partly cloudy throughout the day.	partly-cloudy-day	7,234,079,999,972,340,000,000
jonesboro, arkansas	6/22/1994	32.6	22.2	26.9	39.4	22.2	29	22.1	75.9		0	0					16.3	207.6	1011.6	88.2	5.9					1994-06-22T05:47:05	1994-06-22T20:22:28	0.49	Partially cloudy	Partly cloudy throughout the day.	partly-cloudy-day	7,234,079,999,972,340,000,000
jonesboro, arkansas	6/23/1994	32.1	23.9	27.3	39.3	23.9	29.7	22.9	77.5		0	0			0		27.6	198	1006.6	51.2	8.9					1994-06-23T05:47:20	1994-06-23T20:22:38	0.5	Partially cloudy	Partly cloudy throughout the day.	partly-cloudy-day	7,234,079,999,972,340,000,000
jonesboro, arkansas	6/24/1994	30	21.7	25	30.6	21.7	25.1	17.9	66		0	0					27.7	301.3	1006.5	65.5	17.1					1994-06-24T05:47:36	1994-06-24T20:22:47	0.51	Partially cloudy	Partly cloudy throughout the day.	partly-cloudy-day	7,234,079,999,972,340,000,000
jonesboro, arkansas	6/25/1994	33.3	19.4	26.7	35.6	19.4	27.9	19.5	66.8		0	0					22	211.7	1009.6	13.1	16.7					1994-06-25T05:47:54	1994-06-25T20:22:53	0.53	Clear	Clear conditions throughout the day.	clear-day	7,234,079,999,972,340,000,000
jonesboro, arkansas	6/26/1994	34.3	21.7	28.5	41.3	21.7	31.1	22	69.2		0	0					33.2	235.9	1007	60.6	17.3					1994-06-26T05:48:13	1994-06-26T20:22:59	0.56	Partially cloudy	Partly cloudy throughout the day.	partly-cloudy-day	7,234,079,999,972,340,000,000
jonesboro, arkansas	6/27/1994	30.5	20	25.8	32.8	20	26.8	19.9	70.7		0	0					12.8	78	1012.1	26.3	17.6					1994-06-27T05:48:34	1994-06-27T20:23:02	0.6	Partially cloudy	Partly cloudy throughout the day.	partly-cloudy-day	7,234,079,999,972,340,000,000
jonesboro, arkansas	6/28/1994	35	24.4	28.4	45	24.4	32.3	23.7	76.3		0	0					27.3	213.4	1011.4	62.2	13.2					1994-06-28T05:48:55	1994-06-28T20:23:04	0.64	Partially cloudy	Partly cloudy throughout the day.	partly-cloudy-day	7,234,079,999,972,340,000,000
jonesboro, arkansas	6/29/1994	32.6	21.7	28.2	33.5	21.7	28.6	18.7	59.6		0	0					18.2	301.6	1011.9	18.8	17.9					1994-06-29T05:49:19	1994-06-29T20:23:04	0.69	Clear	Clear conditions throughout the day.	clear-day	7,234,079,999,972,340,000,000
jonesboro, arkansas	6/30/1994	30.5	21.2	25.5	33.4	21.2	26.4	20.1	73		0	0					18.1	76.8	1013.8	70.5	16.4					1994-06-30T05:49:43	1994-06-30T20:23:03	0.74	Partially cloudy	Partly cloudy throughout the day.	partly-cloudy-day	7,234,079,999,972,340,000,000
jonesboro, arkansas	6/1/1995	26.1	17.2	21.4	26.1	17.2	21.4	17.4	78.8		0	0					20	202.5	1012.1	88.4	12.2					1995-06-01T05:48:00	1995-06-01T20:13:27	0.04	Partially cloudy	Partly cloudy throughout the day.	partly-cloudy-day	7,234,079,999,972,340,000,000
jonesboro, arkansas	6/2/1995	28.3	19.4	24	29.5	19.4	24.3	18.4	72.6		0	0					18.4	221.9	1013.1	65.3	14.9					1995-06-02T05:47:41	1995-06-02T20:14:04	0.07	Partially cloudy	Partly cloudy throughout the day.	partly-cloudy-day	7,234,079,999,972,340,000,000
jonesboro, arkansas	6/3/1995	32.1	18.9	25	35.1	18.9	25.9	19.1	71.2		0	0					10.5	94.6	1015	67.5	15.9					1995-06-03T05:47:23	1995-06-03T20:14:41	0.11	Partially cloudy	Partly cloudy throughout the day.	partly-cloudy-day	7,234,079,999,972,340,000,000
jonesboro, arkansas	6/4/1995	33.3	20.6	26.9	36.1	20.6	28.2	19.7	66.2		0	0					18.1	57.3	1015.1	33.8	17.3					1995-06-04T05:47:07	1995-06-04T20:15:16	0.15	Partially cloudy	Partly cloudy throughout the day.	partly-cloudy-day	7,234,079,999,972,340,000,000
jonesboro, arkansas	6/5/1995	32.6	19.4	26.7	33.5	19.4	27.1	17.7	60.1		0	0					20.2	36.9	1009.1	11.3	16.2					1995-06-05T05:46:53	1995-06-05T20:15:50	0.2	Clear	Clear conditions throughout the day.	clear-day	7,234,079,999,972,340,000,000
jonesboro, arkansas	6/6/1995	32.6	20.1	25.5	34.3	20.1	26.1	18.5	67.2		0	0					42.5	205	1004.2	54.1	16.8					1995-06-06T05:46:40	1995-06-06T20:16:24	0.25	Partially cloudy	Partly cloudy throughout the day.	partly-cloudy-day	7,234,079,999,972,340,000,000
jonesboro, arkansas	6/7/1995	32.2	21.7	27.7	37.9	21.7	30.1	21.4	69.6		0	0					29.3	206.6	1007	43.4	14.8					1995-06-07T05:46:29	1995-06-07T20:16:56	0.31	Partially cloudy	Partly cloudy throughout the day.	partly-cloudy-day	7,234,079,999,972,340,000,000
jonesboro, arkansas	6/8/1995	34.3	22.2	28.7	39.3	22.2	30.7	21	64.5		0	0					27.8	208.1	1012.7	46.4	13.3					1995-06-08T05:46:20	1995-06-08T20:17:27	0.36	Partially cloudy	Partly cloudy throughout the day.	partly-cloudy-day	7,234,079,999,972,340,000,000
jonesboro, arkansas	6/9/1995	36	20.1	27.6	38.5	20.1	29.3	19.9	64.9		0	0					27.7	206	1016	60.4	16.3					1995-06-09T05:46:12	1995-06-09T20:17:57	0.41	Partially cloudy	Partly cloudy throughout the day.	partly-cloudy-day	7,234,079,999,972,340,000,000
jonesboro, arkansas	6/10/1995	31	18.9	24.3	31.7	18.9	24.6	19	73.1		0	0					25.9	328.5	1016.5	88.2	16.9					1995-06-10T05:46:06	1995-06-10T20:18:26	0.45	Partially cloudy	Partly cloudy throughout the day.	partly-cloudy-day	7,234,079,999,972,340,000,000
jonesboro, arkansas	6/11/1995	22.1	15.6	18.5	22.1	15.6	18.5	16.3	87.3		0	0					33.1	343.9	1014.7	80.1	14.4					1995-06-11T05:46:02	1995-06-11T20:18:53	0.48	Partially cloudy	Partly cloudy throughout the day.	partly-cloudy-day	7,234,079,999,972,340,000,000
jonesboro, arkansas	6/12/1995	26.1	13.4	19.6	26.1	13.4	19.6	11.4	62.3		0	0					21.8	344.3	1015.5	8	17.4					1995-06-12T05:45:59	1995-06-12T20:19:19	0.5	Clear	Clear conditions throughout the day.	clear-day	7,234,079,999,972,340,000,000
jonesboro, arkansas	6/13/1995	29.9	13.9	21	29.3	13.9	21	10.9	54.9		0	0					13	350.9	1016.2	36.9	17.1					1995-06-13T05:45:58	1995-06-13T20:19:44	0.5	Partially cloudy	Partly cloudy throughout the day.	partly-cloudy-day	7,234,079,999,972,340,000,000
jonesboro, arkansas	6/14/1995	28.8	15.1	22.7	27.8	15.1	22.5	12.1	54.7		0	0					20	205.4	1017.8	24	17.2					1995-06-14T05:45:59	1995-06-14T20:20:08	0.52	Partially cloudy	Partly cloudy throughout the day.	partly-cloudy-day	7,234,079,999,972,340,000,000
jonesboro, arkansas	6/15/1995	30	18.9	24.2	29.4	18.9	24.1	13.9	54.5		0	0					16.3	169.5	1020.2	46.9	17.5					1995-06-15T05:46:01	1995-06-15T20:20:30	0.54	Partially cloudy	Partly cloudy throughout the day.	partly-cloudy-day	7,234,079,999,972,340,000,000
jonesboro, arkansas	6/16/1995	31.6	18.4	25	30.8	18.4	24.8	14.4	54.5		0	0					18.3	137.2	1023	34	12.8					1995-06-16T05:46:05	1995-06-16T20:20:51	0.58	Partially cloudy	Partly cloudy throughout the day.	partly-cloudy-day	7,234,079,999,972,340,000,000
jonesboro, arkansas	6/17/1995	32.1	18.4	25.9	32.3	18.4	25.9	15.8	56.2		0	0					18.1	106	1023.2	50.6	11.6					1995-06-17T05:46:11	1995-06-17T20:21:10	0.63	Partially cloudy	Partly cloudy throughout the day.	partly-cloudy-day	7,234,079,999,972,340,000,000
jonesboro, arkansas	6/18/1995	32.1	19.4	26.2	31.9	19.4	26.3	16.5	57.4		0	0					18.1	27.6	1022.1	31.9	12.6					1995-06-18T05:46:18	1995-06-18T20:21:28	0.68	Partially cloudy	Partly cloudy throughout the day.	partly-cloudy-day	7,234,079,999,972,340,000,000
jonesboro, arkansas	6/19/1995	31.6	18.9	24.8	32.3	18.9	25	16.9	62.7		0	0					20.1	336.8	1017.6	88.8	11.2					1995-06-19T05:46:26	1995-06-19T20:21:45	0.73	Partially cloudy	Partly cloudy throughout the day.	partly-cloudy-day	7,234,079,999,972,340,000,000
jonesboro, arkansas	6/20/1995	32.1	20.6	24	34.3	20.6	24.3	18.1	70.7		0	0					21.9	314.7	1012.9	76.6	11					1995-06-20T05:46:36	1995-06-20T20:22:00	0.78	Partially cloudy	Partly cloudy throughout the day.	partly-cloudy-day	7,234,079,999,972,340,000,000
jonesboro, arkansas	6/21/1995	28.8	18.9	24.1	30.2	18.9	24.5	18.6	72.7		0	0					22	29.6	1013.2	42.4	12.6					1995-06-21T05:46:48	1995-06-21T20:22:13	0.83	Partially cloudy	Partly cloudy throughout the day.	partly-cloudy-day	7,234,079,999,972,340,000,000
jonesboro, arkansas	6/22/1995	31.6	20.1	26.3	32.3	20.1	26.8	18.7	65.5		0	0					14.6	44.2	1014.2	26.3	8					1995-06-22T05:47:01	1995-06-22T20:22:25	0.88	Partially cloudy	Partly cloudy throughout the day.	partly-cloudy-day	7,234,079,999,972,340,000,000
jonesboro, arkansas	6/23/1995	33.8	21.6	26.8	35.3	21.6	27.6	19.5	66.1		0	0					16.3	231.7	1013.7	45.6	7.6					1995-06-23T05:47:16	1995-06-23T20:22:36	0.92	Partially cloudy	Partly cloudy throughout the day.	partly-cloudy-day	7,234,079,999,972,340,000,000
jonesboro, arkansas	6/24/1995	31.5	19.5	24.9	33.7	19.5	25.7	19.9	75		0	0					18.3	350.7	1010.1	77.4	9.6					1995-06-24T05:47:32	1995-06-24T20:22:45	0.95	Partially cloudy	Partly cloudy throughout the day.	partly-cloudy-day	7,234,079,999,972,340,000,000
jonesboro, arkansas	6/25/1995	31.4	20.6	25.7	36.2	20.6	26.8	20	71.9		0	0					25.8	224.9	1007.1	49.7	12					1995-06-25T05:47:49	1995-06-25T20:22:52	0.98	Partially cloudy	Partly cloudy throughout the day.	partly-cloudy-day	7,234,079,999,972,340,000,000
jonesboro, arkansas	6/26/1995	28.3	18.9	23.6	28.8	18.9	23.7	16.7	66.2		0	0					25.9	256.2	1009.6	61.8	17.7					1995-06-26T05:48:08	1995-06-26T20:22:57	0.99	Partially cloudy	Partly cloudy throughout the day.	partly-cloudy-day	7,234,079,999,972,340,000,000
jonesboro, arkansas	6/27/1995	31.1	19.4	25.5	31.2	19.4	25.7	17.2	62.2		0	0					20.1	245.7	1012.7	63.6	16.8					1995-06-27T05:48:29	1995-06-27T20:23:01	1	Partially cloudy	Partly cloudy throughout the day.	partly-cloudy-day	7,234,079,999,972,340,000,000
jonesboro, arkansas	6/28/1995	32.1	20.6	26.5	33	20.6	27.1	18.3	62.4		0	0					29.3	218.8	1013.3	44.9	17.1					1995-06-28T05:48:50	1995-06-28T20:23:03	0	Partially cloudy	Partly cloudy throughout the day.	partly-cloudy-day	7,234,079,999,972,340,000,000
jonesboro, arkansas	6/29/1995	31.6	22.2	25.5	34.5	22.2	26.1	20.3	73.8		0	0					27.5	184.2	1014.1	79	15.8					1995-06-29T05:49:13	1995-06-29T20:23:04	0.01	Partially cloudy	Partly cloudy throughout the day.	partly-cloudy-day	7,234,079,999,972,340,000,000
jonesboro, arkansas	6/30/1995	28.3	21.2	24.9	29.7	21.2	25.3	19.4	72.3		0	0					16.8	6	1015.7	73.1	13.9					1995-06-30T05:49:37	1995-06-30T20:23:03	0.03	Partially cloudy	Partly cloudy throughout the day.	partly-cloudy-day	7,234,079,999,972,340,000,000
jonesboro, arkansas	6/1/1996	24.9	18.4	21	24.9	18.4	21	18.3	84.7		0	0					25.9	180.9	1017	98.6	8.8					1996-06-01T05:47:46	1996-06-01T20:13:55	0.5	Overcast	Cloudy skies throughout the day.	cloudy	7,234,079,999,972,340,000,000
jonesboro, arkansas	6/2/1996	28.8	16.2	22.9	28.4	16.2	22.9	14.9	63.4		0	0					18.3	347.2	1020.2	10.6	17.1					1996-06-02T05:47:27	1996-06-02T20:14:32	0.51	Clear	Clear conditions throughout the day.	clear-day	7,234,079,999,972,340,000,000
jonesboro, arkansas	6/3/1996	29.3	16.2	22.2	29.4	16.2	22.3	13.7	59.6		0	0					25.8	290.7	1017.5	54.7	18.1					1996-06-03T05:47:11	1996-06-03T20:15:07	0.52	Partially cloudy	Clearing in the afternoon.	partly-cloudy-day	7,234,079,999,972,340,000,000
jonesboro, arkansas	6/4/1996	26.1	13.9	20.8	26.1	13.9	20.8	12.3	59.5		0	0					12.6	354.1	1017.1	61.6	17.7					1996-06-04T05:46:56	1996-06-04T20:15:42	0.55	Partially cloudy	Becoming cloudy in the afternoon.	partly-cloudy-day	7,234,079,999,972,340,000,000
jonesboro, arkansas	6/5/1996	31.6	18.4	25.1	32.2	18.4	25.5	17.5	65		0	0					23.6	198.2	1016.3	61.6	15.7					1996-06-05T05:46:43	1996-06-05T20:16:15	0.6	Partially cloudy	Partly cloudy throughout the day.	partly-cloudy-day	7,234,079,999,972,340,000,000
jonesboro, arkansas	6/6/1996	34.4	19.4	24.9	36.9	19.4	25.3	19.2	71.9		0	0					31.3	214.3	1014.3	91.2	17.2					1996-06-06T05:46:32	1996-06-06T20:16:48	0.65	Overcast	Cloudy skies throughout the day.	cloudy	7,234,079,999,972,340,000,000
jonesboro, arkansas	6/7/1996	27.1	18.3	22.2	27.9	18.3	22.3	18.3	80.1		0	0					27.5	264.9	1013.5	91.7	14.6					1996-06-07T05:46:22	1996-06-07T20:17:19	0.7	Overcast	Cloudy skies throughout the day.	cloudy	7,234,079,999,972,340,000,000
jonesboro, arkansas	6/8/1996	21.6	16.1	18.8	21.6	16.1	18.8	15.7	82.8		0	0					21.8	356.3	1012.1	80.8	13.4					1996-06-08T05:46:14	1996-06-08T20:17:49	0.76	Partially cloudy	Partly cloudy throughout the day.	partly-cloudy-day	7,234,079,999,972,340,000,000
jonesboro, arkansas	6/9/1996	23.3	15.6	19.3	23.3	15.6	19.3	14.3	73.5		0	0					21.8	330.5	1011.5	94.6	13.6					1996-06-09T05:46:07	1996-06-09T20:18:19	0.81	Overcast	Cloudy skies throughout the day.	cloudy	7,234,079,999,972,340,000,000
jonesboro, arkansas	6/10/1996	25.1	17.6	21.1	25.1	17.6	21.1	16.2	74.3		0	0					20	237.2	1012.3	92.5	14.1					1996-06-10T05:46:03	1996-06-10T20:18:46	0.86	Overcast	Cloudy skies throughout the day.	cloudy	7,234,079,999,972,340,000,000
jonesboro, arkansas	6/11/1996	29.3	18.3	23.5	30.5	18.3	23.8	17.7	71.7		0	0					20.1	260.8	1012.1	80	13.9					1996-06-11T05:46:00	1996-06-11T20:19:13	0.91	Partially cloudy	Partly cloudy throughout the day.	partly-cloudy-day	7,234,079,999,972,340,000,000
jonesboro, arkansas	6/12/1996	32.6	20	26.6	35.9	20	27.5	19.8	68.3		0	0					14.5	224.1	1013.3	55	13.9					1996-06-12T05:45:58	1996-06-12T20:19:38	0.94	Partially cloudy	Partly cloudy throughout the day.	partly-cloudy-day	7,234,079,999,972,340,000,000
jonesboro, arkansas	6/13/1996	31.6	21.1	26.6	35.9	21.1	27.9	21.3	74.9		0	0					27.8	188.9	1015.6	39.1	11.6					1996-06-13T05:45:59	1996-06-13T20:20:02	0.97	Partially cloudy	Partly cloudy throughout the day.	partly-cloudy-day	7,234,079,999,972,340,000,000
jonesboro, arkansas	6/14/1996	33.8	20.5	27.3	35.7	20.5	28.3	20.4	68.9		0	0					12.8	204.9	1016.4	36.5	14.2					1996-06-14T05:46:01	1996-06-14T20:20:25	0.99	Partially cloudy	Becoming cloudy in the afternoon.	partly-cloudy-day	7,234,079,999,972,340,000,000
jonesboro, arkansas	6/15/1996	32.6	21.2	27.6	35.7	21.2	29	20.9	69.2		0	0					18	34.3	1016	15.7	12.3					1996-06-15T05:46:04	1996-06-15T20:20:46	1	Clear	Clear conditions throughout the day.	clear-day	7,234,079,999,972,340,000,000
jonesboro, arkansas	6/16/1996	35	22.2	28.4	38.6	22.2	30.3	21.3	67.6		0	0					13	126	1015.5	37.5	8.8					1996-06-16T05:46:09	1996-06-16T20:21:06	0	Partially cloudy	Clearing in the afternoon.	partly-cloudy-day	7,234,079,999,972,340,000,000
jonesboro, arkansas	6/17/1996	34.3	22.7	28.7	37.8	22.7	30.6	21.2	66.1		0	0					23.6	208.3	1013.5	60.9	8.3					1996-06-17T05:46:16	1996-06-17T20:21:24	0.01	Partially cloudy	Partly cloudy throughout the day.	partly-cloudy-day	7,234,079,999,972,340,000,000
jonesboro, arkansas	6/18/1996	31.2	22.7	26.6	37	22.7	28.5	22.3	77.4		0	0					21.5	195.1	1010.2	71	12.7					1996-06-18T05:46:24	1996-06-18T20:21:41	0.03	Partially cloudy	Partly cloudy throughout the day.	partly-cloudy-day	7,234,079,999,972,340,000,000
jonesboro, arkansas	6/19/1996	34.3	23.3	27.3	40	23.3	28.8	21.5	71.9		0	0					22	214.6	1009.9	56.4	12.3					1996-06-19T05:46:34	1996-06-19T20:21:56	0.05	Partially cloudy	Becoming cloudy in the afternoon.	partly-cloudy-day	7,234,079,999,972,340,000,000
jonesboro, arkansas	6/20/1996	34.3	22.6	28.5	38.7	22.6	30.6	21.7	68.7		0	0					12.8	354.4	1012.4	23.8	13.7					1996-06-20T05:46:45	1996-06-20T20:22:10	0.08	Partially cloudy	Clearing in the afternoon.	partly-cloudy-day	7,234,079,999,972,340,000,000
jonesboro, arkansas	6/21/1996	35.1	22.7	30.2	39.7	22.7	32.9	22	63.7		0	0					14.7	93.9	1013	22.5	9.4					1996-06-21T05:46:58	1996-06-21T20:22:22	0.12	Partially cloudy	Partly cloudy throughout the day.	partly-cloudy-day	7,234,079,999,972,340,000,000
jonesboro, arkansas	6/22/1996	36.1	24.4	30.9	39.5	24.4	33.5	21.9	61.5		0	0					18.3	253.9	1013.1	13.8	12.1					1996-06-22T05:47:12	1996-06-22T20:22:33	0.17	Clear	Clear conditions throughout the day.	clear-day	7,234,079,999,972,340,000,000
jonesboro, arkansas	6/23/1996	36.1	25.5	30.7	41	25.5	33.3	21.7	61		0	0					23.8	221.9	1013.5	18.3	15.3					1996-06-23T05:47:28	1996-06-23T20:22:42	0.21	Clear	Clear conditions throughout the day.	clear-day	7,234,079,999,972,340,000,000
jonesboro, arkansas	6/24/1996	34.4	24	28.9	37.9	24	31	22	68.3		0	0					21.9	249.6	1014.3	47.1	16.1					1996-06-24T05:47:45	1996-06-24T20:22:50	0.26	Partially cloudy	Clearing in the afternoon.	partly-cloudy-day	7,234,079,999,972,340,000,000
jonesboro, arkansas	6/25/1996	32.6	22.2	26.8	34.7	22.2	27.9	21	73		0	0					23.8	57.4	1017.1	40	12.1					1996-06-25T05:48:04	1996-06-25T20:22:56	0.31	Partially cloudy	Clearing in the afternoon.	partly-cloudy-day	7,234,079,999,972,340,000,000
jonesboro, arkansas	6/26/1996	30.6	20	25.5	30	20	25.4	15.8	57.7		0	0					18.4	59.4	1020.1	20	17.2					1996-06-26T05:48:23	1996-06-26T20:23:00	0.36	Clear	Clearing in the afternoon.	clear-day	7,234,079,999,972,340,000,000
jonesboro, arkansas	6/27/1996	32.1	20	25.7	30.8	20	25.4	15.2	55.3		0	0					18.4	58.2	1019.9	1.4	15					1996-06-27T05:48:45	1996-06-27T20:23:03	0.41	Clear	Clear conditions throughout the day.	clear-day	7,234,079,999,972,340,000,000
jonesboro, arkansas	6/28/1996	35	21.2	28.2	38.7	21.2	29.6	19.5	60.9		0	0					18.1	74.9	1019.2	9.5	10.5					1996-06-28T05:49:07	1996-06-28T20:23:04	0.45	Clear	Clear conditions throughout the day.	clear-day	7,234,079,999,972,340,000,000
jonesboro, arkansas	6/29/1996	35.5	21.6	29.5	38.7	21.6	31.5	20.4	60.2		0	0					14.7	231	1019.1	25	10					1996-06-29T05:49:31	1996-06-29T20:23:03	0.48	Partially cloudy	Partly cloudy throughout the day.	partly-cloudy-day	7,234,079,999,972,340,000,000
jonesboro, arkansas	6/30/1996	36.1	23.8	30.5	38.5	23.8	32.4	20.7	58.5		0	0					18.1	249.1	1018.5	21.7	10.7					1996-06-30T05:49:56	1996-06-30T20:23:01	0.5	Partially cloudy	Partly cloudy throughout the day.	partly-cloudy-day	7,234,079,999,972,340,000,000
jonesboro, arkansas	6/1/1997	19.1	16.1	17.1	19.1	16.1	17.1	14.2	83.4		0	0					18.4	323.7	1009.4	68.9	10.7					1997-06-01T05:47:51	1997-06-01T20:13:47	0.92	Partially cloudy	Partly cloudy throughout the day.	partly-cloudy-day	72340799999
jonesboro, arkansas	6/2/1997	23.1	16.1	18.6	23.1	16.1	18.6	14.6	78.4		0	0					18.4	354.5	1009	72	13.4					1997-06-02T05:47:32	1997-06-02T20:14:24	0.96	Partially cloudy	Partly cloudy throughout the day.	partly-cloudy-day	7,234,079,999,972,340,000,000
jonesboro, arkansas	6/3/1997	26.1	16.1	20.7	26.1	16.1	20.7	16	76.3		0	0					14.8	4.9	1012.5	25.6	11.8					1997-06-03T05:47:16	1997-06-03T20:14:59	0.99	Partially cloudy	Partly cloudy throughout the day.	partly-cloudy-day	7,234,079,999,972,340,000,000
jonesboro, arkansas	6/4/1997	22.1	16.1	19.1	22.1	16.1	19.1	15.5	80.5		0	0					22.3	31.3	1012.9	63.6	10.5					1997-06-04T05:47:00	1997-06-04T20:15:34	1	Partially cloudy	Partly cloudy throughout the day.	partly-cloudy-day	7,234,079,999,972,340,000,000
jonesboro, arkansas	6/5/1997	22.1	15.1	18.7	22.1	15.1	18.7	14.8	78.8		0	0					11.2	18.8	1011.2	45.6	10					1997-06-05T05:46:47	1997-06-05T20:16:08	0	Partially cloudy	Partly cloudy throughout the day.	partly-cloudy-day	7,234,079,999,972,340,000,000
jonesboro, arkansas	6/6/1997	23.1	16.1	20.5	23.1	16.1	20.5	16.2	77.7		0	0					13	172.5	1010.4	61.4	6.9					1997-06-06T05:46:35	1997-06-06T20:16:41	0.01	Partially cloudy	Partly cloudy throughout the day.	partly-cloudy-day	72340799999
jonesboro, arkansas	6/7/1997	27.1	18.1	20.6	27.2	18.1	20.6	16.4	79.6		0	0					18.4	305.4	1011.2	8.3	11.3					1997-06-07T05:46:25	1997-06-07T20:17:13	0.03	Clear	Clear conditions throughout the day.	clear-day	72340799999
jonesboro, arkansas	6/8/1997	26.1	18.1	22.6	26.1	18.1	22.6	18.9	80.2		0	0					11.2	131.4	1013.5	40	5.8					1997-06-08T05:46:17	1997-06-08T20:17:43	0.05	Partially cloudy	Partly cloudy throughout the day.	partly-cloudy-day	72340799999
jonesboro, arkansas	6/9/1997	25.1	17.1	20.9	25.1	17.1	20.9	16.8	78.1		0	0					25.9	46.2	1016.8	78.3	9.2					1997-06-09T05:46:10	1997-06-09T20:18:12	0.09	Partially cloudy	Partly cloudy throughout the day.	partly-cloudy-day	72340799999
jonesboro, arkansas	6/10/1997	23.1	18.1	20.3	23.1	18.1	20.3	17.9	87.2		0	0					18.4	82.1	1018.7	100	8.7					1997-06-10T05:46:05	1997-06-10T20:18:40	0.13	Overcast	Cloudy skies throughout the day.	cloudy	72340799999
jonesboro, arkansas	6/11/1997	23.1	18.1	21.1	23.1	18.1	21.1	17.7	81.4		0	0					11.2	65.6	1015.4	38.2	10.3					1997-06-11T05:46:01	1997-06-11T20:19:07	0.17	Partially cloudy	Partly cloudy throughout the day.	partly-cloudy-day	7,234,079,999,972,340,000,000
jonesboro, arkansas	6/12/1997	30	17.1	23.8	31.4	17.1	24.1	18.1	72.3		0	0					22.3	225.5	1009.4	33.7	9.8					1997-06-12T05:45:59	1997-06-12T20:19:33	0.22	Partially cloudy	Partly cloudy throughout the day.	partly-cloudy-day	7,234,079,999,972,340,000,000
jonesboro, arkansas	6/13/1997	31.1	21.1	25.9	33.4	21.1	26.5	18.7	66.3		0	0					35.3	234.2	1005.5	45.8	13.2					1997-06-13T05:45:59	1997-06-13T20:19:57	0.26	Partially cloudy	Partly cloudy throughout the day.	partly-cloudy-day	7,234,079,999,972,340,000,000
jonesboro, arkansas	6/14/1997	30.1	18.1	24.6	30.1	18.1	24.8	16.8	63.4		0	0					22.3	353.2	1012.9	17.7	15.1					1997-06-14T05:46:01	1997-06-14T20:20:20	0.31	Clear	Clear conditions throughout the day.	clear-day	7,234,079,999,972,340,000,000
jonesboro, arkansas	6/15/1997	31.1	19.1	25.5	31.5	19.1	25.8	17.3	62.9		0	0					20.5	167.8	1013.5	18.7	12.5					1997-06-15T05:46:04	1997-06-15T20:20:42	0.36	Clear	Clear conditions throughout the day.	clear-day	7,234,079,999,972,340,000,000
jonesboro, arkansas	6/16/1997	29.1	21.1	25	31.4	21.1	25.3	19.8	73.3		0	0					18.4	205.6	1007.3	38	14.6					1997-06-16T05:46:09	1997-06-16T20:21:02	0.4	Partially cloudy	Partly cloudy throughout the day.	partly-cloudy-day	7,234,079,999,972,340,000,000
jonesboro, arkansas	6/17/1997	28.1	21.1	23.4	29.3	21.1	23.5	20.9	86.7		0	0					14.8	245.5	1007.2	75.2	11.9					1997-06-17T05:46:15	1997-06-17T20:21:20	0.44	Partially cloudy	Partly cloudy throughout the day.	partly-cloudy-day	7,234,079,999,972,340,000,000
jonesboro, arkansas	6/18/1997	30.1	19.1	25.5	32	19.1	26.2	18.6	68		0	0					18.4	261.2	1013.7	17.3	15.1					1997-06-18T05:46:23	1997-06-18T20:21:38	0.47	Clear	Clear conditions throughout the day.	clear-day	7,234,079,999,972,340,000,000
jonesboro, arkansas	6/19/1997	32.1	22.1	26.7	33.6	22.1	27.4	19.2	65.1		0	0					24.1	215.2	1016	12.1	18.3					1997-06-19T05:46:32	1997-06-19T20:21:53	0.49	Clear	Clear conditions throughout the day.	clear-day	7,234,079,999,972,340,000,000
jonesboro, arkansas	6/20/1997	31.1	22.1	26.5	34.7	22.1	27.9	21.2	73.8		0	0					22.5	193.2	1014.1	21.7	16					1997-06-20T05:46:43	1997-06-20T20:22:08	0.5	Partially cloudy	Becoming cloudy in the afternoon.	partly-cloudy-day	7,234,079,999,972,340,000,000
jonesboro, arkansas	6/21/1997	32.1	24.1	29	35.9	24.1	31.5	22.1	67		0	0					27.7	219.1	1013.5	23.4	12.6					1997-06-21T05:46:56	1997-06-21T20:22:20	0.51	Partially cloudy	Partly cloudy throughout the day.	partly-cloudy-day	7,234,079,999,972,340,000,000
jonesboro, arkansas	6/22/1997	35.1	23.1	28.7	37.8	23.1	30.2	21	65.6		0	0					20.5	273	1018.1	14.8	13.6					1997-06-22T05:47:09	1997-06-22T20:22:32	0.52	Clear	Clear conditions throughout the day.	clear-day	7,234,079,999,972,340,000,000
jonesboro, arkansas	6/23/1997	35.1	23.1	28	37.8	23.1	29.1	20.8	67.8		0	0					13	221.3	1018.7	0	13					1997-06-23T05:47:25	1997-06-23T20:22:41	0.55	Clear	Clear conditions throughout the day.	clear-day	7,234,079,999,972,340,000,000
jonesboro, arkansas	6/24/1997	35.1	23.1	28.9	39.6	23.1	30.9	21.7	67.6		0	0					11.2	189.3	1017.3	34.2	10.9					1997-06-24T05:47:42	1997-06-24T20:22:49	0.59	Partially cloudy	Partly cloudy throughout the day.	partly-cloudy-day	7,234,079,999,972,340,000,000
jonesboro, arkansas	6/25/1997	32.1	24.1	27.6	35.6	24.1	29.5	22.1	72.8		0	0					16.1	208.2	1017.3	28.3	12.7					1997-06-25T05:48:00	1997-06-25T20:22:55	0.64	Partially cloudy	Becoming cloudy in the afternoon.	partly-cloudy-day	7,234,079,999,972,340,000,000
jonesboro, arkansas	6/26/1997	31.1	23.1	26.9	32.6	23.1	28	20.7	70.3		0	0					11.1	23.5	1017.4	43.1	14.4					1997-06-26T05:48:19	1997-06-26T20:23:00	0.7	Partially cloudy	Partly cloudy throughout the day.	partly-cloudy-day	7,234,079,999,972,340,000,000
jonesboro, arkansas	6/27/1997	31.1	22.1	24.5	33.8	22.1	24.9	20.9	81.4		0	0					27.7	69.7	1017.3	19.6	10.9					1997-06-27T05:48:40	1997-06-27T20:23:03	0.75	Clear	Clear conditions throughout the day.	clear-day	7,234,079,999,972,340,000,000
jonesboro, arkansas	6/28/1997	30.1	21.1	24.1	35.2	21.1	25	20.6	81.2		0	0					25.9	211.9	1015	45.3	13.2					1997-06-28T05:49:03	1997-06-28T20:23:05	0.81	Partially cloudy	Partly cloudy throughout the day.	partly-cloudy-day	7,234,079,999,972,340,000,000
jonesboro, arkansas	6/29/1997	28.1	21.1	24.7	30.8	21.1	25.4	21.4	82.9		0	0					18.4	203.6	1014.2	80	11.4					1997-06-29T05:49:26	1997-06-29T20:23:04	0.86	Partially cloudy	Partly cloudy throughout the day.	partly-cloudy-day	72340799999
jonesboro, arkansas	6/30/1997	33.1	24.1	27.9	38	24.1	30.5	23.1	76.5		0	0					18.4	227.3	1012.9	67	12.8					1997-06-30T05:49:51	1997-06-30T20:23:02	0.91	Partially cloudy	Partly cloudy throughout the day.	partly-cloudy-day	7,234,079,999,972,340,000,000
jonesboro, arkansas	6/1/1998	32.1	21.1	27.4	32.9	21.1	27.6	16.7	54.2		0	0					18.4	36.9	1009.3	10.2	14.9					1998-06-01T05:47:56	1998-06-01T20:13:37	0.22	Clear	Clear conditions throughout the day.	clear-day	7,234,079,999,972,340,000,000
jonesboro, arkansas	6/2/1998	35.1	24.1	29.7	38.7	24.1	32	21.2	61.9		0	0					24.1	211.3	1006.1	2.5	14.5					1998-06-02T05:47:37	1998-06-02T20:14:14	0.27	Clear	Clear conditions throughout the day.	clear-day	7,234,079,999,972,340,000,000
jonesboro, arkansas	6/3/1998	34.1	23.1	29.4	36.6	23.1	30.7	19.7	57.8		0	0					25.6	221.1	1008.1	6.2	14.8					1998-06-03T05:47:19	1998-06-03T20:14:51	0.32	Clear	Clear conditions throughout the day.	clear-day	7,234,079,999,972,340,000,000
jonesboro, arkansas	6/4/1998	28	18.1	22.4	31.1	18.1	22.6	17.6	74.8		0	0					31.3	53	1007.8	15.9	12.8					1998-06-04T05:47:04	1998-06-04T20:15:26	0.36	Clear	Clear conditions throughout the day.	clear-day	7,234,079,999,972,340,000,000
jonesboro, arkansas	6/5/1998	23	15.1	19.7	23	15.1	19.7	14.8	74.3		0	0					27.7	339.6	1010.6	59.3	14.3					1998-06-05T05:46:50	1998-06-05T20:16:00	0.4	Partially cloudy	Partly cloudy throughout the day.	partly-cloudy-day	7,234,079,999,972,340,000,000
jonesboro, arkansas	6/6/1998	22	11.1	17.2	22	11.1	17.2	9	60.7		0	0					20.4	8.5	1021	20.1	13.8					1998-06-06T05:46:37	1998-06-06T20:16:33	0.44	Partially cloudy	Becoming cloudy in the afternoon.	partly-cloudy-day	7,234,079,999,972,340,000,000
jonesboro, arkansas	6/7/1998	25	12.1	19.1	25	12.1	19.1	10.3	59.7		0	0					18.3	168.7	1024	11.5	16					1998-06-07T05:46:27	1998-06-07T20:17:05	0.47	Clear	Clear conditions throughout the day.	clear-day	7,234,079,999,972,340,000,000
jonesboro, arkansas	6/8/1998	25.1	18.1	21.4	25.1	18.1	21.4	12.9	59		0	0					31.3	140.9	1018.1	28.1	15.8					1998-06-08T05:46:18	1998-06-08T20:17:35	0.49	Partially cloudy	Clearing in the afternoon.	partly-cloudy-day	7,234,079,999,972,340,000,000
jonesboro, arkansas	6/9/1998	31.1	21.1	26.4	35.6	21.1	27.9	20.8	72		0	0					33.5	212.8	1015.6	47.8	14					1998-06-09T05:46:11	1998-06-09T20:18:05	0.5	Partially cloudy	Partly cloudy throughout the day.	partly-cloudy-day	7,234,079,999,972,340,000,000
jonesboro, arkansas	6/10/1998	33.1	26	29.3	38.1	26	31.3	21.3	63.5		0	0					25.9	212.7	1014.3	24.8	15.2					1998-06-10T05:46:05	1998-06-10T20:18:33	0.5	Partially cloudy	Partly cloudy throughout the day.	partly-cloudy-day	7,234,079,999,972,340,000,000
jonesboro, arkansas	6/11/1998	31.1	25.1	27.9	33.8	25.1	29.8	21.4	68.3		0	0					37.1	205.2	1010.4	19	14.3					1998-06-11T05:46:02	1998-06-11T20:19:01	0.51	Clear	Clear conditions throughout the day.	clear-day	7,234,079,999,972,340,000,000
jonesboro, arkansas	6/12/1998	35	23.1	29.2	40.6	23.1	31.4	21.3	64.1		0	0					31.3	213.5	1010.5	4	15.3					1998-06-12T05:45:59	1998-06-12T20:19:27	0.53	Clear	Clear conditions throughout the day.	clear-day	7,234,079,999,972,340,000,000
jonesboro, arkansas	6/13/1998	35.1	22.1	29.1	36.4	22.1	30.1	18.8	55.9		0	0					18.4	239	1010.9	4.7	15.3					1998-06-13T05:45:59	1998-06-13T20:19:51	0.56	Clear	Clear conditions throughout the day.	clear-day	7,234,079,999,972,340,000,000
jonesboro, arkansas	6/14/1998	34.1	23.1	29.3	39.4	23.1	31.8	20.7	61.7		0	0					33.5	218.7	1000	22.7	14.1					1998-06-14T05:46:00	1998-06-14T20:20:14	0.6	Partially cloudy	Becoming cloudy in the afternoon.	partly-cloudy-day	7,234,079,999,972,340,000,000
jonesboro, arkansas	6/15/1998	31	21.1	25.6	30.6	21.1	25.6	15.9	55.8		0	0					27.8	280.1	1002	14.2	14.5					1998-06-15T05:46:03	1998-06-15T20:20:36	0.65	Clear	Clear conditions throughout the day.	clear-day	7,234,079,999,972,340,000,000
jonesboro, arkansas	6/16/1998	32.1	17.1	24.5	30.6	17.1	24.1	13.3	53.5		0	0					24.1	280.4	1009.4	2.2	15					1998-06-16T05:46:07	1998-06-16T20:20:57	0.7	Clear	Clear conditions throughout the day.	clear-day	7,234,079,999,972,340,000,000
jonesboro, arkansas	6/17/1998	36.1	19.1	28.8	38.7	19.1	30.2	18.5	56		0	0					24.1	188.2	1015.3	14.4	14.9					1998-06-17T05:46:13	1998-06-17T20:21:16	0.76	Clear	Clear conditions throughout the day.	clear-day	7,234,079,999,972,340,000,000
jonesboro, arkansas	6/18/1998	34.1	25.1	29.1	38.2	25.1	31.1	21.1	63.1		0	0					33.5	197.4	1014.5	17.1	15.5					1998-06-18T05:46:20	1998-06-18T20:21:33	0.81	Clear	Clear conditions throughout the day.	clear-day	7,234,079,999,972,340,000,000
jonesboro, arkansas	6/19/1998	36.1	26.1	31.2	39	26.1	33.7	21.3	57.7		0	0					22.3	205.5	1013	24.2	12.3					1998-06-19T05:46:29	1998-06-19T20:21:49	0.87	Partially cloudy	Partly cloudy throughout the day.	partly-cloudy-day	7,234,079,999,972,340,000,000
jonesboro, arkansas	6/20/1998	31.1	21.1	26	35.6	21.1	27.4	20.8	73.9		0	0					22.4	90.1	1013.6	70.8	12.7					1998-06-20T05:46:40	1998-06-20T20:22:04	0.92	Partially cloudy	Partly cloudy throughout the day.	partly-cloudy-day	7,234,079,999,972,340,000,000
jonesboro, arkansas	6/21/1998	31.1	23.1	27.9	36.7	23.1	30.8	22.5	72.6		0	0					18.4	188.4	1013.6	44.3	12.4					1998-06-21T05:46:52	1998-06-21T20:22:17	0.96	Partially cloudy	Partly cloudy throughout the day.	partly-cloudy-day	7,234,079,999,972,340,000,000
jonesboro, arkansas	6/22/1998	37.1	24.1	31.7	42.2	24.1	34.9	22.2	60.6		0	0					24.1	223.7	1017.2	28.9	11					1998-06-22T05:47:06	1998-06-22T20:22:29	0.99	Partially cloudy	Partly cloudy throughout the day.	partly-cloudy-day	72340799999
jonesboro, arkansas	6/23/1998	37.1	24.1	31.4	39.9	24.1	33.5	20.6	56.3		0	0					22.3	223.6	1017.2	8.2	11.5					1998-06-23T05:47:21	1998-06-23T20:22:39	1	Clear	Clear conditions throughout the day.	clear-day	72340799999
jonesboro, arkansas	6/24/1998	36.1	25.1	31.9	39.5	25.1	34.6	20.9	53.8		0	0					22.3	218.6	1017	48.9	11.6					1998-06-24T05:47:37	1998-06-24T20:22:47	0	Partially cloudy	Partly cloudy throughout the day.	partly-cloudy-day	72340799999
jonesboro, arkansas	6/25/1998	35.1	31.1	33.5	37.8	32.5	35.8	19.9	45		0	0					20.5	211.3	1015.7	0	11					1998-06-25T05:47:55	1998-06-25T20:22:54	0.01	Clear	Clear conditions throughout the day.	clear-day	72340799999
jonesboro, arkansas	6/26/1998	33.1	26.1	29.4	36.2	26.1	31.9	21.9	64.9		0	0					22.3	210.9	1015.1	3.8	11					1998-06-26T05:48:14	1998-06-26T20:22:59	0.03	Clear	Clear conditions throughout the day.	clear-day	72340799999
jonesboro, arkansas	6/27/1998	34.1	25.1	29.1	38.4	25.1	31.4	21.6	64.7		0	0					24.1	203.1	1013.5	30.3	13.5					1998-06-27T05:48:35	1998-06-27T20:23:02	0.06	Partially cloudy	Partly cloudy throughout the day.	partly-cloudy-day	7,234,079,999,972,340,000,000
jonesboro, arkansas	6/28/1998	34.1	26	29.8	39.4	26	32.3	21.6	62.6		0	0					29.5	197.1	1014.5	16.1	13.6					1998-06-28T05:48:57	1998-06-28T20:23:04	0.1	Clear	Clear conditions throughout the day.	clear-day	7,234,079,999,972,340,000,000
jonesboro, arkansas	6/29/1998	36.1	25.1	30.8	39.9	25.1	33.5	21.7	60		0	0					31.3	200.2	1012.8	2.3	15.1					1998-06-29T05:49:20	1998-06-29T20:23:04	0.14	Clear	Clear conditions throughout the day.	clear-day	7,234,079,999,972,340,000,000
jonesboro, arkansas	6/30/1998	34.1	24.1	29.9	36.1	24.1	31.3	19.1	54.3		0	0					25.9	286.9	1012.5	31.4	14.7					1998-06-30T05:49:44	1998-06-30T20:23:03	0.19	Partially cloudy	Partly cloudy throughout the day.	partly-cloudy-day	7,234,079,999,972,340,000,000
jonesboro, arkansas	6/1/1999	32.1	21	26	36.9	21	27.4	21.4	78.2		0	0					35.3	196.7	1010	62.2	12.6					1999-06-01T05:48:00	1999-06-01T20:13:28	0.53	Partially cloudy	Partly cloudy throughout the day.	partly-cloudy-day	723,407,999,997,234,000,000,000,000,000,000
jonesboro, arkansas	6/2/1999	31.1	23.1	27.2	33.8	23.1	28.3	19.7	65.2		0	0					29.5	226.1	1013.7	34.1	15.7					1999-06-02T05:47:41	1999-06-02T20:14:05	0.55	Partially cloudy	Partly cloudy throughout the day.	partly-cloudy-day	723,407,999,997,234,000,000,000,000,000,000
jonesboro, arkansas	6/3/1999	33.1	21.1	26.6	37.1	21.1	28.4	21.8	77.2		0	0					16.6	173.2	1016.8	43.7	11.2					1999-06-03T05:47:23	1999-06-03T20:14:42	0.58	Partially cloudy	Partly cloudy throughout the day.	partly-cloudy-day	723,407,999,997,234,000,000,000,000,000,000
jonesboro, arkansas	6/4/1999	34.1	21.1	27.8	38.4	21.1	29.9	21.7	72.5		0	0					25.9	209	1015.8	26.6	13.7					1999-06-04T05:47:07	1999-06-04T20:15:17	0.62	Partially cloudy	Partly cloudy throughout the day.	partly-cloudy-day	723,407,999,997,234,000,000,000,000,000,000
jonesboro, arkansas	6/5/1999	36.1	21.1	29	39.9	21.1	31.1	21.4	66.3		0	0					25.9	207	1015.8	10.4	14.7					1999-06-05T05:46:52	1999-06-05T20:15:51	0.67	Clear	Clear conditions throughout the day.	clear-day	7,234,079,999,972,340,000,000
jonesboro, arkansas	6/6/1999	36.1	21.1	27.7	40.6	21.1	29.2	21	69.2		0	0					33.5	193.5	1017.8	17.2	14.3					1999-06-06T05:46:40	1999-06-06T20:16:25	0.72	Clear	Clear conditions throughout the day.	clear-day	7,234,079,999,972,340,000,000
jonesboro, arkansas	6/7/1999	34	21.1	27.2	36.4	21.1	28	19.5	66		0	0					18.3	184.2	1018.8	6	13.5					1999-06-07T05:46:29	1999-06-07T20:16:57	0.77	Clear	Clear conditions throughout the day.	clear-day	723,407,999,997,234,000,000,000,000,000,000
jonesboro, arkansas	6/8/1999	34.1	20.1	27.4	35.9	20.1	27.9	18.7	63.7		0	0					13	155.7	1016.5	22.2	12					1999-06-08T05:46:20	1999-06-08T20:17:28	0.83	Partially cloudy	Becoming cloudy in the afternoon.	partly-cloudy-day	723,407,999,997,234,000,000,000,000,000,000
jonesboro, arkansas	6/9/1999	33.1	19.1	26.7	35	19.1	27.6	19.7	68.7		0	0					27.7	146.2	1015	37.1	13.6					1999-06-09T05:46:12	1999-06-09T20:17:58	0.88	Partially cloudy	Partly cloudy throughout the day.	partly-cloudy-day	723,407,999,997,234,000,000,000,000,000,000
jonesboro, arkansas	6/10/1999	34.1	21.1	27.3	35.9	21.1	28.4	20.6	69.9		0	0					24.1	145.6	1015	28.7	12.9					1999-06-10T05:46:06	1999-06-10T20:18:26	0.93	Partially cloudy	Becoming cloudy in the afternoon.	partly-cloudy-day	723,407,999,997,234,000,000,000,000,000,000
jonesboro, arkansas	6/11/1999	33.1	21.1	26.5	36.2	21.1	27.6	20.5	72.2		0	0					18.4	186.1	1015.7	26.3	13.3					1999-06-11T05:46:02	1999-06-11T20:18:54	0.97	Partially cloudy	Partly cloudy throughout the day.	partly-cloudy-day	723,407,999,997,234,000,000,000,000,000,000
jonesboro, arkansas	6/12/1999	31	21.1	25.3	34.6	21.1	26.4	21.6	81.7		0	0					20.5	104	1016.1	35.8	12.2					1999-06-12T05:45:59	1999-06-12T20:19:20	0.99	Partially cloudy	Becoming cloudy in the afternoon.	partly-cloudy-day	723,407,999,997,234,000,000,000,000,000,000
jonesboro, arkansas	6/13/1999	31	22.1	25.5	33.8	22.1	26.4	21.7	81.2		0	0					14.8	207	1014.6	67.3	11.5					1999-06-13T05:45:58	1999-06-13T20:19:45	1	Partially cloudy	Partly cloudy throughout the day.	partly-cloudy-day	7,234,079,999,972,340,000,000
jonesboro, arkansas	6/14/1999	29.1	22.1	24.7	29.9	22.1	25	18.8	72.3		0	0					25.9	27.3	1016.5	65.1	14.7					1999-06-14T05:45:59	1999-06-14T20:20:09	0	Partially cloudy	Partly cloudy throughout the day.	partly-cloudy-day	723,407,999,997,234,000,000,000,000,000,000
jonesboro, arkansas	6/15/1999	27.1	18.1	22.6	27	18.1	22.6	12.4	53.8		0	0					25.6	32.7	1018.3	19.9	16					1999-06-15T05:46:01	1999-06-15T20:20:31	0.02	Clear	Clear conditions throughout the day.	clear-day	723,407,999,997,234,000,000,000,000,000,000
jonesboro, arkansas	6/16/1999	28.1	16.1	21.6	27.7	16.1	21.6	12.8	58.4		0	0					18.4	27.1	1016.7	27.6	16					1999-06-16T05:46:05	1999-06-16T20:20:52	0.05	Partially cloudy	Partly cloudy throughout the day.	partly-cloudy-day	723,407,999,997,234,000,000,000,000,000,000
jonesboro, arkansas	6/17/1999	25.1	16	20.7	25.1	16	20.7	9.9	51.8		0	0					27.2	30.2	1021.7	30.7	16					1999-06-17T05:46:11	1999-06-17T20:21:11	0.09	Partially cloudy	Clearing in the afternoon.	partly-cloudy-day	723,407,999,997,234,000,000,000,000,000,000
jonesboro, arkansas	6/18/1999	27.1	15.1	21.4	26.5	15.1	21.2	10.5	53.1		0	0					20.5	48.8	1022.4	2.1	16					1999-06-18T05:46:18	1999-06-18T20:21:29	0.14	Clear	Clear conditions throughout the day.	clear-day	723,407,999,997,234,000,000,000,000,000,000
jonesboro, arkansas	6/19/1999	29.1	17.1	23.2	29.2	17.1	23.3	14.9	60.9		0	0					13	31.2	1019.3	28.3	13.6					1999-06-19T05:46:27	1999-06-19T20:21:45	0.19	Partially cloudy	Becoming cloudy in the afternoon.	partly-cloudy-day	723,407,999,997,234,000,000,000,000,000,000
jonesboro, arkansas	6/20/1999	30.1	19.1	25.2	30.5	19.1	25.5	18.2	67.3		0	0					16.6	133.5	1019	42	10.9					1999-06-20T05:46:37	1999-06-20T20:22:00	0.24	Partially cloudy	Partly cloudy throughout the day.	partly-cloudy-day	7,234,079,999,972,340,000,000
jonesboro, arkansas	6/21/1999	31.1	19.1	25.5	31	19.1	25.5	17	63.6		0	0					14.6	144.1	1019.1	23.8	11.8					1999-06-21T05:46:49	1999-06-21T20:22:14	0.28	Partially cloudy	Partly cloudy throughout the day.	partly-cloudy-day	723,407,999,997,234,000,000,000,000,000,000
jonesboro, arkansas	6/22/1999	32.1	18.1	26.3	32.5	18.1	26.4	17.2	61		0	0					20.5	152.6	1016.6	14.7	11.4					1999-06-22T05:47:02	1999-06-22T20:22:26	0.34	Clear	Clear conditions throughout the day.	clear-day	723,407,999,997,234,000,000,000,000,000,000
jonesboro, arkansas	6/23/1999	26.1	23.1	24.3	26.1	23.1	24.3	22	87.7		0	0					27.6	191	1011.8	77.4	12.8					1999-06-23T05:47:16	1999-06-23T20:22:36	0.38	Partially cloudy	Partly cloudy throughout the day.	partly-cloudy-day	723,407,999,997,234,000,000,000,000,000,000
jonesboro, arkansas	6/24/1999	32	23	26.4	35	23	27.5	22	78.6		0	0					24.1	257.7	1010.8	25.8	16					1999-06-24T05:47:33	1999-06-24T20:22:45	0.42	Partially cloudy	Becoming cloudy in the afternoon.	partly-cloudy-day	723,407,999,997,234,000,000,000,000,000,000
jonesboro, arkansas	6/25/1999	31	22.1	25.8	34.6	22.1	27.1	22.2	81.6		0	0					21.7	189.5	1011.7	60.3	15.9					1999-06-25T05:47:50	1999-06-25T20:22:52	0.45	Partially cloudy	Partly cloudy throughout the day.	partly-cloudy-day	723,407,999,997,234,000,000,000,000,000,000
jonesboro, arkansas	6/26/1999	27.1	23.1	24.6	29.7	23.1	24.8	23.1	91.3		0	0					20.5	139.8	1009.5	75	14					1999-06-26T05:48:09	1999-06-26T20:22:57	0.47	Partially cloudy	Partly cloudy throughout the day.	partly-cloudy-day	723,407,999,997,234,000,000,000,000,000,000
jonesboro, arkansas	6/27/1999	33	22.1	26.6	42.2	22.1	29.7	22.8	85.6		0	0					24.1	218.8	1009.8	40.8	10.7					1999-06-27T05:48:29	1999-06-27T20:23:01	0.49	Partially cloudy	Partly cloudy throughout the day.	partly-cloudy-day	7,234,079,999,972,340,000,000
jonesboro, arkansas	6/28/1999	30	23.1	27.4	37.4	23.1	31.6	25.2	87.9		0	0					29.5	225.5	1008.7	62.4	12.8					1999-06-28T05:48:51	1999-06-28T20:23:04	0.5	Partially cloudy	Partly cloudy throughout the day.	partly-cloudy-day	723,407,999,997,234,000,000,000,000,000,000
jonesboro, arkansas	6/29/1999	28.1	21.1	24.9	33.7	21.1	25.6	19.4	72.6		0	0					22.3	342.5	1010.8	20.3	15.4					1999-06-29T05:49:14	1999-06-29T20:23:04	0.5	Partially cloudy	Clearing in the afternoon.	partly-cloudy-day	723,407,999,997,234,000,000,000,000,000,000
jonesboro, arkansas	6/30/1999	28.1	20.1	24.4	31.4	20.1	25.2	21.3	83.1		0	0					29.2	211.2	1010.1	73.4	13.4					1999-06-30T05:49:38	1999-06-30T20:23:03	0.52	Partially cloudy	Partly cloudy throughout the day.	partly-cloudy-day	723,407,999,997,234,000,000,000,000,000,000
jonesboro, arkansas	6/1/2000	33	19.1	27.1	35.8	19.1	28.2	19.8	66.1		0	0					18.3	209.1	1018.4	6	12.4					2000-06-01T05:47:45	2000-06-01T20:13:57	1	Clear	Clear conditions throughout the day.	clear-day	723,408,999,997,234,000,000,000,000,000,000
jonesboro, arkansas	6/2/2000	33.9	19.1	26.6	35.7	19.1	27.3	19.8	69.7		0	0					20.4	272.1	1019.5	34.6	12.6					2000-06-02T05:47:27	2000-06-02T20:14:33	1	Partially cloudy	Clearing in the afternoon.	partly-cloudy-day	723,408,999,997,234,000,000,000,000,000,000
jonesboro, arkansas	6/3/2000	28	21	23.4	28	21	23.4	16	64.5		0	0					16.7	28.5	1019.6	38.7	15.8					2000-06-03T05:47:11	2000-06-03T20:15:09	0.01	Partially cloudy	Partly cloudy throughout the day.	partly-cloudy-day	7,234,079,999,972,340,000,000
jonesboro, arkansas	6/4/2000	26	19.1	22	26	19.1	22	16.6	71.7		0	0					14.8	109.1	1016.4	41.5	15					2000-06-04T05:46:56	2000-06-04T20:15:44	0.03	Partially cloudy	Partly cloudy throughout the day.	partly-cloudy-day	7,234,079,999,972,340,000,000
jonesboro, arkansas	6/5/2000	24	16.1	21.2	24	16.1	21.2	15.5	72.3		0	0					22.5	328	1016.1	59.7	12.7					2000-06-05T05:46:43	2000-06-05T20:16:17	0.06	Partially cloudy	Partly cloudy throughout the day.	partly-cloudy-day	723,408,999,997,234,000,000,000,000,000,000
jonesboro, arkansas	6/6/2000	26	13	18.8	26	13	18.8	8.7	56		0	0					24.3	30.7	1022.8	2.5	16					2000-06-06T05:46:32	2000-06-06T20:16:50	0.11	Clear	Clear conditions throughout the day.	clear-day	723,408,999,997,234,000,000,000,000,000,000
jonesboro, arkansas	6/7/2000	28	12.1	19.8	26.9	12.1	19.6	8.4	52.6		0	0					12.9	99.5	1022.3	0.1	16					2000-06-07T05:46:22	2000-06-07T20:17:21	0.16	Clear	Clear conditions throughout the day.	clear-day	723,408,999,997,234,000,000,000,000,000,000
jonesboro, arkansas	6/8/2000	31.1	11.1	21.2	29.8	11.1	20.8	12.2	63.3		0	0					18.4	207.5	1018.8	0	15.6					2000-06-08T05:46:14	2000-06-08T20:17:51	0.22	Clear	Clear conditions throughout the day.	clear-day	723,408,999,997,234,000,000,000,000,000,000
jonesboro, arkansas	6/9/2000	34	14.1	25	34.1	14.1	25.1	15.5	60.2		0	0					20.2	206.1	1017.4	7.9	14.4					2000-06-09T05:46:08	2000-06-09T20:18:20	0.27	Clear	Clear conditions throughout the day.	clear-day	723,408,999,997,234,000,000,000,000,000,000
jonesboro, arkansas	6/10/2000	34	19.1	26.9	36.2	19.1	28.1	19.3	65.3		0	0					29.5	206.3	1017.2	20.3	15.6					2000-06-10T05:46:03	2000-06-10T20:18:48	0.32	Partially cloudy	Partly cloudy throughout the day.	partly-cloudy-day	7,234,079,999,972,340,000,000
jonesboro, arkansas	6/11/2000	33.9	21.1	27.5	36.5	21.1	28.7	20	66.9		0	0					21.9	229.3	1018.5	26.7	14.1					2000-06-11T05:46:00	2000-06-11T20:19:14	0.37	Partially cloudy	Partly cloudy throughout the day.	partly-cloudy-day	7,234,079,999,972,340,000,000
jonesboro, arkansas	6/12/2000	33	18.1	25.9	33.6	18.1	26.6	18.5	66.7		0	0					27.6	234.1	1018.7	34.5	14.6					2000-06-12T05:45:59	2000-06-12T20:19:40	0.41	Partially cloudy	Partly cloudy throughout the day.	partly-cloudy-day	723,408,999,997,234,000,000,000,000,000,000
jonesboro, arkansas	6/13/2000	35	20.1	28.2	36.9	20.1	29.2	18.6	58.7		0	0					27.7	212.4	1014.9	12.7	15.7					2000-06-13T05:45:59	2000-06-13T20:20:04	0.45	Clear	Clear conditions throughout the day.	clear-day	723,408,999,997,234,000,000,000,000,000,000
jonesboro, arkansas	6/14/2000	33	21.1	25.9	34.6	21.1	26.7	20.5	73.7		0	0					36.9	215.3	1012.2	66	15.1					2000-06-14T05:46:01	2000-06-14T20:20:26	0.47	Partially cloudy	Partly cloudy throughout the day.	partly-cloudy-day	723,408,999,997,234,000,000,000,000,000,000
jonesboro, arkansas	6/15/2000	29	20.1	24	32.1	20.1	24.7	21.1	84.7		0	0					22.3	209.2	1009.9	87	14.8					2000-06-15T05:46:05	2000-06-15T20:20:47	0.49	Partially cloudy	Partly cloudy throughout the day.	partly-cloudy-day	723,408,999,997,234,000,000,000,000,000,000
jonesboro, arkansas	6/16/2000	32	24	27.4	35.8	24	29.1	22	73.9		0	0					35	207.7	1009.2	40.6	16					2000-06-16T05:46:10	2000-06-16T20:21:07	0.5	Partially cloudy	Partly cloudy throughout the day.	partly-cloudy-day	723,408,999,997,234,000,000,000,000,000,000
jonesboro, arkansas	6/17/2000	26	22.9	24.1	26	22.9	24.1	22.3	89.7		0	0					25.8	193.8	1015.4	81.8	14.4					2000-06-17T05:46:16	2000-06-17T20:21:25	0.5	Partially cloudy	Partly cloudy throughout the day.	partly-cloudy-day	7,234,079,999,972,340,000,000
jonesboro, arkansas	6/18/2000	24	21.1	22.9	24	21.1	22.9	21.8	93.2		0	0					16.4	230.4	1018.2	95.9	14.1					2000-06-18T05:46:25	2000-06-18T20:21:42	0.52	Overcast	Cloudy skies throughout the day.	cloudy	7,234,079,999,972,340,000,000
jonesboro, arkansas	6/19/2000	29	21.1	24	32.8	21.1	24.4	22.3	91.3		0	0					14.8	135.6	1019.2	69.2	10.7					2000-06-19T05:46:35	2000-06-19T20:21:58	0.53	Partially cloudy	Partly cloudy throughout the day.	partly-cloudy-day	723,408,999,997,234,000,000,000,000,000,000
jonesboro, arkansas	6/20/2000	31.1	23.1	26.7	35.6	23.1	28.6	23	81.2		0	0					29.7	201.9	1015	37.8	14.9					2000-06-20T05:46:46	2000-06-20T20:22:11	0.55	Partially cloudy	Partly cloudy throughout the day.	partly-cloudy-day	723,408,999,997,234,000,000,000,000,000,000
jonesboro, arkansas	6/21/2000	26.1	19.1	22.4	26.1	19.1	22.4	20.1	86.9		0	0					22.3	238.3	1015	56.9	15					2000-06-21T05:46:59	2000-06-21T20:22:24	0.59	Partially cloudy	Partly cloudy throughout the day.	partly-cloudy-day	723,408,999,997,234,000,000,000,000,000,000
jonesboro, arkansas	6/22/2000	31	18.1	24.1	32.6	18.1	24.8	19.7	78.6		0	0					16.5	224.9	1016.1	11.1	15.2					2000-06-22T05:47:13	2000-06-22T20:22:34	0.63	Clear	Clear conditions throughout the day.	clear-day	723,408,999,997,234,000,000,000,000,000,000
jonesboro, arkansas	6/23/2000	33	21.1	27.2	39.3	21.1	30	22.8	78.7		0	0					22.2	210	1015.4	29.4	13.6					2000-06-23T05:47:29	2000-06-23T20:22:43	0.68	Partially cloudy	Partly cloudy throughout the day.	partly-cloudy-day	723,408,999,997,234,000,000,000,000,000,000
jonesboro, arkansas	6/24/2000	32	24.1	27.8	34.5	24.1	29	22	72.5		0	0					36.8	210.3	1013.2	48.4	15					2000-06-24T05:47:46	2000-06-24T20:22:51	0.73	Partially cloudy	Partly cloudy throughout the day.	partly-cloudy-day	7,234,079,999,972,340,000,000
jonesboro, arkansas	6/25/2000	34	24	28.3	39.3	24	30.7	22.5	72.3		0	0					16.4	216.6	1014.5	37.5	16					2000-06-25T05:48:05	2000-06-25T20:22:57	0.78	Partially cloudy	Partly cloudy throughout the day.	partly-cloudy-day	7,234,079,999,972,340,000,000
jonesboro, arkansas	6/26/2000	33	23.1	26.9	39.3	23.1	28.7	22.9	79.6		0	0					20.4	207.9	1014.4	60.5	14.9					2000-06-26T05:48:25	2000-06-26T20:23:01	0.83	Partially cloudy	Partly cloudy throughout the day.	partly-cloudy-day	723,408,999,997,234,000,000,000,000,000,000
jonesboro, arkansas	6/27/2000	29	22.1	24.5	31.4	22.1	25	20.8	81.7		0	0					20.6	22.2	1017.1	63.1	15.4					2000-06-27T05:48:46	2000-06-27T20:23:04	0.88	Partially cloudy	Partly cloudy throughout the day.	partly-cloudy-day	723,408,999,997,234,000,000,000,000,000,000
jonesboro, arkansas	6/28/2000	24	19	21.1	24	19	21.1	18.6	86.2		0	0					16.6	36.6	1016.8	71.4	13.3					2000-06-28T05:49:08	2000-06-28T20:23:05	0.93	Partially cloudy	Partly cloudy throughout the day.	partly-cloudy-day	723,408,999,997,234,000,000,000,000,000,000
jonesboro, arkansas	6/29/2000	28.1	18	22.7	28.6	18	22.8	17.9	77.4		0	0					14.3	10.1	1016.2	67.5	12.6					2000-06-29T05:49:32	2000-06-29T20:23:04	0.97	Partially cloudy	Partly cloudy throughout the day.	partly-cloudy-day	723,408,999,997,234,000,000,000,000,000,000
jonesboro, arkansas	6/30/2000	29	16.1	23.2	29.2	16.1	23.4	17.6	73.3		0	0					16.6	148.6	1016.6	45.9	15.8					2000-06-30T05:49:57	2000-06-30T20:23:02	0.99	Partially cloudy	Partly cloudy throughout the day.	partly-cloudy-day	723,408,999,997,234,000,000,000,000,000,000
jonesboro, arkansas	6/1/2001	25.1	16.1	20.2	25.1	16.1	20.2	12.4	62.7		0	0					22.3	279.5	1010.9	36	16					2001-06-01T05:47:50	2001-06-01T20:13:48	0.39	Partially cloudy	Clearing in the afternoon.	partly-cloudy-day	723,408,999,997,234,000,000,000,000,000,000
jonesboro, arkansas	6/2/2001	28.1	18.1	22.7	27.2	18.1	22.5	14.4	63.5		0	0					25.7	269.8	1007.8	38.6	15.7					2001-06-02T05:47:32	2001-06-02T20:14:25	0.43	Partially cloudy	Clearing in the afternoon.	partly-cloudy-day	7,234,079,999,972,340,000,000
jonesboro, arkansas	6/3/2001	19.1	14.1	17.7	19.1	14.1	17.7	15	84.6		0	0					27.5	67.1	1009.8	69.4	15.4					2001-06-03T05:47:15	2001-06-03T20:15:01	0.46	Partially cloudy	Partly cloudy throughout the day.	partly-cloudy-day	7,234,079,999,972,340,000,000
jonesboro, arkansas	6/4/2001	32	16.1	23.5	35	16.1	24.5	19.2	79.3		0	0					25.9	161.7	1010.9	43.2	13.8					2001-06-04T05:47:00	2001-06-04T20:15:36	0.49	Partially cloudy	Partly cloudy throughout the day.	partly-cloudy-day	723,408,999,997,234,000,000,000,000,000,000
jonesboro, arkansas	6/5/2001	31	20.1	25.4	34.6	20.1	26.6	21.2	78.7		0	0					22.2	192.6	1015.3	35.7	15.8					2001-06-05T05:46:46	2001-06-05T20:16:10	0.5	Partially cloudy	Partly cloudy throughout the day.	partly-cloudy-day	723,408,999,997,234,000,000,000,000,000,000
jonesboro, arkansas	6/6/2001	29.9	21.1	23.9	31.3	21.1	24.3	21.1	85.7		0	0					38.2	115.4	1015.4	65.3	15.7					2001-06-06T05:46:35	2001-06-06T20:16:42	0.5	Partially cloudy	Partly cloudy throughout the day.	partly-cloudy-day	723,408,999,997,234,000,000,000,000,000,000
jonesboro, arkansas	6/7/2001	28.1	22.1	24.7	30.7	22.1	25.4	21.4	82.5		0	0					18.3	56.1	1014.6	76.3	15.7					2001-06-07T05:46:24	2001-06-07T20:17:14	0.52	Partially cloudy	Partly cloudy throughout the day.	partly-cloudy-day	723,408,999,997,234,000,000,000,000,000,000
jonesboro, arkansas	6/8/2001	31	21.1	25.2	31.4	21.1	25.4	18.3	68.7		0	0					18.3	36.1	1015.3	23.6	12.3					2001-06-08T05:46:16	2001-06-08T20:17:44	0.53	Partially cloudy	Partly cloudy throughout the day.	partly-cloudy-day	723,408,999,997,234,000,000,000,000,000,000
jonesboro, arkansas	6/9/2001	29	19.1	24.4	29.2	19.1	24.6	16.6	63.4		0	0					18.3	38	1015	26.7	15.5					2001-06-09T05:46:09	2001-06-09T20:18:14	0.56	Partially cloudy	Partly cloudy throughout the day.	partly-cloudy-day	7,234,079,999,972,340,000,000
jonesboro, arkansas	6/10/2001	31.1	17.1	23.8	31	17.1	23.8	16.2	65.9		0	0					14.8	137	1013.4	3.1	14					2001-06-10T05:46:04	2001-06-10T20:18:42	0.59	Clear	Clear conditions throughout the day.	clear-day	7,234,079,999,972,340,000,000
jonesboro, arkansas	6/11/2001	33.1	18.1	25.9	33.1	18.1	26.1	17.9	65.5		0	0					13	188.6	1011.6	4.6	11.4					2001-06-11T05:46:01	2001-06-11T20:19:09	0.63	Clear	Clear conditions throughout the day.	clear-day	723,408,999,997,234,000,000,000,000,000,000
jonesboro, arkansas	6/12/2001	33.1	18.1	26.7	35.4	18.1	27.8	19.6	67.9		0	0					20.5	197.1	1010.2	4.5	11.7					2001-06-12T05:45:59	2001-06-12T20:19:34	0.68	Clear	Clear conditions throughout the day.	clear-day	723,408,999,997,234,000,000,000,000,000,000
jonesboro, arkansas	6/13/2001	34.1	21.1	28.2	37.4	21.1	30.1	20.8	66.2		0	0					29.5	167	1009.6	13.8	11.7					2001-06-13T05:45:59	2001-06-13T20:19:58	0.72	Clear	Clear conditions throughout the day.	clear-day	723,408,999,997,234,000,000,000,000,000,000
jonesboro, arkansas	6/14/2001	34	24.1	28.5	38.4	24.1	30.8	22.4	71		0	0					33.4	188.8	1011	34.6	15.4					2001-06-14T05:46:01	2001-06-14T20:20:21	0.77	Partially cloudy	Partly cloudy throughout the day.	partly-cloudy-day	723,408,999,997,234,000,000,000,000,000,000
jonesboro, arkansas	6/15/2001	28.1	19.1	23.8	29	19.1	24.2	19.1	76.4		0	0					24.1	283.7	1014.1	51.2	15.3					2001-06-15T05:46:04	2001-06-15T20:20:43	0.82	Partially cloudy	Partly cloudy throughout the day.	partly-cloudy-day	723,408,999,997,234,000,000,000,000,000,000
jonesboro, arkansas	6/16/2001	32	16.1	24.2	31.1	16.1	24.1	16.3	66.1		0	0					11.2	112.8	1020.8	0	16					2001-06-16T05:46:09	2001-06-16T20:21:03	0.87	Clear	Clear conditions throughout the day.	clear-day	7,234,079,999,972,340,000,000
jonesboro, arkansas	6/17/2001	34	18.1	26.5	34	18.1	26.6	17.5	62.8		0	0					12.9	287.1	1021.7	7.3	16					2001-06-17T05:46:15	2001-06-17T20:21:22	0.91	Clear	Clear conditions throughout the day.	clear-day	7,234,079,999,972,340,000,000
jonesboro, arkansas	6/18/2001	34	19.1	27.2	35.8	19.1	27.9	19.4	67.2		0	0					16.6	174.9	1019.3	6.6	15.8					2001-06-18T05:46:23	2001-06-18T20:21:39	0.95	Clear	Clear conditions throughout the day.	clear-day	723,408,999,997,234,000,000,000,000,000,000
jonesboro, arkansas	6/19/2001	33.1	21.1	27.3	34.7	21.1	27.8	19.4	66.2		0	0					18.5	211.8	1019.9	3.3	13.8					2001-06-19T05:46:32	2001-06-19T20:21:54	0.98	Clear	Clear conditions throughout the day.	clear-day	723,408,999,997,234,000,000,000,000,000,000
jonesboro, arkansas	6/20/2001	33	21.1	26.8	33	21.1	27	18.5	64.7		0	0					14.8	272	1020.4	37.6	12.7					2001-06-20T05:46:43	2001-06-20T20:22:09	1	Partially cloudy	Becoming cloudy in the afternoon.	partly-cloudy-day	723,408,999,997,234,000,000,000,000,000,000
jonesboro, arkansas	6/21/2001	27.9	21.1	24.2	30	21.1	24.5	19.9	77.8		0	0					25.6	282.1	1016.8	42.9	13.4					2001-06-21T05:46:56	2001-06-21T20:22:21	0	Partially cloudy	Partly cloudy throughout the day.	partly-cloudy-day	723,408,999,997,234,000,000,000,000,000,000
jonesboro, arkansas	6/22/2001	27.1	16.1	21.9	27.2	16.1	21.9	15.2	68.4		0	0					16.6	20.7	1016.8	29.8	14.9					2001-06-22T05:47:10	2001-06-22T20:22:32	0.01	Partially cloudy	Partly cloudy throughout the day.	partly-cloudy-day	723,408,999,997,234,000,000,000,000,000,000
jonesboro, arkansas	6/23/2001	29	17.1	23.2	28.4	17.1	23	14.8	63.4		0	0					16.4	346.7	1017.6	32.8	15.8					2001-06-23T05:47:25	2001-06-23T20:22:42	0.03	Partially cloudy	Becoming cloudy in the afternoon.	partly-cloudy-day	7,234,079,999,972,340,000,000
jonesboro, arkansas	6/24/2001	30	17.1	23.7	30	17.1	23.8	15.9	64.1		0	0					14.6	49.8	1019.7	30.8	16					2001-06-24T05:47:42	2001-06-24T20:22:50	0.06	Partially cloudy	Partly cloudy throughout the day.	partly-cloudy-day	7,234,079,999,972,340,000,000
jonesboro, arkansas	6/25/2001	31	18.1	24.7	30.6	18.1	24.6	15.6	59.7		0	0					14.6	48.7	1020.9	20.9	14.9					2001-06-25T05:48:00	2001-06-25T20:22:56	0.11	Partially cloudy	Partly cloudy throughout the day.	partly-cloudy-day	723,408,999,997,234,000,000,000,000,000,000
jonesboro, arkansas	6/26/2001	32	17.1	25.1	32	17.1	25	15.7	58.9		0	0					14.8	63.1	1021.4	30	14.9					2001-06-26T05:48:20	2001-06-26T20:23:01	0.16	Partially cloudy	Partly cloudy throughout the day.	partly-cloudy-day	723,408,999,997,234,000,000,000,000,000,000
jonesboro, arkansas	6/27/2001	29	19	22.8	29.9	19	23	18.4	77.2		0	0					18.4	82.5	1023	30.9	11					2001-06-27T05:48:41	2001-06-27T20:23:04	0.21	Partially cloudy	Partly cloudy throughout the day.	partly-cloudy-day	723,408,999,997,234,000,000,000,000,000,000
jonesboro, arkansas	6/28/2001	30	19.1	23.4	31.4	19.1	23.8	18.9	77.9		0	0					16.5	161.2	1021	33.5	12.3					2001-06-28T05:49:03	2001-06-28T20:23:05	0.27	Partially cloudy	Becoming cloudy in the afternoon.	partly-cloudy-day	723,408,999,997,234,000,000,000,000,000,000
jonesboro, arkansas	6/29/2001	30	18.1	23.9	31.4	18.1	24.4	19.6	78.9		0	0					21.9	190.7	1017.4	46.2	14					2001-06-29T05:49:27	2001-06-29T20:23:05	0.33	Partially cloudy	Partly cloudy throughout the day.	partly-cloudy-day	723,408,999,997,234,000,000,000,000,000,000
jonesboro, arkansas	6/30/2001	27.1	19.1	23.7	28.9	19.1	23.9	20.4	82.5		0	0					22.1	200.3	1016.3	42.2	15.6					2001-06-30T05:49:51	2001-06-30T20:23:03	0.37	Partially cloudy	Partly cloudy throughout the day.	partly-cloudy-day	7,234,079,999,972,340,000,000
jonesboro, arkansas	6/1/2002	34	18.1	27	35.2	18.1	27.8	19	65		0	0					20.4	232.4	1012.1	7.4	14.3					2002-06-01T05:47:55	2002-06-01T20:13:40	0.68	Clear	Clear conditions throughout the day.	clear-day	723,409,999,997,234,000,000,000,000,000,000
jonesboro, arkansas	6/2/2002	35	22	28.4	37	22	29.6	19.9	63.3		0	0					20.4	231.7	1010.9	21.4	15.1					2002-06-02T05:47:36	2002-06-02T20:14:17	0.73	Partially cloudy	Partly cloudy throughout the day.	partly-cloudy-day	723,409,999,997,234,000,000,000,000,000,000
jonesboro, arkansas	6/3/2002	36	19.1	28	38.2	19.1	29.2	19.7	64.8		0	0					25.9	214.8	1011.5	8.3	14.9					2002-06-03T05:47:19	2002-06-03T20:14:53	0.78	Clear	Clear conditions throughout the day.	clear-day	72,340,999,999,723,400,000,000,000,000,000,000,000,000,000
jonesboro, arkansas	6/4/2002	34.1	21.1	28.8	37.4	21.1	30.8	20.9	65.2		0	0					29.4	204.4	1012.2	15.9	14.5					2002-06-04T05:47:03	2002-06-04T20:15:28	0.82	Clear	Clear conditions throughout the day.	clear-day	72,340,999,999,723,400,000,000,000,000,000,000,000,000,000
jonesboro, arkansas	6/5/2002	31.9	21.1	26.6	35.1	21.1	28	21.8	76.5		0	0					38.5	272.5	1012.8	33.7	14.1					2002-06-05T05:46:49	2002-06-05T20:16:02	0.87	Partially cloudy	Partly cloudy throughout the day.	partly-cloudy-day	72,340,999,999,723,400,000,000,000,000,000,000,000,000,000
jonesboro, arkansas	6/6/2002	28	18	22.4	28.3	18	22.5	17	74		0	0					16.7	19	1014.9	40.2	13.5					2002-06-06T05:46:37	2002-06-06T20:16:35	0.91	Partially cloudy	Partly cloudy throughout the day.	partly-cloudy-day	72,340,999,999,723,400,000,000,000,000,000,000,000,000,000
jonesboro, arkansas	6/7/2002	28	16.1	21.9	28	16.1	21.9	15.5	70.7		0	0					16.5	42.6	1016.5	4.9	12.9					2002-06-07T05:46:27	2002-06-07T20:17:07	0.94	Clear	Clear conditions throughout the day.	clear-day	72,340,999,999,723,400,000,000,000,000,000,000,000,000,000
jonesboro, arkansas	6/8/2002	32	17.1	24.6	34.5	17.1	25.3	18.7	72.7		0	0					11.2	50.5	1016.3	16.8	13.5					2002-06-08T05:46:18	2002-06-08T20:17:38	0.97	Clear	Clear conditions throughout the day.	clear-day	723,409,999,997,234,000,000,000,000,000,000
jonesboro, arkansas	6/9/2002	33	23.1	26.2	37.1	23.1	27.1	22.4	80.7		0	0					29.9	157.6	1016	59.1	13.9					2002-06-09T05:46:11	2002-06-09T20:18:07	0.99	Partially cloudy	Partly cloudy throughout the day.	partly-cloudy-day	723,409,999,997,234,000,000,000,000,000,000
jonesboro, arkansas	6/10/2002	30.9	24	25.8	33.7	24	26.8	22.4	82.5		0	0					25.6	176.1	1014.6	51.4	13.6					2002-06-10T05:46:05	2002-06-10T20:18:35	1	Partially cloudy	Partly cloudy throughout the day.	partly-cloudy-day	72,340,999,999,723,400,000,000,000,000,000,000,000,000,000
jonesboro, arkansas	6/11/2002	33	22.1	27.2	37.1	22.1	28.7	21.4	72.9		0	0					25.9	198.7	1013.8	33.7	15.5					2002-06-11T05:46:02	2002-06-11T20:19:03	0	Partially cloudy	Partly cloudy throughout the day.	partly-cloudy-day	72,340,999,999,723,400,000,000,000,000,000,000,000,000,000
jonesboro, arkansas	6/12/2002	33.9	21.1	26.2	39.2	21.1	27.7	22	80.3		0	0					25.8	223.4	1012.6	32.2	13					2002-06-12T05:46:00	2002-06-12T20:19:28	0.01	Partially cloudy	Partly cloudy throughout the day.	partly-cloudy-day	72,340,999,999,723,400,000,000,000,000,000,000,000,000,000
jonesboro, arkansas	6/13/2002	32	22.1	26.1	35	22.1	27.3	21.5	77.9		0	0					16.6	272.4	1010.4	66.3	14.3					2002-06-13T05:45:59	2002-06-13T20:19:53	0.04	Partially cloudy	Partly cloudy throughout the day.	partly-cloudy-day	72,340,999,999,723,400,000,000,000,000,000,000,000,000,000
jonesboro, arkansas	6/14/2002	29	21	24.4	28.2	21	24.2	14.9	59.2		0	0					22.2	320.6	1012	45.8	16					2002-06-14T05:46:00	2002-06-14T20:20:16	0.07	Partially cloudy	Clearing in the afternoon.	partly-cloudy-day	72,340,999,999,723,400,000,000,000,000,000,000,000,000,000
jonesboro, arkansas	6/15/2002	29	16.1	22.4	28.2	16.1	22.2	13.5	61		0	0					18	302.3	1013.2	8.1	16					2002-06-15T05:46:03	2002-06-15T20:20:38	0.11	Clear	Clear conditions throughout the day.	clear-day	723,409,999,997,234,000,000,000,000,000,000
jonesboro, arkansas	6/16/2002	28	18.1	21.6	28.3	18.1	21.7	16.4	74.8		0	0					17.7	269.6	1013	36.8	15.7					2002-06-16T05:46:07	2002-06-16T20:20:59	0.16	Partially cloudy	Partly cloudy throughout the day.	partly-cloudy-day	723,409,999,997,234,000,000,000,000,000,000
jonesboro, arkansas	6/17/2002	30	16.1	22.6	29.4	16.1	22.5	15.6	69.3		0	0					11	61.1	1013.6	16.4	15.8					2002-06-17T05:46:13	2002-06-17T20:21:18	0.22	Clear	Clear conditions throughout the day.	clear-day	72,340,999,999,723,400,000,000,000,000,000,000,000,000,000
jonesboro, arkansas	6/18/2002	31	17.1	22.5	31	17.1	22.6	17.4	75.5		0	0					11.2	142.1	1014.7	13.8	15.5					2002-06-18T05:46:21	2002-06-18T20:21:35	0.28	Clear	Clear conditions throughout the day.	clear-day	72,340,999,999,723,400,000,000,000,000,000,000,000,000,000
jonesboro, arkansas	6/19/2002	33.1	18.1	25.2	33.5	18.1	25.8	18.2	68.7		0	0					20.6	133.2	1018.3	6.2	15.5					2002-06-19T05:46:30	2002-06-19T20:21:51	0.33	Clear	Clear conditions throughout the day.	clear-day	72,340,999,999,723,400,000,000,000,000,000,000,000,000,000
jonesboro, arkansas	6/20/2002	34	22.1	28.4	35.8	22.1	29.5	19.8	62.7		0	0					16.4	115.4	1023.4	26.2	13.9					2002-06-20T05:46:41	2002-06-20T20:22:06	0.39	Partially cloudy	Partly cloudy throughout the day.	partly-cloudy-day	72,340,999,999,723,400,000,000,000,000,000,000,000,000,000
jonesboro, arkansas	6/21/2002	34	22.1	28.7	35.2	22.1	29.5	19.6	61.8		0	0					11.1	82.3	1024.3	17.9	13					2002-06-21T05:46:53	2002-06-21T20:22:19	0.43	Clear	Clear conditions throughout the day.	clear-day	72,340,999,999,723,400,000,000,000,000,000,000,000,000,000
jonesboro, arkansas	6/22/2002	34	22.1	28.1	33.3	22.1	28.2	17	55.4		0	0					25.7	64	1021.5	12.7	12.8					2002-06-22T05:47:06	2002-06-22T20:22:30	0.46	Clear	Clear conditions throughout the day.	clear-day	723,409,999,997,234,000,000,000,000,000,000
jonesboro, arkansas	6/23/2002	33	22	26.9	34.1	22	27.4	18.4	61.5		0	0					18.1	80	1018.3	21.3	14.1					2002-06-23T05:47:21	2002-06-23T20:22:40	0.49	Partially cloudy	Partly cloudy throughout the day.	partly-cloudy-day	723,409,999,997,234,000,000,000,000,000,000
jonesboro, arkansas	6/24/2002	32	22.1	26.8	35	22.1	27.9	20.9	73.1		0	0					16.3	146.5	1017.5	35.7	14.2					2002-06-24T05:47:38	2002-06-24T20:22:49	0.5	Partially cloudy	Partly cloudy throughout the day.	partly-cloudy-day	72,340,999,999,723,400,000,000,000,000,000,000,000,000,000
jonesboro, arkansas	6/25/2002	33.1	21.1	25.3	34.3	21.1	26.1	20.9	79		0	0					12.6	130	1017.9	45.8	15.2					2002-06-25T05:47:56	2002-06-25T20:22:55	0.5	Partially cloudy	Partly cloudy throughout the day.	partly-cloudy-day	72,340,999,999,723,400,000,000,000,000,000,000,000,000,000
jonesboro, arkansas	6/26/2002	31.1	22.1	25.1	33.8	22.1	25.8	21.6	82.4		0	0					18.2	185.6	1015.8	49.7	14.9					2002-06-26T05:48:15	2002-06-26T20:23:00	0.52	Partially cloudy	Partly cloudy throughout the day.	partly-cloudy-day	72,340,999,999,723,400,000,000,000,000,000,000,000,000,000
jonesboro, arkansas	6/27/2002	32	23	26.7	35.8	23	28.2	22.3	78.4		0	0					22.1	213.2	1013.2	62.8	14.1					2002-06-27T05:48:36	2002-06-27T20:23:04	0.54	Partially cloudy	Partly cloudy throughout the day.	partly-cloudy-day	72,340,999,999,723,400,000,000,000,000,000,000,000,000,000
jonesboro, arkansas	6/28/2002	32	23	26.8	35	23	28.1	21.9	76.4		0	0					18.2	184.4	1014.7	57.1	15.9					2002-06-28T05:48:58	2002-06-28T20:23:05	0.57	Partially cloudy	Partly cloudy throughout the day.	partly-cloudy-day	72,340,999,999,723,400,000,000,000,000,000,000,000,000,000
jonesboro, arkansas	6/29/2002	32	23.1	27.4	35.9	23.1	29.5	22.5	76		0	0					20.2	198.9	1018.5	44	15.3					2002-06-29T05:49:21	2002-06-29T20:23:06	0.61	Partially cloudy	Partly cloudy throughout the day.	partly-cloudy-day	723,409,999,997,234,000,000,000,000,000,000
jonesboro, arkansas	6/30/2002	34	21.1	28.6	35.8	21.1	29.7	19.9	62.2		0	0					18	262.4	1020.8	0.2	16					2002-06-30T05:49:45	2002-06-30T20:23:04	0.65	Clear	Clear conditions throughout the day.	clear-day	723,409,999,997,234,000,000,000,000,000,000
jonesboro, arkansas	6/1/2003	24	14.1	18.7	24	14.1	18.7	10.7	62.5		0	0					18.3	37.3	1014.9	21.5	15.4					2003-06-01T05:48:00	2003-06-01T20:13:31	0.01	Partially cloudy	Clearing in the afternoon.	partly-cloudy-day	723,409,999,997,234,000,000,000,000,000,000
jonesboro, arkansas	6/2/2003	21	14.1	17.8	21	14.1	17.8	15.2	84.6		0	0					25.6	107.2	1009.5	66.1	11.6					2003-06-02T05:47:41	2003-06-02T20:14:08	0.03	Partially cloudy	Partly cloudy throughout the day.	partly-cloudy-day	72,340,999,999,723,400,000,000,000,000,000,000,000,000,000
jonesboro, arkansas	6/3/2003	21	14.1	18	21	14.1	18	14	78.4		0	0					20.5	310.4	1009	99	15.3					2003-06-03T05:47:23	2003-06-03T20:14:44	0.05	Overcast	Cloudy skies throughout the day.	cloudy	72,340,999,999,723,400,000,000,000,000,000,000,000,000,000
jonesboro, arkansas	6/4/2003	23.1	12	17.3	23.1	12	17.3	12	73.7		0	0					13	338.5	1013.6	26.6	15.3					2003-06-04T05:47:07	2003-06-04T20:15:20	0.09	Partially cloudy	Becoming cloudy in the afternoon.	partly-cloudy-day	723,409,999,997,234,000,000,000,000,000,000
jonesboro, arkansas	6/5/2003	26	15.1	20.8	26	15.1	20.8	13.3	64.9		0	0					14.6	69.2	1015.5	30.4	14.2					2003-06-05T05:46:53	2003-06-05T20:15:54	0.13	Partially cloudy	Partly cloudy throughout the day.	partly-cloudy-day	72,340,999,999,723,400,000,000,000,000,000,000,000,000,000
jonesboro, arkansas	6/6/2003	25	18	21.3	25	18	21.3	16.9	76.3		0	0					11.4	102	1010.3	87.8	13.3					2003-06-06T05:46:40	2003-06-06T20:16:27	0.18	Partially cloudy	Partly cloudy throughout the day.	partly-cloudy-day	72,340,999,999,723,400,000,000,000,000,000,000,000,000,000
jonesboro, arkansas	6/7/2003	28.1	18	22.8	27.9	18	22.7	16.3	70.5		0	0					14.8	359.5	1009.2	22.9	12.1					2003-06-07T05:46:29	2003-06-07T20:17:00	0.23	Partially cloudy	Partly cloudy throughout the day.	partly-cloudy-day	723,409,999,997,234,000,000,000,000,000,000
jonesboro, arkansas	6/8/2003	26.1	16.2	20.9	26.1	16.2	20.9	13.6	66.3		0	0					23.8	286	1011.5	31.7	16					2003-06-08T05:46:20	2003-06-08T20:17:31	0.28	Partially cloudy	Partly cloudy throughout the day.	partly-cloudy-day	723,409,999,997,234,000,000,000,000,000,000
jonesboro, arkansas	6/9/2003	30	13.1	22.5	29	13.1	22.2	13.4	62.2		0	0					16	247	1014.3	1.3	16					2003-06-09T05:46:13	2003-06-09T20:18:00	0.34	Clear	Clear conditions throughout the day.	clear-day	72,340,999,999,723,400,000,000,000,000,000,000,000,000,000
jonesboro, arkansas	6/10/2003	34	19.1	26.6	36.2	19.1	28	18.9	64.7		0	0					36.8	198.4	1011.4	38.6	16					2003-06-10T05:46:07	2003-06-10T20:18:29	0.39	Partially cloudy	Partly cloudy throughout the day.	partly-cloudy-day	72,340,999,999,723,400,000,000,000,000,000,000,000,000,000
jonesboro, arkansas	6/11/2003	28	21	24.6	30.7	21	25	20.8	80		0	0					29.5	228.8	1007.9	59.5	15.8					2003-06-11T05:46:02	2003-06-11T20:18:57	0.44	Partially cloudy	Partly cloudy throughout the day.	partly-cloudy-day	72,340,999,999,723,400,000,000,000,000,000,000,000,000,000
jonesboro, arkansas	6/12/2003	27	21.1	24.1	28.5	21.1	24.2	19.8	78.1		0	0					24	183.3	1008.8	54.3	15.9					2003-06-12T05:46:00	2003-06-12T20:19:23	0.47	Partially cloudy	Partly cloudy throughout the day.	partly-cloudy-day	72,340,999,999,723,400,000,000,000,000,000,000,000,000,000
jonesboro, arkansas	6/13/2003	31	22.1	25.4	33.8	22.1	26.3	20.7	76.8		0	0					22.1	203.2	1009.3	61.7	15.5					2003-06-13T05:45:59	2003-06-13T20:19:48	0.49	Partially cloudy	Clearing in the afternoon.	partly-cloudy-day	72,340,999,999,723,400,000,000,000,000,000,000,000,000,000
jonesboro, arkansas	6/14/2003	28	21.1	24.7	30.7	21.1	25.3	21	81.2		0	0					14.5	206.4	1012.5	64.2	14.2					2003-06-14T05:46:00	2003-06-14T20:20:11	0.5	Partially cloudy	Partly cloudy throughout the day.	partly-cloudy-day	723,409,999,997,234,000,000,000,000,000,000
jonesboro, arkansas	6/15/2003	28	19.2	23	29.3	19.2	23.3	20.2	85.3		0	0					12.9	31.6	1014.8	57.3	11.3					2003-06-15T05:46:02	2003-06-15T20:20:33	0.51	Partially cloudy	Partly cloudy throughout the day.	partly-cloudy-day	723,409,999,997,234,000,000,000,000,000,000
jonesboro, arkansas	6/16/2003	27.1	20.1	23.5	28.6	20.1	23.6	20.2	82.6		0	0					18.2	40.9	1015.9	41.4	11.8					2003-06-16T05:46:06	2003-06-16T20:20:54	0.53	Partially cloudy	Partly cloudy throughout the day.	partly-cloudy-day	72,340,999,999,723,400,000,000,000,000,000,000,000,000,000
jonesboro, arkansas	6/17/2003	27.1	20.1	24.1	29	20.1	24.4	20.7	81.9		0	0					23.7	79.5	1014.6	43.2	10.4					2003-06-17T05:46:12	2003-06-17T20:21:13	0.56	Partially cloudy	Partly cloudy throughout the day.	partly-cloudy-day	72,340,999,999,723,400,000,000,000,000,000,000,000,000,000
jonesboro, arkansas	6/18/2003	25.9	19.2	22	25.9	19.2	22	20.6	92.1		0	0					14.5	63.5	1012.6	75.2	12.5					2003-06-18T05:46:19	2003-06-18T20:21:31	0.61	Partially cloudy	Partly cloudy throughout the day.	partly-cloudy-day	72,340,999,999,723,400,000,000,000,000,000,000,000,000,000
jonesboro, arkansas	6/19/2003	31.1	20.1	25.2	33.7	20.1	25.7	19.8	74.5		0	0					16.7	6.8	1011.9	54.4	9.9					2003-06-19T05:46:28	2003-06-19T20:21:48	0.65	Partially cloudy	Partly cloudy throughout the day.	partly-cloudy-day	72,340,999,999,723,400,000,000,000,000,000,000,000,000,000
jonesboro, arkansas	6/20/2003	29	19	23.5	28.2	19	23.4	15.2	62.3		0	0					24	45	1015.5	16.7	15.9					2003-06-20T05:46:38	2003-06-20T20:22:03	0.7	Clear	Clear conditions throughout the day.	clear-day	72,340,999,999,723,400,000,000,000,000,000,000,000,000,000
jonesboro, arkansas	6/21/2003	28	13.1	21.2	27.4	13.1	21	12.6	62.7		0	0					18.2	74.6	1015.7	12.5	16					2003-06-21T05:46:50	2003-06-21T20:22:16	0.75	Clear	Clear conditions throughout the day.	clear-day	723,409,999,997,234,000,000,000,000,000,000
jonesboro, arkansas	6/22/2003	30	14.1	22	29	14.1	21.8	13.8	64.9		0	0					14.7	90.4	1014.2	0.1	16					2003-06-22T05:47:03	2003-06-22T20:22:28	0.8	Clear	Clear conditions throughout the day.	clear-day	723,409,999,997,234,000,000,000,000,000,000
jonesboro, arkansas	6/23/2003	31.1	16.1	23.4	31.4	16.1	23.4	16.3	68.6		0	0					11.2	118.8	1014.1	18	15.9					2003-06-23T05:47:18	2003-06-23T20:22:38	0.84	Clear	Clear conditions throughout the day.	clear-day	72,340,999,999,723,400,000,000,000,000,000,000,000,000,000
jonesboro, arkansas	6/24/2003	33	18.2	26.1	34	18.2	26.8	18.3	65.6		0	0					11.2	147.9	1015.9	7.7	15.8					2003-06-24T05:47:34	2003-06-24T20:22:47	0.89	Clear	Clear conditions throughout the day.	clear-day	72,340,999,999,723,400,000,000,000,000,000,000,000,000,000
jonesboro, arkansas	6/25/2003	34.1	20.1	27.8	39.4	20.1	30.5	21.7	71.3		0	0					27.8	183.8	1015.8	27.5	13					2003-06-25T05:47:51	2003-06-25T20:22:54	0.92	Partially cloudy	Partly cloudy throughout the day.	partly-cloudy-day	72,340,999,999,723,400,000,000,000,000,000,000,000,000,000
jonesboro, arkansas	6/26/2003	27.1	21.1	24.5	29.3	21.1	25	21.3	82.8		0	0					27.5	266.8	1015.4	82.2	14.4					2003-06-26T05:48:10	2003-06-26T20:23:00	0.96	Partially cloudy	Partly cloudy throughout the day.	partly-cloudy-day	72,340,999,999,723,400,000,000,000,000,000,000,000,000,000
jonesboro, arkansas	6/27/2003	27.1	17	22.2	27	17	22.2	14.2	62.9		0	0					18.3	37.2	1017.3	4.5	16					2003-06-27T05:48:31	2003-06-27T20:23:03	0.98	Clear	Clear conditions throughout the day.	clear-day	72,340,999,999,723,400,000,000,000,000,000,000,000,000,000
jonesboro, arkansas	6/28/2003	29.1	15.1	21.1	28.2	15.1	21	14	68		0	0					11.2	68.5	1016.3	12.4	16					2003-06-28T05:48:52	2003-06-28T20:23:06	1	Clear	Clear conditions throughout the day.	clear-day	723,409,999,997,234,000,000,000,000,000,000
jonesboro, arkansas	6/29/2003	32.1	23.1	29.2	33.1	23.1	30.6	20	59.6		0	0					16.3	351.8	1018.4	50.7	16					2003-06-29T05:49:15	2003-06-29T20:23:06	1	Partially cloudy	Partly cloudy throughout the day.	partly-cloudy-day	723,409,999,997,234,000,000,000,000,000,000
jonesboro, arkansas	6/30/2003	28	22.1	23.8	31.3	22.1	24.2	21.8	89.5		0	0					25.7	136.1	1018.6	54.3	13.6					2003-06-30T05:49:40	2003-06-30T20:23:05	0	Partially cloudy	Partly cloudy throughout the day.	partly-cloudy-day	72,340,999,999,723,400,000,000,000,000,000,000,000,000,000
jonesboro, arkansas	6/1/2004	30.1	14.1	23.3	30.5	14.1	23.5	16.6	68.5		0	0					26.1	216.4	1009.7	6.3	16					2004-06-01T05:47:45	2004-06-01T20:14:00	0.48	Clear	Clear conditions throughout the day.	clear-day	72,340,999,999,723,400,000,000,000,000,000,000,000,000,000
jonesboro, arkansas	6/2/2004	31.1	19.1	24.3	32.4	19.1	24.8	18.6	72.3		0	0					27.3	268.7	1013.9	39.1	15.9					2004-06-02T05:47:27	2004-06-02T20:14:36	0.5	Partially cloudy	Partly cloudy throughout the day.	partly-cloudy-day	72,340,999,999,723,400,000,000,000,000,000,000,000,000,000
jonesboro, arkansas	6/3/2004	27	18.1	22.5	27.3	18.1	22.6	15	63.8		0	0					25.9	31.9	1019	56.6	15.5					2004-06-03T05:47:11	2004-06-03T20:15:12	0.5	Partially cloudy	Partly cloudy throughout the day.	partly-cloudy-day	72,340,999,999,723,400,000,000,000,000,000,000,000,000,000
jonesboro, arkansas	6/4/2004	28	16	21.7	27.2	16	21.6	12.9	61.1		0	0					13	9.7	1020.2	24.4	16.1					2004-06-04T05:46:56	2004-06-04T20:15:46	0.52	Partially cloudy	Partly cloudy throughout the day.	partly-cloudy-day	72,340,999,999,723,400,000,000,000,000,000,000,000,000,000
jonesboro, arkansas	6/5/2004	28	14.1	21.6	27.7	14.1	21.5	13.3	63.6		0	0					7.6	94.3	1016.5	23.4	16					2004-06-05T05:46:43	2004-06-05T20:16:20	0.54	Partially cloudy	Partly cloudy throughout the day.	partly-cloudy-day	723,409,999,997,234,000,000,000,000,000,000
jonesboro, arkansas	6/6/2004	28	18.2	23.3	29.3	18.2	23.5	18.2	73.9		0	0					18.5	170.8	1013.6	58.2	15.9					2004-06-06T05:46:32	2004-06-06T20:16:52	0.58	Partially cloudy	Partly cloudy throughout the day.	partly-cloudy-day	723,409,999,997,234,000,000,000,000,000,000
jonesboro, arkansas	6/7/2004	32	20.1	25.1	33.6	20.1	25.7	20	75.7		0	0					25.9	187.7	1015.3	53	15.6					2004-06-07T05:46:22	2004-06-07T20:17:24	0.63	Partially cloudy	Partly cloudy throughout the day.	partly-cloudy-day	72,340,999,999,723,400,000,000,000,000,000,000,000,000,000
jonesboro, arkansas	6/8/2004	34	21.1	27.1	35.2	21.1	27.9	20.2	69.8		0	0					22.2	193.5	1018.2	38.9	15.1					2004-06-08T05:46:14	2004-06-08T20:17:54	0.68	Partially cloudy	Partly cloudy throughout the day.	partly-cloudy-day	72,340,999,999,723,400,000,000,000,000,000,000,000,000,000
jonesboro, arkansas	6/9/2004	32	22.1	26.5	35	22.1	27.6	20.4	70		0	0					18	181.3	1018.6	56.9	15.6					2004-06-09T05:46:08	2004-06-09T20:18:23	0.74	Partially cloudy	Partly cloudy throughout the day.	partly-cloudy-day	72,340,999,999,723,400,000,000,000,000,000,000,000,000,000
jonesboro, arkansas	6/10/2004	34	22.1	28.2	36.2	22.1	29.6	20.9	67.3		0	0					29.4	203.4	1013.9	65.6	15.6					2004-06-10T05:46:03	2004-06-10T20:18:50	0.79	Partially cloudy	Partly cloudy throughout the day.	partly-cloudy-day	72,340,999,999,723,400,000,000,000,000,000,000,000,000,000
jonesboro, arkansas	6/11/2004	33.1	24.1	28.9	36.2	24.1	30.9	21.6	66.1		0	0					31.1	210.9	1011.6	33	16					2004-06-11T05:46:01	2004-06-11T20:19:17	0.84	Partially cloudy	Partly cloudy throughout the day.	partly-cloudy-day	72,340,999,999,723,400,000,000,000,000,000,000,000,000,000
jonesboro, arkansas	6/12/2004	34	23.1	27.7	37.8	23.1	29.4	21.6	70.6		0	0					29.1	211.9	1013.6	25.1	15.9					2004-06-12T05:45:59	2004-06-12T20:19:42	0.88	Partially cloudy	Becoming cloudy in the afternoon.	partly-cloudy-day	723,409,999,997,234,000,000,000,000,000,000
jonesboro, arkansas	6/13/2004	34	21.1	27.5	37.3	21.1	29.1	20.8	68.8		0	0					33.1	223.4	1013	39.3	16					2004-06-13T05:46:00	2004-06-13T20:20:06	0.92	Partially cloudy	Partly cloudy throughout the day.	partly-cloudy-day	723,409,999,997,234,000,000,000,000,000,000
jonesboro, arkansas	6/14/2004	33.9	23	26.6	37.3	23	28	21.6	75		0	0					26.8	159.4	1013.1	52.5	16					2004-06-14T05:46:02	2004-06-14T20:20:28	0.96	Partially cloudy	Partly cloudy throughout the day.	partly-cloudy-day	72,340,999,999,723,400,000,000,000,000,000,000,000,000,000
jonesboro, arkansas	6/15/2004	28	23	24.2	31.3	23	24.5	22.4	90.3		0	0					25.6	68.6	1013.1	68	14.1					2004-06-15T05:46:05	2004-06-15T20:20:50	0.98	Partially cloudy	Partly cloudy throughout the day.	partly-cloudy-day	72,340,999,999,723,400,000,000,000,000,000,000,000,000,000
jonesboro, arkansas	6/16/2004	32	23.1	26.4	35.8	23.1	27.7	22.3	80.1		0	0					26.8	194.9	1015.1	53.1	14					2004-06-16T05:46:10	2004-06-16T20:21:09	1	Partially cloudy	Partly cloudy throughout the day.	partly-cloudy-day	72,340,999,999,723,400,000,000,000,000,000,000,000,000,000
jonesboro, arkansas	6/17/2004	32	23.1	27	35	23.1	28.6	22	75.8		0	0					23.4	219.3	1017.6	55.5	15.3					2004-06-17T05:46:17	2004-06-17T20:21:28	1	Partially cloudy	Partly cloudy throughout the day.	partly-cloudy-day	72,340,999,999,723,400,000,000,000,000,000,000,000,000,000
jonesboro, arkansas	6/18/2004	34	21.1	28.1	37.4	21.1	29.9	21.1	67.9		0	0					16.5	296.1	1018.4	31.2	15.9					2004-06-18T05:46:26	2004-06-18T20:21:44	0	Partially cloudy	Partly cloudy throughout the day.	partly-cloudy-day	723,409,999,997,234,000,000,000,000,000,000
jonesboro, arkansas	6/19/2004	28.1	22.1	24.8	29.3	22.1	25	17.9	67		0	0					20.5	14	1021.1	52.3	15.8					2004-06-19T05:46:36	2004-06-19T20:22:00	0.01	Partially cloudy	Partly cloudy throughout the day.	partly-cloudy-day	7,234,099,999,972,340,000,000
jonesboro, arkansas	6/20/2004	28.1	19.1	23.5	27.9	19.1	23.5	15.1	60.7		0	0					18.3	54	1018.1	50.5	16					2004-06-20T05:46:47	2004-06-20T20:22:13	0.03	Partially cloudy	Partly cloudy throughout the day.	partly-cloudy-day	7,234,099,999,972,340,000,000
jonesboro, arkansas	6/21/2004	27.1	17.1	22.7	28.9	17.1	23	19.3	82.3		0	0					22.2	198	1011.5	51.9	15.1					2004-06-21T05:47:00	2004-06-21T20:22:26	0.06	Partially cloudy	Partly cloudy throughout the day.	partly-cloudy-day	723,409,999,997,234,000,000,000,000,000,000
jonesboro, arkansas	6/22/2004	27.1	20.1	22.7	28.9	20.1	22.7	20.8	89.6		0	0					18.2	241.2	1012.5	81.9	13.1					2004-06-22T05:47:14	2004-06-22T20:22:36	0.09	Partially cloudy	Partly cloudy throughout the day.	partly-cloudy-day	72,340,999,999,723,400,000,000,000,000,000,000,000,000,000
jonesboro, arkansas	6/23/2004	28	18.1	22.1	28.9	18.1	22.2	16.4	71.5		0	0					16.4	26.5	1016.7	53.6	16					2004-06-23T05:47:30	2004-06-23T20:22:45	0.14	Partially cloudy	Partly cloudy throughout the day.	partly-cloudy-day	72,340,999,999,723,400,000,000,000,000,000,000,000,000,000
jonesboro, arkansas	6/24/2004	28.1	17.1	23.4	29.3	17.1	23.7	19	78.7		0	0					11.1	151	1016.8	36.9	13.1					2004-06-24T05:47:47	2004-06-24T20:22:53	0.18	Partially cloudy	Partly cloudy throughout the day.	partly-cloudy-day	72,340,999,999,723,400,000,000,000,000,000,000,000,000,000
jonesboro, arkansas	6/25/2004	28.1	21.1	24.5	30.2	21.1	25.1	21.2	82.8		0	0					16.5	61.5	1015.9	67.8	14.1					2004-06-25T05:48:06	2004-06-25T20:22:59	0.23	Partially cloudy	Partly cloudy throughout the day.	partly-cloudy-day	72,340,999,999,723,400,000,000,000,000,000,000,000,000,000
jonesboro, arkansas	6/26/2004	26.1	19.1	21.9	26.1	19.1	21.9	14.4	63.7		0	0					22.3	42.8	1019.4	50.2	16					2004-06-26T05:48:26	2004-06-26T20:23:03	0.28	Partially cloudy	Partly cloudy throughout the day.	partly-cloudy-day	723,409,999,997,234,000,000,000,000,000,000
jonesboro, arkansas	6/27/2004	28.1	17	22.7	28.3	17	22.8	15.2	64.2		0	0					14.8	50.3	1019.3	15	16					2004-06-27T05:48:47	2004-06-27T20:23:06	0.34	Clear	Clear conditions throughout the day.	clear-day	723,409,999,997,234,000,000,000,000,000,000
jonesboro, arkansas	6/28/2004	30.1	18.1	24.7	30.9	18.1	25	18.7	72.1		0	0					11.2	20.1	1018.7	29.9	13.9					2004-06-28T05:49:10	2004-06-28T20:23:06	0.39	Partially cloudy	Becoming cloudy in the afternoon.	partly-cloudy-day	72,340,999,999,723,400,000,000,000,000,000,000,000,000,000
jonesboro, arkansas	6/29/2004	30	21.1	24.6	30.9	21.1	25.1	20	76.7		0	0					13.1	45.1	1019.5	68	13.8					2004-06-29T05:49:34	2004-06-29T20:23:06	0.44	Partially cloudy	Partly cloudy throughout the day.	partly-cloudy-day	72,340,999,999,723,400,000,000,000,000,000,000,000,000,000
jonesboro, arkansas	6/30/2004	26.1	21.1	23.8	26.1	21.1	23.8	21.9	89.6		0	0					14.6	237.2	1018.5	74.9	10.6					2004-06-30T05:49:59	2004-06-30T20:23:03	0.47	Partially cloudy	Partly cloudy throughout the day.	partly-cloudy-day	72,340,999,999,723,400,000,000,000,000,000,000,000,000,000
jonesboro, arkansas	6/1/2005	28.2	18.4	22.6	28.4	18.4	22.6	15	63.3	0	0	0					33.4	54.7	1009.8	71.5	15.8					2005-06-01T05:47:50	2005-06-01T20:13:51	0.86	Partially cloudy	Partly cloudy throughout the day.	partly-cloudy-day	723,406,939,917,234,000,000,000,000,000,000,000,000,000,000,000,000,000,000,000,000,000
jonesboro, arkansas	6/2/2005	25	16.8	20.9	25	16.8	20.9	17.2	80.1	0	0	0					18.3	10.4	1009.2	73	10.1					2005-06-02T05:47:32	2005-06-02T20:14:28	0.91	Partially cloudy	Partly cloudy throughout the day.	partly-cloudy-day	723,406,939,917,234,000,000,000,000,000,000,000,000,000,000,000,000,000,000,000,000,000
jonesboro, arkansas	6/3/2005	31.8	15.1	23.5	31.7	15.1	23.6	16.1	68.2	0	0	0					16.5	148.5	1009.7	30.4	9.6					2005-06-03T05:47:15	2005-06-03T20:15:04	0.95	Partially cloudy	Partly cloudy throughout the day.	partly-cloudy-day	723,406,939,917,234,000,000,000,000,000,000,000,000,000,000,000,000,000,000,000,000,000
jonesboro, arkansas	6/4/2005	35.8	19.3	28.1	37.8	19.3	29	18.3	58.7	0	0	0					29.4	184.9	1009	9.1	14.3					2005-06-04T05:47:00	2005-06-04T20:15:38	0.98	Clear	Clear conditions throughout the day.	clear-day	7,234,069,399,172,340,000,000,000,000,000,000,000,000,000,000,000,000,000
jonesboro, arkansas	6/5/2005	36.1	22.9	29.6	36.5	22.9	30	17.9	52.2	0	0	0				48.2	35.1	209.9	1011.4	29.2	16					2005-06-05T05:46:46	2005-06-05T20:16:12	0.99	Partially cloudy	Clearing in the afternoon.	partly-cloudy-day	7,234,069,399,172,340,000,000,000,000,000,000,000,000,000,000,000,000,000
jonesboro, arkansas	6/6/2005	33.9	20.8	28.1	35.1	20.8	28.6	18.4	58.2	0	0	0					27.4	183.4	1013.4	21.9	16					2005-06-06T05:46:35	2005-06-06T20:16:45	1	Partially cloudy	Partly cloudy throughout the day.	partly-cloudy-day	723,406,939,917,234,000,000,000,000,000,000,000,000,000,000,000,000,000,000,000,000,000
jonesboro, arkansas	6/7/2005	33.9	20.1	27.4	35.6	20.1	28.2	19.1	62.9	0	0	0					20.4	182.9	1011.8	33.8	16					2005-06-07T05:46:25	2005-06-07T20:17:16	0	Partially cloudy	Partly cloudy throughout the day.	partly-cloudy-day	723,406,939,917,234,000,000,000,000,000,000,000,000,000,000,000,000,000,000,000,000,000
jonesboro, arkansas	6/8/2005	35	19.3	28.3	38.4	19.3	30.1	20.1	62.9	0.6	100	8.33	rain				27.6	203.1	1010.5	26.2	15.9					2005-06-08T05:46:16	2005-06-08T20:17:47	0.01	Rain, Partially cloudy	Becoming cloudy in the afternoon with rain.	rain	723,406,939,917,234,000,000,000,000,000,000,000,000,000,000,000,000,000,000,000,000,000
jonesboro, arkansas	6/9/2005	32.8	20.1	24.3	36	20.1	25	20.3	80.5	0.8	100	8.33	rain			55.4	36.8	146.5	1012.7	70.9	14.3					2005-06-09T05:46:10	2005-06-09T20:18:16	0.03	Rain, Partially cloudy	Partly cloudy throughout the day with late afternoon rain.	rain	723,406,939,917,234,000,000,000,000,000,000,000,000,000,000,000,000,000,000,000,000,000
jonesboro, arkansas	6/10/2005	31.1	19.3	24.9	34.4	19.3	25.9	20.4	78.2	5.3	100	4.17	rain				22.4	140.5	1012.5	65.2	13.9					2005-06-10T05:46:05	2005-06-10T20:18:44	0.06	Rain, Partially cloudy	Partly cloudy throughout the day with late afternoon rain.	rain	723,406,939,917,234,000,000,000,000,000,000,000,000,000,000,000,000,000,000,000,000,000
jonesboro, arkansas	6/11/2005	30.1	22.9	25.4	32.7	22.9	26.3	20.7	76.3	0	0	0					25.8	115.4	1011.5	56.7	15.6					2005-06-11T05:46:01	2005-06-11T20:19:11	0.09	Partially cloudy	Partly cloudy throughout the day.	partly-cloudy-day	7,234,069,399,172,340,000,000,000,000,000,000,000,000,000,000,000,000,000
jonesboro, arkansas	6/12/2005	32.1	19.2	25.5	33.1	19.2	26.2	18.6	67.4	0	0	0					18.3	12.7	1009	19.7	16					2005-06-12T05:46:00	2005-06-12T20:19:37	0.13	Clear	Clear conditions throughout the day.	clear-day	7,234,069,399,172,340,000,000,000,000,000,000,000,000,000,000,000,000,000
jonesboro, arkansas	6/13/2005	35.8	21.8	28.6	40.3	21.8	30.8	21.5	67.6	0	0	0					27.7	192.3	1009.7	14.7	16					2005-06-13T05:46:00	2005-06-13T20:20:01	0.18	Clear	Clear conditions throughout the day.	clear-day	723,406,939,917,234,000,000,000,000,000,000,000,000,000,000,000,000,000,000,000,000,000
jonesboro, arkansas	6/14/2005	34.2	25	28.9	33	25	29.1	17.7	54.8	0	0	0					24	276.2	1010.7	12	16					2005-06-14T05:46:01	2005-06-14T20:20:24	0.22	Clear	Clear conditions throughout the day.	clear-day	723,406,939,917,234,000,000,000,000,000,000,000,000,000,000,000,000,000,000,000,000,000
jonesboro, arkansas	6/15/2005	33.9	18.9	26.9	32.9	18.9	26.5	14.5	49.9	0	0	0					20.4	304.4	1012.5	7.4	16					2005-06-15T05:46:05	2005-06-15T20:20:45	0.27	Clear	Clear conditions throughout the day.	clear-day	723,406,939,917,234,000,000,000,000,000,000,000,000,000,000,000,000,000,000,000,000,000
jonesboro, arkansas	6/16/2005	28.2	18.3	23.6	28.5	18.3	23.6	15.4	61.4	0.3	100	4.17	rain				14.5	345.5	1012.6	40.9	16					2005-06-16T05:46:09	2005-06-16T20:21:05	0.32	Rain, Partially cloudy	Partly cloudy throughout the day with afternoon rain.	rain	723,406,939,917,234,000,000,000,000,000,000,000,000,000,000,000,000,000,000,000,000,000
jonesboro, arkansas	6/17/2005	28.9	17.1	22.6	28.5	17.1	22.6	15.3	67.2	0	0	0					16.5	131.6	1011.4	35	15.6					2005-06-17T05:46:16	2005-06-17T20:21:24	0.37	Partially cloudy	Partly cloudy throughout the day.	partly-cloudy-day	723,406,939,917,234,000,000,000,000,000,000,000,000,000,000,000,000,000,000,000,000,000
jonesboro, arkansas	6/18/2005	30	19.2	24.3	29	19.2	24	14.8	60	0	0	0					18.4	32.3	1013.6	33.9	15.3					2005-06-18T05:46:24	2005-06-18T20:21:41	0.41	Partially cloudy	Clearing in the afternoon.	partly-cloudy-day	7,234,069,399,172,340,000,000,000,000,000,000,000,000,000,000,000,000,000
jonesboro, arkansas	6/19/2005	30	16.8	23.5	29.3	16.8	23.3	13.4	56.2	0	0	0					18.3	42.6	1017.6	3.8	16					2005-06-19T05:46:33	2005-06-19T20:21:57	0.45	Clear	Clear conditions throughout the day.	clear-day	7,234,069,399,172,340,000,000,000,000,000,000,000,000,000,000,000,000,000
jonesboro, arkansas	6/20/2005	30.8	18.2	24.7	30.2	18.2	24.6	15	57.1	0	0	0					14.7	26.9	1019.4	32.6	15.1					2005-06-20T05:46:44	2005-06-20T20:22:11	0.48	Partially cloudy	Partly cloudy throughout the day.	partly-cloudy-day	723,406,939,917,234,000,000,000,000,000,000,000,000,000,000,000,000,000,000,000,000,000
jonesboro, arkansas	6/21/2005	32.9	16.8	25.1	32	16.8	24.8	15.2	58.6	0	0	0					12.8	33	1019.1	14	12.1					2005-06-21T05:46:57	2005-06-21T20:22:23	0.5	Clear	Clear conditions throughout the day.	clear-day	723,406,939,917,234,000,000,000,000,000,000,000,000,000,000,000,000,000,000,000,000,000
jonesboro, arkansas	6/22/2005	35	18.3	27	35.1	18.3	27.2	17	58.6	0	0	0					12.8	164.9	1018.3	7.4	13.6					2005-06-22T05:47:11	2005-06-22T20:22:34	0.5	Clear	Clear conditions throughout the day.	clear-day	723,406,939,917,234,000,000,000,000,000,000,000,000,000,000,000,000,000,000,000,000,000
jonesboro, arkansas	6/23/2005	35.8	20.1	28	36	20.1	28.5	18.5	60.9	0	0	0					14.8	158.3	1017.3	4.9	12.9					2005-06-23T05:47:26	2005-06-23T20:22:44	0.52	Clear	Clear conditions throughout the day.	clear-day	723,406,939,917,234,000,000,000,000,000,000,000,000,000,000,000,000,000,000,000,000,000
jonesboro, arkansas	6/24/2005	35	21.1	28.7	35.8	21.1	29.7	19.1	59.4	0	0	0					14.7	187.8	1016.7	14.5	10.7					2005-06-24T05:47:43	2005-06-24T20:22:52	0.54	Clear	Clear conditions throughout the day.	clear-day	723,406,939,917,234,000,000,000,000,000,000,000,000,000,000,000,000,000,000,000,000,000
jonesboro, arkansas	6/25/2005	34.2	21.2	28.5	35.5	21.2	29.3	19.4	61.4	0	0	0					20.4	141	1016.4	19	9.2					2005-06-25T05:48:02	2005-06-25T20:22:58	0.58	Clear	Clear conditions throughout the day.	clear-day	7,234,069,399,172,340,000,000,000,000,000,000,000,000,000,000,000,000,000
jonesboro, arkansas	6/26/2005	34.2	21.1	27.5	35	21.1	28.1	19.1	63.7	0	0	0					27.5	160.8	1016.6	20.2	8.9					2005-06-26T05:48:21	2005-06-26T20:23:03	0.63	Partially cloudy	Becoming cloudy in the afternoon.	partly-cloudy-day	7,234,069,399,172,340,000,000,000,000,000,000,000,000,000,000,000,000,000
jonesboro, arkansas	6/27/2005	32.9	21.1	27.2	34	21.1	27.7	19.2	64.2	0	0	0					13	189.8	1017.1	39.5	9.9					2005-06-27T05:48:42	2005-06-27T20:23:06	0.68	Partially cloudy	Partly cloudy throughout the day.	partly-cloudy-day	723,406,939,917,234,000,000,000,000,000,000,000,000,000,000,000,000,000,000,000,000,000
jonesboro, arkansas	6/28/2005	33.9	21.1	27.8	35.9	21.1	28.7	19.8	64.8	0	0	0					14.6	194.8	1015.7	17.3	8.6					2005-06-28T05:49:05	2005-06-28T20:23:07	0.74	Clear	Clear conditions throughout the day.	clear-day	723,406,939,917,234,000,000,000,000,000,000,000,000,000,000,000,000,000,000,000,000,000
jonesboro, arkansas	6/29/2005	35.8	21.9	29.1	37.8	21.9	30.4	20.5	63.6	0	0	0					14.7	165.5	1014.2	8.3	10.6					2005-06-29T05:49:28	2005-06-29T20:23:06	0.79	Clear	Clear conditions throughout the day.	clear-day	723,406,939,917,234,000,000,000,000,000,000,000,000,000,000,000,000,000,000,000,000,000
jonesboro, arkansas	6/30/2005	37.1	22.1	29.5	39.9	22.1	31.2	20.5	62.2	0	0	0				55.4	33.4	243.2	1013.1	22.9	11.8					2005-06-30T05:49:53	2005-06-30T20:23:04	0.85	Partially cloudy	Becoming cloudy in the afternoon.	partly-cloudy-day	723,406,939,917,234,000,000,000,000,000,000,000,000,000,000,000,000,000,000,000,000,000
jonesboro, arkansas	6/1/2006	30.6	21.7	25.4	33.3	21.7	26	19.8	72.1	1.413	100	12.5	rain				18.2	319.1	1015.9	13	14.3					2006-06-01T05:47:54	2006-06-01T20:13:41	0.14	Rain	Clear conditions throughout the day with rain in the morning and afternoon.	rain	7,234,069,399,172,340,000,000,000,000,000,000,000,000,000,000,000,000,000
jonesboro, arkansas	6/2/2006	28.8	18.9	23.8	28.2	18.9	23.7	16	64.5	0.001	100	4.17	rain				27.8	0.7	1015.1	50.2	15.9					2006-06-02T05:47:35	2006-06-02T20:14:18	0.18	Rain, Partially cloudy	Clearing in the afternoon with afternoon rain.	rain	7,234,069,399,172,340,000,000,000,000,000,000,000,000,000,000,000,000,000
jonesboro, arkansas	6/3/2006	32.1	16.2	24.8	30.5	16.2	24.3	13.1	53.5	0	0	0					14.8	302.1	1015	1.5	16					2006-06-03T05:47:18	2006-06-03T20:14:54	0.23	Clear	Clear conditions throughout the day.	clear-day	72,340,693,991,723,400,000,000,000,000,000,000,000,000,000
jonesboro, arkansas	6/4/2006	31.6	19.3	24.4	30.3	19.3	24.1	13.4	52.5	0	0	0					28.6	325.3	1013.2	28.4	16					2006-06-04T05:47:03	2006-06-04T20:15:30	0.28	Partially cloudy	Becoming cloudy in the afternoon.	partly-cloudy-day	72,340,693,991,723,400,000,000,000,000,000,000,000,000,000
jonesboro, arkansas	6/5/2006	30	17.1	23.1	28.4	17.1	22.7	11.6	53.2	0	0	0					20.5	60.2	1015	0.1	16					2006-06-05T05:46:49	2006-06-05T20:16:04	0.32	Clear	Clear conditions throughout the day.	clear-day	7,234,069,399,172,340,000,000,000,000,000,000,000,000,000,000,000,000,000
jonesboro, arkansas	6/6/2006	28.8	15.2	22.8	28	15.2	22.6	12.4	55	0	0	0					18.2	205.3	1014.8	3.8	16					2006-06-06T05:46:37	2006-06-06T20:16:36	0.37	Clear	Clear conditions throughout the day.	clear-day	7,234,069,399,172,340,000,000,000,000,000,000,000,000,000,000,000,000,000
jonesboro, arkansas	6/7/2006	34.3	17.9	26.1	34.7	17.9	26.2	16.5	59.4	0	0	0					18.1	280.5	1013.3	16.5	15.6					2006-06-07T05:46:26	2006-06-07T20:17:08	0.41	Clear	Clear conditions throughout the day.	clear-day	7,234,069,399,172,340,000,000,000,000,000,000,000,000,000,000,000,000,000
jonesboro, arkansas	6/8/2006	32.2	21.6	27.2	31.4	21.6	27.1	15.6	50.6	0.204	100	4.17	rain				13.5	354.6	1015	8.9	15.4					2006-06-08T05:46:17	2006-06-08T20:17:39	0.44	Rain	Clear conditions throughout the day with morning rain.	rain	7,234,069,399,172,340,000,000,000,000,000,000,000,000,000,000,000,000,000
jonesboro, arkansas	6/9/2006	35	18.4	27.7	34.8	18.4	27.6	16.4	55	0	0	0					16.3	234.5	1014.3	2.5	15.5					2006-06-09T05:46:10	2006-06-09T20:18:09	0.47	Clear	Clear conditions throughout the day.	clear-day	7,234,069,399,172,340,000,000,000,000,000,000,000,000,000,000,000,000,000
jonesboro, arkansas	6/10/2006	35.6	22.1	29.4	34.7	22.1	29.1	15.3	45	0	0	0					31.6	220.5	1009.9	0	16					2006-06-10T05:46:05	2006-06-10T20:18:37	0.49	Clear	Clear conditions throughout the day.	clear-day	72,340,693,991,723,400,000,000,000,000,000,000,000,000,000
jonesboro, arkansas	6/11/2006	34.4	21.7	28.6	35.8	21.7	29.4	18.5	56.2	0	0	0					18.2	240.7	1009	10	14.9					2006-06-11T05:46:01	2006-06-11T20:19:04	0.5	Clear	Clear conditions throughout the day.	clear-day	72,340,693,991,723,400,000,000,000,000,000,000,000,000,000
jonesboro, arkansas	6/12/2006	27.8	21.2	23.6	28.1	21.2	23.6	17.7	70.6	0	0	0					22.3	21	1015.3	49.9	13.4					2006-06-12T05:45:59	2006-06-12T20:19:30	0.51	Partially cloudy	Partly cloudy throughout the day.	partly-cloudy-day	7,234,069,399,172,340,000,000,000,000,000,000,000,000,000,000,000,000,000
jonesboro, arkansas	6/13/2006	28.3	17.1	22.6	27.7	17.1	22.5	12.5	54.9	0	0	0					24.2	13.9	1017.1	0.1	16					2006-06-13T05:45:59	2006-06-13T20:19:54	0.52	Clear	Clear conditions throughout the day.	clear-day	72,340,693,991,723,400,000,000,000,000,000,000,000,000,000
jonesboro, arkansas	6/14/2006	31.6	18.3	24.7	30.5	18.3	24.4	12.9	50.2	0	0	0					18.2	37.5	1016.8	0.1	15.9					2006-06-14T05:46:00	2006-06-14T20:20:18	0.55	Clear	Clear conditions throughout the day.	clear-day	7,234,069,399,172,340,000,000,000,000,000,000,000,000,000,000,000,000,000
jonesboro, arkansas	6/15/2006	33.8	16.7	26.2	32.5	16.7	25.9	14.6	53.5	0	0	0					18.4	111.8	1017	0	15.3					2006-06-15T05:46:03	2006-06-15T20:20:39	0.59	Clear	Clear conditions throughout the day.	clear-day	7,234,069,399,172,340,000,000,000,000,000,000,000,000,000,000,000,000,000
jonesboro, arkansas	6/16/2006	35.7	20.1	27.5	36.9	20.1	27.8	17.1	56.4	3.773	100	12.5	rain			48.2	25.7	158.8	1016.3	16.7	15.4					2006-06-16T05:46:07	2006-06-16T20:21:00	0.64	Rain	Clear conditions throughout the day with late afternoon rain.	rain	7,234,069,399,172,340,000,000,000,000,000,000,000,000,000,000,000,000,000
jonesboro, arkansas	6/17/2006	31.6	20.7	24	35	20.7	24.6	21.2	85.6	4.869	100	50	rain			51.8	37.3	156.7	1015.5	46.3	11.3					2006-06-17T05:46:13	2006-06-17T20:21:19	0.69	Rain, Partially cloudy	Partly cloudy throughout the day with rain.	rain	72,340,693,991,723,400,000,000,000,000,000,000,000,000,000
jonesboro, arkansas	6/18/2006	30.7	21.3	25	35.4	21.3	26	22.4	86.2	1.601	100	79.17	rain			48.2	29.3	200.7	1013.7	71.1	15.4					2006-06-18T05:46:21	2006-06-18T20:21:36	0.75	Rain, Partially cloudy	Partly cloudy throughout the day with a chance of rain throughout the day.	rain	72,340,693,991,723,400,000,000,000,000,000,000,000,000,000
jonesboro, arkansas	6/19/2006	32.1	23.8	27.1	35.7	23.8	28.6	22.1	75.6	22.415	100	95.83	rain				22.2	213.9	1016.3	60.9	15.9					2006-06-19T05:46:30	2006-06-19T20:21:52	0.81	Rain, Partially cloudy	Partly cloudy throughout the day with a chance of rain throughout the day.	rain	72,340,693,991,723,400,000,000,000,000,000,000,000,000,000
jonesboro, arkansas	6/20/2006	33.4	23.4	28.7	36.5	23.4	30.6	21.6	67.3	0.007	100	29.17	rain				20.6	215.9	1016.5	5.5	16					2006-06-20T05:46:41	2006-06-20T20:22:07	0.86	Rain	Clear conditions throughout the day with a chance of rain throughout the day.	rain	7,234,069,399,172,340,000,000,000,000,000,000,000,000,000,000,000,000,000
jonesboro, arkansas	6/21/2006	34.3	22.2	28.8	38.9	22.2	31.4	22.2	69.6	0.002	100	8.33	rain				20.5	207.7	1016.9	11.1	15.1					2006-06-21T05:46:53	2006-06-21T20:22:20	0.91	Rain	Clear conditions throughout the day with rain.	rain	7,234,069,399,172,340,000,000,000,000,000,000,000,000,000,000,000,000,000
jonesboro, arkansas	6/22/2006	34.4	22.2	28.4	37.8	22.2	30.2	21.4	68.5	16.976	100	16.67	rain				29.1	222.1	1017.9	6.9	14					2006-06-22T05:47:07	2006-06-22T20:22:31	0.95	Rain	Clear conditions throughout the day with rain.	rain	7,234,069,399,172,340,000,000,000,000,000,000,000,000,000,000,000,000,000
jonesboro, arkansas	6/23/2006	29.4	21.7	24.8	31.2	21.7	25.3	21.1	81.5	15.776	100	54.17	rain				21.7	313.6	1017.9	47.3	15.3					2006-06-23T05:47:22	2006-06-23T20:22:41	0.98	Rain, Partially cloudy	Partly cloudy throughout the day with a chance of rain throughout the day.	rain	7,234,069,399,172,340,000,000,000,000,000,000,000,000,000,000,000,000,000
jonesboro, arkansas	6/24/2006	31.1	23.8	26.6	31.9	23.8	27	19.8	68.5	0	0	0					16.7	39.5	1016.8	0.4	14.9					2006-06-24T05:47:38	2006-06-24T20:22:49	1	Clear	Clear conditions throughout the day.	clear-day	72,340,693,991,723,400,000,000,000,000,000,000,000,000,000
jonesboro, arkansas	6/25/2006	31.6	21.1	26.1	31.9	21.1	26.5	19.1	68.4	0.772	100	4.17	rain				16.7	11.6	1015.2	19.3	13.5					2006-06-25T05:47:56	2006-06-25T20:22:56	1	Rain	Clear conditions throughout the day with late afternoon rain.	rain	72,340,693,991,723,400,000,000,000,000,000,000,000,000,000
jonesboro, arkansas	6/26/2006	28.3	20	23.9	28	20	23.9	15.7	62.7	0	0	0					20.5	317.9	1014.2	5.6	15.6					2006-06-26T05:48:16	2006-06-26T20:23:01	0	Clear	Clear conditions throughout the day.	clear-day	7,234,069,399,172,340,000,000,000,000,000,000,000,000,000,000,000,000,000
jonesboro, arkansas	6/27/2006	28.8	17.1	22.8	28.5	17.1	22.7	14.8	63	0	0	0					16.6	327.9	1017	10.4	16					2006-06-27T05:48:36	2006-06-27T20:23:04	0.02	Clear	Clear conditions throughout the day.	clear-day	7,234,069,399,172,340,000,000,000,000,000,000,000,000,000,000,000,000,000
jonesboro, arkansas	6/28/2006	32.2	16.7	25.2	30.7	16.7	24.8	14.5	57.1	0	0	0					16.5	227.2	1019.8	0	16					2006-06-28T05:48:58	2006-06-28T20:23:06	0.04	Clear	Clear conditions throughout the day.	clear-day	7,234,069,399,172,340,000,000,000,000,000,000,000,000,000,000,000,000,000
jonesboro, arkansas	6/29/2006	33.9	20	27.3	33.3	20	27.3	16.4	54.1	0	0	0					20.3	221.1	1019.9	2.1	16					2006-06-29T05:49:22	2006-06-29T20:23:06	0.07	Clear	Clear conditions throughout the day.	clear-day	72,340,693,991,723,400,000,000,000,000,000,000,000,000,000
jonesboro, arkansas	6/30/2006	35.1	22.8	28.4	35.3	22.8	28.2	16.1	50.3	0	0	0					22	245.8	1018.4	0	16					2006-06-30T05:49:46	2006-06-30T20:23:04	0.11	Clear	Clear conditions throughout the day.	clear-day	72,340,693,991,723,400,000,000,000,000,000,000,000,000,000
jonesboro, arkansas	6/1/2007	31.1	19.4	25.3	30.5	19.4	25.3	17.5	64.8	0	0	0					22.5	199.3	1014	1.5	14.9					2007-06-01T05:47:59	2007-06-01T20:13:33	0.5	Clear	Clear conditions throughout the day.	clear-day	72,340,693,991,723,400,000,000,000,000,000,000,000,000,000
jonesboro, arkansas	6/2/2007	31.7	20	25.8	31	20	25.7	16.4	59.8	0	0	0					23.9	238	1010.4	7.6	14.1					2007-06-02T05:47:40	2007-06-02T20:14:10	0.52	Clear	Clear conditions throughout the day.	clear-day	72,340,693,991,723,400,000,000,000,000,000,000,000,000,000
jonesboro, arkansas	6/3/2007	31.1	20	25.3	30.3	20	25.1	15.9	59.6	0	0	0				53.6	27.7	284.9	1005.8	5.2	13.9					2007-06-03T05:47:22	2007-06-03T20:14:46	0.53	Clear	Clear conditions throughout the day.	clear-day	72,340,693,991,723,400,000,000,000,000,000,000,000,000,000
jonesboro, arkansas	6/4/2007	30.7	18.8	24.8	29.7	18.8	24.5	13.5	51.6	0	0	0					24	277.6	1005.7	11.3	16					2007-06-04T05:47:06	2007-06-04T20:15:21	0.56	Clear	Clear conditions throughout the day.	clear-day	7,234,069,399,172,340,000,000,000,000,000,000,000,000,000,000,000,000,000
jonesboro, arkansas	6/5/2007	31.7	18.4	24.2	30.4	18.4	24	14.4	56.8	0	0	0					22.3	272.5	1008.8	4.1	15.9					2007-06-05T05:46:52	2007-06-05T20:15:56	0.6	Clear	Clear conditions throughout the day.	clear-day	7,234,069,399,172,340,000,000,000,000,000,000,000,000,000,000,000,000,000
jonesboro, arkansas	6/6/2007	33.4	18.3	26.4	33.2	18.3	26.3	16.2	58.3	0	0	0				50	31.6	188.1	1009.7	2.1	14.7					2007-06-06T05:46:40	2007-06-06T20:16:29	0.65	Clear	Clear conditions throughout the day.	clear-day	7,234,069,399,172,340,000,000,000,000,000,000,000,000,000,000,000,000,000
jonesboro, arkansas	6/7/2007	33.3	23.4	28.1	35.3	23.4	29.1	19	59	0	0	0				61.2	44.4	196.7	1007.7	24.9	15.7					2007-06-07T05:46:29	2007-06-07T20:17:01	0.7	Partially cloudy	Partly cloudy throughout the day.	partly-cloudy-day	7,234,069,399,172,340,000,000,000,000,000,000,000,000,000,000,000,000,000
jonesboro, arkansas	6/8/2007	28.3	21.1	25.2	31.2	21.1	25.9	21	77.9	18.147	100	62.5	rain				31.3	230.9	1014.3	67.5	14.5					2007-06-08T05:46:20	2007-06-08T20:17:32	0.75	Rain, Partially cloudy	Partly cloudy throughout the day with rain.	rain	7,234,069,399,172,340,000,000,000,000,000,000,000,000,000,000,000,000,000
jonesboro, arkansas	6/9/2007	28.8	18.8	24	29.6	18.8	24.1	16.6	64.5	0	0	0					16.4	44.1	1018.3	19.3	16					2007-06-09T05:46:12	2007-06-09T20:18:02	0.81	Clear	Clear conditions throughout the day.	clear-day	72,340,693,991,723,400,000,000,000,000,000,000,000,000,000
jonesboro, arkansas	6/10/2007	29.3	18.9	23.4	29.1	18.9	23.4	17.1	69.6	6.061	100	33.33	rain				27.1	68.2	1016	11.2	15.9					2007-06-10T05:46:07	2007-06-10T20:18:31	0.87	Rain	Clear conditions throughout the day with rain.	rain	72,340,693,991,723,400,000,000,000,000,000,000,000,000,000
jonesboro, arkansas	6/11/2007	27.1	20	23.1	28.2	20	23.2	18.4	75.4	3.108	100	41.67	rain				16.1	33.2	1016.2	19.8	14.8					2007-06-11T05:46:03	2007-06-11T20:18:58	0.92	Rain	Clear conditions throughout the day with rain clearing later.	rain	7,234,069,399,172,340,000,000,000,000,000,000,000,000,000,000,000,000,000
jonesboro, arkansas	6/12/2007	31.6	19.4	25.3	31.1	19.4	25.3	16	58.4	0.32	100	20.83	rain				20.2	35.5	1016.6	18.6	16					2007-06-12T05:46:00	2007-06-12T20:19:24	0.96	Rain	Clear conditions throughout the day with rain clearing later.	rain	7,234,069,399,172,340,000,000,000,000,000,000,000,000,000,000,000,000,000
jonesboro, arkansas	6/13/2007	31.6	18.8	25.7	30.8	18.8	25.4	14.2	51.3	0	0	0					20.6	46	1014.2	0	15.6					2007-06-13T05:45:59	2007-06-13T20:19:49	0.99	Clear	Clear conditions throughout the day.	clear-day	7,234,069,399,172,340,000,000,000,000,000,000,000,000,000,000,000,000,000
jonesboro, arkansas	6/14/2007	34.3	19.4	26.9	32.8	19.4	26.7	15.3	52.8	0	0	0					14.5	52.3	1012.3	1.3	13.2					2007-06-14T05:46:00	2007-06-14T20:20:12	1	Clear	Clear conditions throughout the day.	clear-day	7,234,069,399,172,340,000,000,000,000,000,000,000,000,000,000,000,000,000
jonesboro, arkansas	6/15/2007	34.3	21.1	26.4	33.8	21.1	26.5	17.1	59.6	0.658	100	12.5	rain				22.2	9.1	1012.9	5.2	12.9					2007-06-15T05:46:03	2007-06-15T20:20:35	0	Rain	Clear conditions throughout the day with rain.	rain	72,340,693,991,723,400,000,000,000,000,000,000,000,000,000
jonesboro, arkansas	6/16/2007	33.8	20.1	26.8	34.3	20.1	27.1	18.3	63.3	0	0	0					12.7	255.7	1015.8	2.6	12					2007-06-16T05:46:07	2007-06-16T20:20:55	0.01	Clear	Clear conditions throughout the day.	clear-day	72,340,693,991,723,400,000,000,000,000,000,000,000,000,000
jonesboro, arkansas	6/17/2007	32.8	18.9	26.4	34.3	18.9	27	18.6	64.4	0.006	100	4.17	rain				16.3	185.7	1016	5.3	13.2					2007-06-17T05:46:12	2007-06-17T20:21:15	0.04	Rain	Clear conditions throughout the day with late afternoon rain.	rain	72,340,693,991,723,400,000,000,000,000,000,000,000,000,000
jonesboro, arkansas	6/18/2007	31.6	22.8	25.7	33.8	22.8	26.5	20.9	76.3	1.172	100	29.17	rain			50	22.3	189.3	1013.5	19.3	12.2					2007-06-18T05:46:20	2007-06-18T20:21:32	0.07	Rain	Clear conditions throughout the day with rain.	rain	72,340,693,991,723,400,000,000,000,000,000,000,000,000,000
jonesboro, arkansas	6/19/2007	31.2	22.8	25.7	34.5	22.8	26.7	21.4	78.4	0.302	100	12.5	rain				14.8	356.4	1015.4	47.8	15.7					2007-06-19T05:46:28	2007-06-19T20:21:49	0.11	Rain, Partially cloudy	Partly cloudy throughout the day with rain clearing later.	rain	72,340,693,991,723,400,000,000,000,000,000,000,000,000,000
jonesboro, arkansas	6/20/2007	31.1	21.1	25.8	30.4	21.1	25.7	15.7	56.4	0.289	100	4.17	rain				18.3	49.7	1020.3	0	16					2007-06-20T05:46:39	2007-06-20T20:22:04	0.15	Rain	Clear conditions throughout the day with morning rain.	rain	7,234,069,399,172,340,000,000,000,000,000,000,000,000,000,000,000,000,000
jonesboro, arkansas	6/21/2007	32.2	19.4	25.6	31.1	19.4	25.4	15.8	58.9	0.289	100	4.17	rain				12.9	63.4	1019.4	0	16					2007-06-21T05:46:50	2007-06-21T20:22:17	0.2	Rain	Clear conditions throughout the day with morning rain.	rain	7,234,069,399,172,340,000,000,000,000,000,000,000,000,000,000,000,000,000
jonesboro, arkansas	6/22/2007	32.8	19.4	26.5	35.6	19.4	27.7	19.4	66.7	0	0	0					28.6	288	1016.1	14.4	15.5					2007-06-22T05:47:04	2007-06-22T20:22:29	0.25	Clear	Clear conditions throughout the day.	clear-day	72,340,693,991,723,400,000,000,000,000,000,000,000,000,000
jonesboro, arkansas	6/23/2007	31.7	21.2	26.1	33.1	21.2	26.6	20	70.9	0.029	100	12.5	rain				25.7	238.7	1012.3	15.1	15.3					2007-06-23T05:47:19	2007-06-23T20:22:39	0.3	Rain	Clear conditions throughout the day with afternoon rain.	rain	72,340,693,991,723,400,000,000,000,000,000,000,000,000,000
jonesboro, arkansas	6/24/2007	30.1	21.7	25.4	34.1	21.7	26.4	21.3	78.7	0.821	100	25	rain				22.3	216.4	1013.4	34.2	14.1					2007-06-24T05:47:35	2007-06-24T20:22:48	0.34	Rain, Partially cloudy	Clearing in the afternoon with morning rain.	rain	72,340,693,991,723,400,000,000,000,000,000,000,000,000,000
jonesboro, arkansas	6/25/2007	31.7	22.8	27.3	34.5	22.8	28.3	20.3	67.1	0	0	0					18.3	214.4	1018.6	0.5	15.8					2007-06-25T05:47:52	2007-06-25T20:22:55	0.38	Clear	Clear conditions throughout the day.	clear-day	72,340,693,991,723,400,000,000,000,000,000,000,000,000,000
jonesboro, arkansas	6/26/2007	31.7	22.2	27.5	35.1	22.2	28.8	20.9	68.5	0	0	0					20.5	194.3	1021	8.8	13					2007-06-26T05:48:11	2007-06-26T20:23:00	0.42	Clear	Clear conditions throughout the day.	clear-day	7,234,069,399,172,340,000,000,000,000,000,000,000,000,000,000,000,000,000
jonesboro, arkansas	6/27/2007	32.1	23.3	27.6	36.1	23.3	28.8	21.2	69.5	0.029	100	12.5	rain				18.2	176.7	1019.1	12.9	15.8					2007-06-27T05:48:32	2007-06-27T20:23:04	0.45	Rain	Clear conditions throughout the day with morning rain.	rain	7,234,069,399,172,340,000,000,000,000,000,000,000,000,000,000,000,000,000
jonesboro, arkansas	6/28/2007	32.8	22.2	27.6	36.1	22.2	29	21.3	70.4	0	0	0					18.1	207.9	1016.8	7.9	15.7					2007-06-28T05:48:53	2007-06-28T20:23:06	0.48	Clear	Clear conditions throughout the day.	clear-day	72,340,693,991,723,400,000,000,000,000,000,000,000,000,000
jonesboro, arkansas	6/29/2007	32.6	22.2	25.4	35.3	22.2	26.1	21.5	80.4	1.152	100	20.83	rain				25.3	202.5	1016.6	9.9	13.8					2007-06-29T05:49:16	2007-06-29T20:23:07	0.49	Rain	Clear conditions throughout the day with rain.	rain	72,340,693,991,723,400,000,000,000,000,000,000,000,000,000
jonesboro, arkansas	6/30/2007	30.6	22.2	25.1	35.8	22.2	26.4	21.7	82.4	3.457	100	25	rain				16.8	59.5	1016.3	37	12.1					2007-06-30T05:49:41	2007-06-30T20:23:05	0.5	Rain, Partially cloudy	Clearing in the afternoon with rain.	rain	72,340,693,991,723,400,000,000,000,000,000,000,000,000,000
jonesboro, arkansas	6/1/2008	30.6	21.2	24.8	32	21.2	25.3	19.7	75.2	0	0	0				72.4	27.2	312.7	1014.1	6.9	15.7					2008-06-01T05:47:45	2008-06-01T20:14:01	0.97	Clear	Clear conditions throughout the day.	clear-day	7,234,069,399,172,030,000,000,000,000,000,000,000,000,000,000,000,000,000
jonesboro, arkansas	6/2/2008	31.6	21.2	26.5	33.8	21.2	27.8	20.9	73.4	0	0	0					20.7	213.9	1013.3	33.9	15.3					2008-06-02T05:47:27	2008-06-02T20:14:38	0.99	Partially cloudy	Partly cloudy throughout the day.	partly-cloudy-day	723,406,939,917,203,000,000,000,000,000,000,000,000,000,000,000,000,000,000,000,000,000
jonesboro, arkansas	6/3/2008	34.3	23.9	29.2	36.4	23.9	30.6	20.5	61.6	0	0	0				55.4	37.2	198.9	1007.3	9.6	15.6					2008-06-03T05:47:11	2008-06-03T20:15:13	1	Clear	Clear conditions throughout the day.	clear-day	723,406,939,917,203,000,000,000,000,000,000,000,000,000,000,000,000,000,000,000,000,000
jonesboro, arkansas	6/4/2008	33.4	25.7	29.1	35.8	25.7	30.6	20.2	59.7	0	0	0				61.2	46.1	198.8	1005.7	35.1	15.9					2008-06-04T05:46:56	2008-06-04T20:15:48	0	Partially cloudy	Partly cloudy throughout the day.	partly-cloudy-day	7,234,069,399,172,030,000,000,000,000,000,000,000,000,000,000,000,000,000
jonesboro, arkansas	6/5/2008	33.8	25.7	29.6	36.8	25.7	31.3	20.6	60.1	0	0	0				63	42.2	186.5	1008.8	28.8	16					2008-06-05T05:46:43	2008-06-05T20:16:21	0.02	Partially cloudy	Partly cloudy throughout the day.	partly-cloudy-day	723,406,939,917,203,000,000,000,000,000,000,000,000,000,000,000,000,000,000,000,000,000
jonesboro, arkansas	6/6/2008	35	25.7	29.8	37.8	25.7	31.7	20.8	59.7	0	0	0				61.2	35.1	188.1	1013.7	31.7	16					2008-06-06T05:46:32	2008-06-06T20:16:54	0.05	Partially cloudy	Partly cloudy throughout the day.	partly-cloudy-day	723,406,939,917,203,000,000,000,000,000,000,000,000,000,000,000,000,000,000,000,000,000
jonesboro, arkansas	6/7/2008	36.1	25.1	30.2	38.5	25.1	32.1	20.7	58.9	0	0	0				48.2	31.6	198	1016.1	13.8	16					2008-06-07T05:46:22	2008-06-07T20:17:25	0.09	Clear	Clear conditions throughout the day.	clear-day	7,234,069,399,172,030,000,000,000,000,000,000,000,000,000,000,000,000,000
jonesboro, arkansas	6/8/2008	35.6	25.1	30.2	37.9	25.1	31.9	20.6	58.4	0	0	0				51.8	37	197.2	1014.3	8.5	16					2008-06-08T05:46:15	2008-06-08T20:17:55	0.14	Clear	Clear conditions throughout the day.	clear-day	7,234,069,399,172,030,000,000,000,000,000,000,000,000,000,000,000,000,000
jonesboro, arkansas	6/9/2008	34.3	18.9	27.8	35.4	18.9	28.8	19.4	62.7	2.774	100	12.5	rain			57.2	31.3	222	1012.4	24.1	15.2					2008-06-09T05:46:08	2008-06-09T20:18:24	0.19	Rain, Partially cloudy	Partly cloudy throughout the day with late afternoon rain.	rain	723,406,939,917,203,000,000,000,000,000,000,000,000,000,000,000,000,000,000,000,000,000
jonesboro, arkansas	6/10/2008	30.6	18.8	24.1	31.1	18.8	24.3	17.8	70.9	0.289	100	4.17	rain				14.6	296.4	1015.4	22.5	16					2008-06-10T05:46:04	2008-06-10T20:18:52	0.24	Rain, Partially cloudy	Partly cloudy throughout the day with early morning rain.	rain	723,406,939,917,203,000,000,000,000,000,000,000,000,000,000,000,000,000,000,000,000,000
jonesboro, arkansas	6/11/2008	34.3	18	26.7	36	18	27.7	19.4	68.1	0	0	0					18.3	176.1	1014.3	14	14.7					2008-06-11T05:46:01	2008-06-11T20:19:18	0.3	Clear	Clear conditions throughout the day.	clear-day	723,406,939,917,203,000,000,000,000,000,000,000,000,000,000,000,000,000,000,000,000,000
jonesboro, arkansas	6/12/2008	35.6	23.4	29.3	37.8	23.4	30.7	20.7	62.5	0	0	0				148.3	27.8	187.2	1014.4	0.5	15.8					2008-06-12T05:46:00	2008-06-12T20:19:43	0.34	Clear	Clear conditions throughout the day.	clear-day	723,406,939,917,203,000,000,000,000,000,000,000,000,000,000,000,000,000,000,000,000,000
jonesboro, arkansas	6/13/2008	35	21.7	28.3	37.7	21.7	29.6	20.5	65.8	1.12	100	12.5	rain			55.4	33.3	211.7	1015.5	27.9	15.7					2008-06-13T05:46:00	2008-06-13T20:20:07	0.39	Rain, Partially cloudy	Clearing in the afternoon with late afternoon rain.	rain	723,406,939,917,203,000,000,000,000,000,000,000,000,000,000,000,000,000,000,000,000,000
jonesboro, arkansas	6/14/2008	30.7	20.6	24.5	32.6	20.6	25.1	20.1	78.6	0	0	0					12.5	10.8	1015.8	34.6	15.7					2008-06-14T05:46:02	2008-06-14T20:20:30	0.42	Partially cloudy	Partly cloudy throughout the day.	partly-cloudy-day	7,234,069,399,172,030,000,000,000,000,000,000,000,000,000,000,000,000,000
jonesboro, arkansas	6/15/2008	35	18.9	27.3	35.5	18.9	27.7	18.7	64.9	0	0	0					20.2	237.8	1013.4	0.1	14.4					2008-06-15T05:46:06	2008-06-15T20:20:51	0.45	Clear	Clear conditions throughout the day.	clear-day	7,234,069,399,172,030,000,000,000,000,000,000,000,000,000,000,000,000,000
jonesboro, arkansas	6/16/2008	33.3	19.4	26.5	34.8	19.4	27	18.8	65.4	0	0	0					16.7	324.9	1013	0.2	16					2008-06-16T05:46:11	2008-06-16T20:21:10	0.48	Clear	Clear conditions throughout the day.	clear-day	723,406,939,917,203,000,000,000,000,000,000,000,000,000,000,000,000,000,000,000,000,000
jonesboro, arkansas	6/17/2008	30	20.1	24.5	28.7	20.1	24.2	12.3	49.2	0	0	0					22.2	15.4	1016.7	1.3	16					2008-06-17T05:46:18	2008-06-17T20:21:29	0.49	Clear	Clear conditions throughout the day.	clear-day	723,406,939,917,203,000,000,000,000,000,000,000,000,000,000,000,000,000,000,000,000,000
jonesboro, arkansas	6/18/2008	28.2	14	22.1	27.4	14	21.9	11.9	55.7	0	0	0					14.4	1.4	1015.1	1.8	16					2008-06-18T05:46:27	2008-06-18T20:21:45	0.5	Clear	Clear conditions throughout the day.	clear-day	723,406,939,917,203,000,000,000,000,000,000,000,000,000,000,000,000,000,000,000,000,000
jonesboro, arkansas	6/19/2008	31.1	13	23	29.8	13	22.6	12.6	57.6	0	0	0					14.6	226.4	1014.4	2.4	16					2008-06-19T05:46:36	2008-06-19T20:22:01	0.51	Clear	Clear conditions throughout the day.	clear-day	7,234,069,399,172,030,000,000,000,000,000,000,000,000,000,000,000,000,000
jonesboro, arkansas	6/20/2008	30	20.2	24.5	30.4	20.2	24.7	17	64.2	0.046	100	25	rain				21.8	309.3	1014.7	11.9	15.8					2008-06-20T05:46:48	2008-06-20T20:22:14	0.52	Rain	Clear conditions throughout the day with rain.	rain	723,406,939,917,203,000,000,000,000,000,000,000,000,000,000,000,000,000,000,000,000,000
jonesboro, arkansas	6/21/2008	32.1	17.2	24.7	30.9	17.2	24.4	15.8	63.8	0.001	100	4.17	rain				14.9	341.9	1016.9	6.6	13.3					2008-06-21T05:47:01	2008-06-21T20:22:26	0.53	Rain	Clear conditions throughout the day with early morning rain.	rain	7,234,069,399,172,030,000,000,000,000,000,000,000,000,000,000,000,000,000
jonesboro, arkansas	6/22/2008	33.3	20	26.5	32	20	26.1	15.2	55	0	0	0					14.7	312	1015.2	3.9	16					2008-06-22T05:47:15	2008-06-22T20:22:37	0.56	Clear	Clear conditions throughout the day.	clear-day	7,234,069,399,172,030,000,000,000,000,000,000,000,000,000,000,000,000,000
jonesboro, arkansas	6/23/2008	31.6	20.1	25.3	32	20.1	25.5	17.3	63.1	0.443	100	25	rain				25.6	313.9	1016.2	9.5	15.9					2008-06-23T05:47:31	2008-06-23T20:22:46	0.61	Rain	Clear conditions throughout the day with a chance of rain throughout the day.	rain	723,406,939,917,203,000,000,000,000,000,000,000,000,000,000,000,000,000,000,000,000,000
jonesboro, arkansas	6/24/2008	34.4	18	27.5	35.4	18	28.1	17.9	60.1	0	0	0					18	190.4	1020.1	1.8	16					2008-06-24T05:47:49	2008-06-24T20:22:54	0.65	Clear	Clear conditions throughout the day.	clear-day	723,406,939,917,203,000,000,000,000,000,000,000,000,000,000,000,000,000,000,000,000,000
jonesboro, arkansas	6/25/2008	35.6	23.3	28.9	36.9	23.3	30	19.1	57.1	0	0	0					27.5	203.8	1019.1	2.8	16					2008-06-25T05:48:07	2008-06-25T20:22:59	0.7	Clear	Clear conditions throughout the day.	clear-day	723,406,939,917,203,000,000,000,000,000,000,000,000,000,000,000,000,000,000,000,000,000
jonesboro, arkansas	6/26/2008	33.3	21.7	27.6	36.2	21.7	28.9	20.4	66.1	0	0	0					28.9	213.9	1015.9	2.6	15.8					2008-06-26T05:48:27	2008-06-26T20:23:04	0.75	Clear	Clear conditions throughout the day.	clear-day	723,406,939,917,203,000,000,000,000,000,000,000,000,000,000,000,000,000,000,000,000,000
jonesboro, arkansas	6/27/2008	33.9	22.2	28.5	35.9	22.2	29.8	20.4	63.8	0	0	0				53.6	40.4	216.8	1013.3	4.4	16					2008-06-27T05:48:49	2008-06-27T20:23:06	0.81	Clear	Clear conditions throughout the day.	clear-day	723,406,939,917,203,000,000,000,000,000,000,000,000,000,000,000,000,000,000,000,000,000
jonesboro, arkansas	6/28/2008	27.8	19.4	23.5	30.3	19.4	23.6	20	81.1	7.278	100	41.67	rain			70.2	24.3	238.1	1014.5	22.5	15.4					2008-06-28T05:49:11	2008-06-28T20:23:07	0.86	Rain, Partially cloudy	Clearing in the afternoon with a chance of rain throughout the day.	rain	7,234,069,399,172,030,000,000,000,000,000,000,000,000,000,000,000,000,000
jonesboro, arkansas	6/29/2008	31.1	21.2	25.5	30.1	21.2	25.4	17	63.6	0	0	0					31.4	283.2	1015	7.7	16					2008-06-29T05:49:35	2008-06-29T20:23:06	0.91	Clear	Clear conditions throughout the day.	clear-day	7,234,069,399,172,030,000,000,000,000,000,000,000,000,000,000,000,000,000
jonesboro, arkansas	6/30/2008	30	18.5	24	29	18.5	23.7	14.9	60.7	0	0	0					20.2	319.3	1017.9	3.7	16					2008-06-30T05:50:00	2008-06-30T20:23:03	0.96	Clear	Clear conditions throughout the day.	clear-day	723,406,939,917,203,000,000,000,000,000,000,000,000,000,000,000,000,000,000,000,000,000
jonesboro, arkansas	6/1/2009	32.2	19.4	26.5	32.7	19.4	26.8	17.4	59.6	0	0	0					22.2	216.8	1014.3	0	16					2009-06-01T05:47:49	2009-06-01T20:13:52	0.32	Clear	Clear conditions throughout the day.	clear-day	7,234,069,399,172,340,000,000,000,000,000,000,000,000,000,000,000,000,000
jonesboro, arkansas	6/2/2009	32.1	18.9	25.2	32.7	18.9	25.5	18.1	67.7	0.012	100	4.17	rain				27.3	208.8	1014.8	4.5	15.8					2009-06-02T05:47:31	2009-06-02T20:14:28	0.37	Rain	Clear conditions throughout the day with morning rain.	rain	7,234,069,399,172,340,000,000,000,000,000,000,000,000,000,000,000,000,000
jonesboro, arkansas	6/3/2009	29.3	18.9	23	30.6	18.9	23.4	19.2	80.8	53.915	100	41.67	rain			57.2	31.2	125	1012.6	49	11.6					2009-06-03T05:47:14	2009-06-03T20:15:04	0.41	Rain, Partially cloudy	Clearing in the afternoon with rain.	rain	7,234,069,399,172,340,000,000,000,000,000,000,000,000,000,000,000,000,000
jonesboro, arkansas	6/4/2009	21.6	15.6	17.5	21.6	15.6	17.5	14.3	82.4	13.506	100	91.67	rain				20.6	17.9	1013.4	78.5	13.6					2009-06-04T05:46:59	2009-06-04T20:15:39	0.45	Rain, Partially cloudy	Partly cloudy throughout the day with a chance of rain throughout the day.	rain	7,234,069,399,172,340,000,000,000,000,000,000,000,000,000,000,000,000,000
jonesboro, arkansas	6/5/2009	26.1	14.3	20	26.1	14.3	20	11.8	62	0.004	100	16.67	rain				16.5	9.8	1014.5	0	16					2009-06-05T05:46:46	2009-06-05T20:16:13	0.48	Rain	Clear conditions throughout the day with rain clearing later.	rain	7,234,069,399,172,340,000,000,000,000,000,000,000,000,000,000,000,000,000
jonesboro, arkansas	6/6/2009	26.6	13.9	21.1	26.6	13.9	21.1	14	67.5	0	0	0					20.4	177.2	1014.3	0	15.2					2009-06-06T05:46:34	2009-06-06T20:16:45	0.49	Clear	Clear conditions throughout the day.	clear-day	72,340,693,991,723,400,000,000,000,000,000,000,000,000,000
jonesboro, arkansas	6/7/2009	29.4	15.7	23.9	30.6	15.7	24.2	16.9	66.3	0	0	0					29.4	187.1	1012.3	0	15.8					2009-06-07T05:46:24	2009-06-07T20:17:17	0.5	Clear	Clear conditions throughout the day.	clear-day	72,340,693,991,723,400,000,000,000,000,000,000,000,000,000
jonesboro, arkansas	6/8/2009	30.6	22.1	25.9	33.1	22.1	26.8	19.8	69.6	0	0	0				50	29.3	201.6	1011.4	6.2	15.9					2009-06-08T05:46:16	2009-06-08T20:17:47	0.5	Clear	Clear conditions throughout the day.	clear-day	7,234,069,399,172,340,000,000,000,000,000,000,000,000,000,000,000,000,000
jonesboro, arkansas	6/9/2009	31.6	21.2	26.4	33.8	21.2	27.6	20.4	71.5	0	0	0					20.4	213.1	1012.6	22.3	15.6					2009-06-09T05:46:09	2009-06-09T20:18:16	0.52	Partially cloudy	Partly cloudy throughout the day.	partly-cloudy-day	7,234,069,399,172,340,000,000,000,000,000,000,000,000,000,000,000,000,000
jonesboro, arkansas	6/10/2009	31.6	23.3	26.9	36.7	23.3	28.4	21.5	72.7	2.662	100	37.5	rain				27.5	219.5	1010.1	11	15.6					2009-06-10T05:46:04	2009-06-10T20:18:44	0.53	Rain	Clear conditions throughout the day with rain clearing later.	rain	7,234,069,399,172,340,000,000,000,000,000,000,000,000,000,000,000,000,000
jonesboro, arkansas	6/11/2009	30.1	22.8	26.6	33.5	22.8	27.7	20.4	69.3	0.038	100	4.17	rain				31.3	229.2	1008	22.6	15.7					2009-06-11T05:46:01	2009-06-11T20:19:11	0.56	Rain, Partially cloudy	Partly cloudy throughout the day with late afternoon rain.	rain	7,234,069,399,172,340,000,000,000,000,000,000,000,000,000,000,000,000,000
jonesboro, arkansas	6/12/2009	30	20.6	24.2	31.3	20.6	24.4	19.3	75.6	0.323	100	25	rain			48.2	36.1	14.1	1011.4	22.7	15.2					2009-06-12T05:46:00	2009-06-12T20:19:37	0.6	Rain, Partially cloudy	Becoming cloudy in the afternoon with rain.	rain	7,234,069,399,172,340,000,000,000,000,000,000,000,000,000,000,000,000,000
jonesboro, arkansas	6/13/2009	31.2	20.6	25.4	33	20.6	26.1	19.8	72.8	0.02	100	12.5	rain				14.5	247.5	1013.1	33.9	15.9					2009-06-13T05:46:00	2009-06-13T20:20:01	0.64	Rain, Partially cloudy	Becoming cloudy in the afternoon with early morning rain.	rain	72,340,693,991,723,400,000,000,000,000,000,000,000,000,000
jonesboro, arkansas	6/14/2009	28.8	21.2	24.9	31.5	21.2	25.7	21	79.8	1.653	100	58.33	rain			77.8	27.4	237.6	1014.3	25.4	15					2009-06-14T05:46:01	2009-06-14T20:20:24	0.68	Rain, Partially cloudy	Clearing in the afternoon with a chance of rain throughout the day.	rain	72,340,693,991,723,400,000,000,000,000,000,000,000,000,000
jonesboro, arkansas	6/15/2009	33.1	20.7	25.2	38.6	20.7	26.6	22	84	19.929	100	16.67	rain			51.8	25.7	187.1	1013.1	38.9	14.6					2009-06-15T05:46:05	2009-06-15T20:20:45	0.73	Rain, Partially cloudy	Partly cloudy throughout the day with rain.	rain	7,234,069,399,172,340,000,000,000,000,000,000,000,000,000,000,000,000,000
jonesboro, arkansas	6/16/2009	31.6	20.7	25.1	36.1	20.7	26.1	21	79.4	4.688	100	12.5	rain			63	35	193.4	1011.6	3.9	15.3					2009-06-16T05:46:09	2009-06-16T20:21:05	0.78	Rain	Clear conditions throughout the day with afternoon rain.	rain	7,234,069,399,172,340,000,000,000,000,000,000,000,000,000,000,000,000,000
jonesboro, arkansas	6/17/2009	35	22.9	28.6	41.8	22.9	32	23.1	74.1	0	0	0					27.3	221.3	1012.7	0.3	13.5					2009-06-17T05:46:16	2009-06-17T20:21:24	0.83	Clear	Clear conditions throughout the day.	clear-day	7,234,069,399,172,340,000,000,000,000,000,000,000,000,000,000,000,000,000
jonesboro, arkansas	6/18/2009	34.4	22.9	29.4	39.6	22.9	32.1	22.2	67.1	0	0	0					27.5	216.1	1011.7	0.1	15.6					2009-06-18T05:46:24	2009-06-18T20:21:41	0.88	Clear	Clear conditions throughout the day.	clear-day	7,234,069,399,172,340,000,000,000,000,000,000,000,000,000,000,000,000,000
jonesboro, arkansas	6/19/2009	35.1	24.3	30	38.3	24.3	32.3	21.8	64.1	0	0	0					27.5	218.5	1010.7	0	15.7					2009-06-19T05:46:34	2009-06-19T20:21:56	0.93	Clear	Clear conditions throughout the day.	clear-day	7,234,069,399,172,340,000,000,000,000,000,000,000,000,000,000,000,000,000
jonesboro, arkansas	6/20/2009	35.1	25	30.4	39.8	25	33.4	22.2	63	0	0	0					20.4	227.2	1011.3	8.3	15.9					2009-06-20T05:46:45	2009-06-20T20:22:10	0.97	Clear	Clear conditions throughout the day.	clear-day	72,340,693,991,723,400,000,000,000,000,000,000,000,000,000
jonesboro, arkansas	6/21/2009	36.1	24.3	30.6	40.6	24.3	33.2	21.6	60.3	0	0	0					22.3	242.5	1010.5	2.5	15.1					2009-06-21T05:46:57	2009-06-21T20:22:23	0.99	Clear	Clear conditions throughout the day.	clear-day	72,340,693,991,723,400,000,000,000,000,000,000,000,000,000
jonesboro, arkansas	6/22/2009	36.1	25	30.6	38.6	25	32.7	21.2	59.7	0	0	0					14.7	265.2	1009.4	0.1	15.9					2009-06-22T05:47:11	2009-06-22T20:22:34	1	Clear	Clear conditions throughout the day.	clear-day	7,234,069,399,172,340,000,000,000,000,000,000,000,000,000,000,000,000,000
jonesboro, arkansas	6/23/2009	37.1	27.2	32	44	29.9	37.3	23.7	63.1	0	0	0					16.6	2.9	1009.5	4.8	15.9					2009-06-23T05:47:27	2009-06-23T20:22:43	0	Clear	Clear conditions throughout the day.	clear-day	7,234,069,399,172,340,000,000,000,000,000,000,000,000,000,000,000,000,000
jonesboro, arkansas	6/24/2009	35.6	26.1	30.3	39.2	26.1	32.9	22.2	64	0	0	0					18.2	34.3	1011.7	3	13.1					2009-06-24T05:47:44	2009-06-24T20:22:51	0.02	Clear	Clear conditions throughout the day.	clear-day	7,234,069,399,172,340,000,000,000,000,000,000,000,000,000,000,000,000,000
jonesboro, arkansas	6/25/2009	35.6	22.9	29.5	38	22.9	31.3	21.1	63.8	0	0	0					9.4	186.6	1011.7	0.4	13.5					2009-06-25T05:48:02	2009-06-25T20:22:57	0.05	Clear	Clear conditions throughout the day.	clear-day	7,234,069,399,172,340,000,000,000,000,000,000,000,000,000,000,000,000,000
jonesboro, arkansas	6/26/2009	36.6	26.1	31.1	41.3	26.1	34.7	23	64.4	0.002	100	8.33	rain				20.2	259.5	1009.8	9.4	12.8					2009-06-26T05:48:22	2009-06-26T20:23:02	0.1	Rain	Clear conditions throughout the day with late afternoon rain.	rain	7,234,069,399,172,340,000,000,000,000,000,000,000,000,000,000,000,000,000
jonesboro, arkansas	6/27/2009	37.1	25.7	30.8	42.6	25.7	34.9	23.9	69.8	0	0	0					18.1	250.4	1009.8	5.8	11.6					2009-06-27T05:48:43	2009-06-27T20:23:05	0.14	Clear	Clear conditions throughout the day.	clear-day	72,340,693,991,723,400,000,000,000,000,000,000,000,000,000
jonesboro, arkansas	6/28/2009	32.9	25	28.9	34	25	30.8	20.5	62.7	0	0	0					18.4	358.3	1010.8	1.5	15.4					2009-06-28T05:49:05	2009-06-28T20:23:06	0.2	Clear	Clear conditions throughout the day.	clear-day	72,340,693,991,723,400,000,000,000,000,000,000,000,000,000
jonesboro, arkansas	6/29/2009	33.4	18.9	26.7	32.6	18.9	26.3	14.2	49.5	8.584	100	4.17	rain				14.7	307.6	1009.2	0	16					2009-06-29T05:49:29	2009-06-29T20:23:06	0.25	Rain	Clear conditions throughout the day with afternoon rain.	rain	7,234,069,399,172,340,000,000,000,000,000,000,000,000,000,000,000,000,000
jonesboro, arkansas	6/30/2009	32.9	21.1	27.6	33	21.1	28.1	18.1	58	0	0	0					22.3	282.9	1006.8	3.7	16					2009-06-30T05:49:54	2009-06-30T20:23:03	0.31	Clear	Clear conditions throughout the day.	clear-day	723,406,939,917,234,000,000,000,000,000,000,000,000,000,000,000,000,000,000,000,000,000
jonesboro, arkansas	6/1/2010	33.1	21.8	27.5	34.5	21.8	28.5	20	66.9	0	0	0					14.7	224.5	1012	5.8	15	307.8	26.6	8		2010-06-01T05:47:54	2010-06-01T20:13:43	0.6	Clear	Clear conditions throughout the day.	clear-day	72340693991,KARG,72037713917,KM19,72340703953,KJBR
jonesboro, arkansas	6/2/2010	35	23.1	29	37.3	23.1	30.5	20.5	62.3	0	0	0				31.3	22.2	201	1008.1	2.3	14.5	296.4	25.7	8		2010-06-02T05:47:36	2010-06-02T20:14:20	0.64	Clear	Clear conditions throughout the day.	clear-day	72340693991,KHKA,72340953869,KARG,72037713917,KM19,72340703953,KJBR
jonesboro, arkansas	6/3/2010	31.8	21.8	25	34.5	21.8	25.5	19.5	71.9	1.288	100	4.17	rain			37.1	25.7	160.5	1008	21.2	16	217.9	18.8	7		2010-06-03T05:47:18	2010-06-03T20:14:56	0.69	Rain, Partially cloudy	Partly cloudy throughout the day with afternoon rain.	rain	72340693991,KHKA,72340953869,KARG,72037713917,KM19,72340703953,KJBR
jonesboro, arkansas	6/4/2010	31.1	20.8	26.1	34.4	20.8	27.8	21.1	75.2	0.138	100	4.17	rain			38.9	22.3	207.8	1009.3	3.7	13.7	209	18.2	6		2010-06-04T05:47:03	2010-06-04T20:15:31	0.73	Rain	Clear conditions throughout the day with morning rain.	rain	72340693991,KHKA,72340953869,KARG,72037713917,KM19,72340703953,KJBR
jonesboro, arkansas	6/5/2010	30.8	22.9	26.7	33.5	22.9	28	21.4	74	0	0	0				31.3	18.4	198.7	1009.5	21.8	15.9	331.8	28.6	10		2010-06-05T05:46:49	2010-06-05T20:16:05	0.78	Partially cloudy	Partly cloudy throughout the day.	partly-cloudy-day	72340693991,KARG,72037713917,KM19,72340703953,KJBR
jonesboro, arkansas	6/6/2010	31	21.1	27.4	32.6	21.1	27.6	18.2	61.3	0	0	0				35.3	20.5	319.7	1012.2	3.5	15.5	343.5	29.6	10		2010-06-06T05:46:37	2010-06-06T20:16:38	0.83	Clear	Clear conditions throughout the day.	clear-day	72340693991,KARG,72037713917,KM19,72340703953,KJBR
jonesboro, arkansas	6/7/2010	31	18.2	25.4	30.4	18.2	25.1	14.9	55.5	0	0	0				38.8	22.1	189.6	1016.2	8.3	16	300.1	25.8	10		2010-06-07T05:46:27	2010-06-07T20:17:10	0.87	Clear	Clear conditions throughout the day.	clear-day	72340693991,72340953869,K4M9,KARG,72037713917,KM19,72340703953,KJBR
jonesboro, arkansas	6/8/2010	34.1	20.9	27.9	38.3	20.9	29.9	20.1	64.2	0	0	0				35.3	24	182.1	1014.4	11.8	16	226.2	19.6	8		2010-06-08T05:46:18	2010-06-08T20:17:40	0.92	Clear	Clear conditions throughout the day.	clear-day	72340693991,KARG,72037713917,KM19,72340703953,KJBR
jonesboro, arkansas	6/9/2010	33.1	25.8	29.4	36.1	25.8	31.5	20.8	60.9	0.008	100	8.33	rain			42.5	31	236.9	1013.9	8.9	16	192.5	16.6	6		2010-06-09T05:46:11	2010-06-09T20:18:10	0.95	Rain	Clear conditions throughout the day with early morning rain.	rain	72340693991,KARG,72037713917,KM19,72340703953,KJBR
jonesboro, arkansas	6/10/2010	32.9	22.9	27.5	37.8	22.9	29.2	21.1	69.7	0	0	0				40.7	22.4	191.1	1013.9	9.7	16	180.9	15.4	6		2010-06-10T05:46:06	2010-06-10T20:18:38	0.98	Clear	Clear conditions throughout the day.	clear-day	72340693991,KARG,72037713917,KM19,72340703953,KJBR
jonesboro, arkansas	6/11/2010	31.1	23.1	27.5	35.2	23.1	29.4	22	72.7	0	0	0				42.5	29.6	196.4	1013.9	25.1	15.6	269.6	23.4	8		2010-06-11T05:46:02	2010-06-11T20:19:05	1	Partially cloudy	Partly cloudy throughout the day.	partly-cloudy-day	72340693991,KARG,72037713917,KM19,72340703953,KJBR
jonesboro, arkansas	6/12/2010	35	23.9	29.3	38.6	23.9	31.7	21.9	66.8	0	0	0				37.1	27.5	214.8	1016.7	4.9	15.8	283.3	24.4	9		2010-06-12T05:46:00	2010-06-12T20:19:31	0	Clear	Clear conditions throughout the day.	clear-day	72340693991,KARG,72037713917,KM19,72340703953,KJBR
jonesboro, arkansas	6/13/2010	36	25.8	30.9	40.3	25.8	33.8	22.1	61.8	0	0	0				31.3	25.7	222.5	1016	3.6	15.9	310.7	26.9	9		2010-06-13T05:46:00	2010-06-13T20:19:55	0.01	Clear	Clear conditions throughout the day.	clear-day	72340693991,KARG,72037713917,KM19,72340703953,KJBR
jonesboro, arkansas	6/14/2010	36	25	30.8	40.6	25	33.5	21.9	61.4	0.006	100	8.33	rain			37.1	22.2	233.5	1012.9	9.9	16	199.5	17	7		2010-06-14T05:46:01	2010-06-14T20:20:18	0.03	Rain	Clear conditions throughout the day with afternoon rain.	rain	72340693991,KARG,72037713917,KM19,72340703953,KJBR
jonesboro, arkansas	6/15/2010	36	23.9	31	40.6	23.9	33.1	20.6	56.7	0	0	0				46.4	35.1	234.4	1013.5	7.8	16	267.7	23.2	8		2010-06-15T05:46:04	2010-06-15T20:20:40	0.06	Clear	Clear conditions throughout the day.	clear-day	72340693991,KARG,72037713917,KM19,72340703953,KJBR
jonesboro, arkansas	6/16/2010	35	23.9	29.9	37	23.9	31.7	20.5	59.4	0	0	0					9.4	196.8	1016.6	16.3	16	295.8	25.6	9		2010-06-16T05:46:09	2010-06-16T20:21:01	0.1	Clear	Clear conditions throughout the day.	clear-day	72340693991,KARG,72037713917,KM19,72340703953,KJBR
jonesboro, arkansas	6/17/2010	36.1	23.9	30.3	39.9	23.9	33.1	22	63.1	0	0	0				29.5	18.2	208.5	1015.7	5.8	15.7	316.9	27.6	9		2010-06-17T05:46:15	2010-06-17T20:21:19	0.16	Clear	Clear conditions throughout the day.	clear-day	72340693991,KARG,72037713917,KM19,72340703953,KJBR
jonesboro, arkansas	6/18/2010	36.8	23.9	30.4	40.6	23.9	32.9	21.9	63.3	0	0	0				38.9	27.3	198.5	1015.2	7.2	15.6	311.7	27	9		2010-06-18T05:46:22	2010-06-18T20:21:37	0.21	Clear	Clear conditions throughout the day.	clear-day	72340693991,KARG,72037713917,KM19,72340703953,KJBR
jonesboro, arkansas	6/19/2010	35.8	23.2	29.6	39.6	23.2	31.7	21.3	63.6	0	0	0				40.7	22.3	78.3	1016.5	3.5	15.4	312.5	27	9		2010-06-19T05:46:32	2010-06-19T20:21:53	0.27	Clear	Clear conditions throughout the day.	clear-day	72340693991,KARG,72037713917,KM19,72340703953,KJBR
jonesboro, arkansas	6/20/2010	36.8	23.9	30.7	39.9	23.9	33.3	21.7	61.5	0	0	0					11.1	158	1016.2	8.6	16	305.9	26.4	8		2010-06-20T05:46:42	2010-06-20T20:22:07	0.32	Clear	Clear conditions throughout the day.	clear-day	72340693991,KARG,72037713917,KM19,72340703953,KJBR
jonesboro, arkansas	6/21/2010	37	23.2	31	40.4	23.2	33.4	21.4	59.7	0	0	0				25.9	16.5	191.3	1016.1	1.3	15.4	339.8	29.4	10		2010-06-21T05:46:55	2010-06-21T20:22:20	0.37	Clear	Clear conditions throughout the day.	clear-day	72340693991,72340953869,KARG,72037713917,KM19,72340703953,KJBR
jonesboro, arkansas	6/22/2010	37	22.9	30.9	39.3	22.9	32.9	20.5	57.4	0	0	0				25.9	20.3	178.7	1017.1	1.1	15.9	340.1	29.3	10		2010-06-22T05:47:08	2010-06-22T20:22:32	0.42	Clear	Clear conditions throughout the day.	clear-day	72340693991,72340953869,KARG,72037713917,KM19,72340703953,KJBR
jonesboro, arkansas	6/23/2010	34.1	25.8	30.3	38.3	25.8	33.6	22.4	63.4	0	0	0					18.4	174.9	1017.1	9.3	15.9	331.9	28.8	9		2010-06-23T05:47:24	2010-06-23T20:22:41	0.45	Clear	Clear conditions throughout the day.	clear-day	72340693991,72340953869,KARG,72037713917,KM19,72340703953,72065499999,KJBR
jonesboro, arkansas	6/24/2010	34.9	26	29	40.4	26	32.1	23.3	73.1	2.847	100	16.67	rain			59.4	30.8	219.2	1016.3	9.6	15.6	221	19	8		2010-06-24T05:47:40	2010-06-24T20:22:50	0.48	Rain	Clear conditions throughout the day with rain.	rain	72340693991,KARG,72037713917,KM19,72340703953,KJBR
jonesboro, arkansas	6/25/2010	35.8	23.9	29.1	40.4	23.9	31.8	23.1	72.5	0.215	100	12.5	rain				16.7	109.9	1015.7	24.9	14.3	203.7	17.5	6		2010-06-25T05:47:58	2010-06-25T20:22:56	0.49	Rain, Partially cloudy	Becoming cloudy in the afternoon with late afternoon rain.	rain	72340693991,72340953869,KARG,72037713917,KM19,72340703953,72065499999,KJBR
jonesboro, arkansas	6/26/2010	34.1	25.8	29.2	39.3	25.8	31.7	23.1	71.3	0.388	100	33.33	rain				20.2	178.3	1013.3	16	15.6	170.9	14.7	6		2010-06-26T05:48:18	2010-06-26T20:23:01	0.5	Rain	Clear conditions throughout the day with rain.	rain	72340693991,72340953869,KARG,72037713917,KM19,72340703953,72065499999,KJBR
jonesboro, arkansas	6/27/2010	36	25	30.7	40.4	25	33.3	21.8	61.8	0.003	100	4.17	rain			72.4	35.1	204.4	1009.2	2.8	16	286.6	24.7	8		2010-06-27T05:48:38	2010-06-27T20:23:04	0.51	Rain	Clear conditions throughout the day with early morning rain.	rain	72340693991,KARG,72037713917,KM19,72340703953,KJBR
jonesboro, arkansas	6/28/2010	32.8	23.9	28.3	36	23.9	30.3	21.4	67.3	0.481	100	12.5	rain			42.5	18.2	309.9	1010.4	9.2	16	292.8	25.4	8		2010-06-28T05:49:00	2010-06-28T20:23:06	0.52	Rain	Clear conditions throughout the day with afternoon rain.	rain	72340693991,KARG,72037713917,KM19,72340703953,KJBR
jonesboro, arkansas	6/29/2010	32.8	23.9	27.5	33.4	23.9	27.8	18.1	58.9	0	0	0				33.5	18.2	39.8	1015.5	19.8	16	173.2	15	7		2010-06-29T05:49:24	2010-06-29T20:23:06	0.54	Clear	Clear conditions throughout the day.	clear-day	72340693991,72340953869,KARG,72037713917,KM19,72340703953,KJBR
jonesboro, arkansas	6/30/2010	30.7	21	25.8	30.7	21	25.8	16.1	56.7	0	0	0				38.9	27.6	47.6	1019.3	0.3	16	348.1	30	10		2010-06-30T05:49:48	2010-06-30T20:23:04	0.57	Clear	Clear conditions throughout the day.	clear-day	72340693991,KARG,72037713917,KM19,72340703953,KJBR
jonesboro, arkansas	6/1/2011	34.1	19.2	27.1	36.3	19.2	28.1	19.2	65.5	0	0	0					12.8	35.4	1021.9	1.4	15.8	314.3	27.3	9		2011-06-01T05:48:00	2011-06-01T20:13:34	1	Clear	Clear conditions throughout the day.	clear-day	72340693991,KARG,72037713917,KM19,72340703953,KJBR
jonesboro, arkansas	6/2/2011	35.8	21.1	28.6	37.7	21.1	29.7	19.6	62	0	0	0					12.7	123.1	1017.8	1.3	14.8	319.3	27.5	9		2011-06-02T05:47:41	2011-06-02T20:14:11	0	Clear	Clear conditions throughout the day.	clear-day	72340693991,KARG,72037713917,KM19,72340703953,KJBR
jonesboro, arkansas	6/3/2011	36.8	21.9	28.9	39.9	21.9	30.5	20.5	64.1	0	0	0					13.1	209.6	1016.7	1.1	14.9	232.7	20.2	8		2011-06-03T05:47:23	2011-06-03T20:14:47	0.01	Clear	Clear conditions throughout the day.	clear-day	72340693991,KARG,72037713917,KM19,72340703953,KJBR
jonesboro, arkansas	6/4/2011	37.8	22.1	30	38.5	22.1	31	19.5	58.8	0	0	0				29.5	11.2	307.3	1019.1	0.1	13	304.6	26.3	9		2011-06-04T05:47:07	2011-06-04T20:15:23	0.04	Clear	Clear conditions throughout the day.	clear-day	72340693991,KARG,72037713917,KM19,72340703953,KJBR
jonesboro, arkansas	6/5/2011	37	22.1	29.5	37.5	22.1	30.1	18.3	55.6	0	0	0				29.5	16.5	6.5	1017.8	0	16	328.7	28.4	10		2011-06-05T05:46:53	2011-06-05T20:15:57	0.07	Clear	Clear conditions throughout the day.	clear-day	72340693991,KARG,72037713917,KM19,72340703953,KJBR
jonesboro, arkansas	6/6/2011	36.8	21.8	28.8	37.1	21.8	29.4	18.6	58.7	0	0	0					11	32.9	1014.7	0.1	15.3	296.8	25.6	9		2011-06-06T05:46:41	2011-06-06T20:16:30	0.11	Clear	Clear conditions throughout the day.	clear-day	72340693991,KARG,72037713917,KM19,72340703953,KJBR
jonesboro, arkansas	6/7/2011	36.8	21.2	29.9	37.1	21.2	30.2	17.5	52.2	0	0	0				29.5	16.6	179.8	1012.8	0.1	15.9	338.5	29.3	10		2011-06-07T05:46:30	2011-06-07T20:17:02	0.16	Clear	Clear conditions throughout the day.	clear-day	72340693991,KARG,72037713917,KM19,72340703953,KJBR
jonesboro, arkansas	6/8/2011	35.8	25	30	36.6	25	30.7	18.1	50.6	0	0	0				44.3	25.9	202.7	1013.3	0.1	16	277	23.7	9		2011-06-08T05:46:21	2011-06-08T20:17:33	0.22	Clear	Clear conditions throughout the day.	clear-day	72340693991,72340953869,72037713917,KARG,KM19,72340703953,KJBR
jonesboro, arkansas	6/9/2011	35.8	21.9	29.6	37.1	21.9	30.4	18.5	54	0	0	0				29.6	18.5	212.4	1013.6	2.4	15.4	326	28.3	9		2011-06-09T05:46:13	2011-06-09T20:18:03	0.27	Clear	Clear conditions throughout the day.	clear-day	72340693991,KARG,72037713917,KM19,72340703953,KJBR
jonesboro, arkansas	6/10/2011	35.8	22.1	29.4	37.1	22.1	30	18.1	53.5	0	0	0				33.5	25.8	214.8	1012.8	2.4	15.9	329.5	28.5	9		2011-06-10T05:46:08	2011-06-10T20:18:32	0.33	Clear	Clear conditions throughout the day.	clear-day	72340693991,KARG,72037713917,KM19,72340703953,KJBR
jonesboro, arkansas	6/11/2011	36.8	21.1	27.5	37.8	21.1	28	18.3	61.3	10.243	100	25	rain			57.2	26.3	244.7	1012.4	13.6	15.6	245	21.1	8		2011-06-11T05:46:04	2011-06-11T20:18:59	0.38	Rain	Clear conditions throughout the day with late afternoon rain.	rain	72340693991,KARG,72037713917,KM19,72340703953,KJBR
jonesboro, arkansas	6/12/2011	32	18.9	25.6	33.5	18.9	26.2	19.1	69.9	0	0	0					14.6	45.3	1014	4.2	14.9	261.6	22.6	8		2011-06-12T05:46:01	2011-06-12T20:19:25	0.43	Clear	Clear conditions throughout the day.	clear-day	72340693991,KARG,72037713917,KM19,72340703953,KJBR
jonesboro, arkansas	6/13/2011	31.7	19.2	25.2	33.8	19.2	25.8	19.9	73.7	2.23	100	12.5	rain		445	68.4	22.6	64.3	1015.1	7.4	11.7	282.4	24.5	8		2011-06-13T05:46:01	2011-06-13T20:19:50	0.46	Rain	Clear conditions throughout the day with afternoon rain.	rain	72340693991,KHKA,72340953869,KARG,72037713917,KM19,72340703953,KJBR
jonesboro, arkansas	6/14/2011	33.9	20.8	27.3	37.3	20.8	28.9	20.2	67.2	1.758	100	4.17	rain			37.1	27.7	146	1011.9	0	13.1	299.6	26	9		2011-06-14T05:46:01	2011-06-14T20:20:13	0.49	Rain	Clear conditions throughout the day with morning rain.	rain	KHKA,72340693991,72340953869,72037713917,KARG,KM19,72340703953,KJBR
jonesboro, arkansas	6/15/2011	37.8	25.7	30.8	37.6	25.7	31.4	16.7	45.2	0.003	100	4.17	rain			53.3	24.1	257.3	1008	0.2	15	268.3	23.3	8		2011-06-15T05:46:04	2011-06-15T20:20:35	0.5	Rain	Clear conditions throughout the day with morning rain.	rain	72340693991,KARG,72037713917,KM19,72340703953,KJBR
jonesboro, arkansas	6/16/2011	36.7	17.9	25.8	38.4	17.9	25.8	15.4	56.7	1.761	100	12.5	rain			44.3	29.2	122.6	1010.3	17	16	311.7	26.9	10		2011-06-16T05:46:08	2011-06-16T20:20:56	0.51	Rain	Clear conditions throughout the day with late afternoon rain.	rain	72340693991,KARG,72037713917,KM19,72340703953,KJBR
jonesboro, arkansas	6/17/2011	32.1	21.1	26.8	37	21.1	28.9	20.7	69.9	0	0	0				50	33.5	164.2	1010.1	12.7	16	245.9	21.2	7		2011-06-17T05:46:14	2011-06-17T20:21:15	0.52	Clear	Clear conditions throughout the day.	clear-day	72340693991,KARG,72037713917,KM19,72340703953,KJBR
jonesboro, arkansas	6/18/2011	32.9	25	28.1	37.8	25	30.4	22.5	72.3	0.873	100	25	rain			48.2	25.8	178.3	1009.6	12.1	15.3	291.3	25	8		2011-06-18T05:46:21	2011-06-18T20:21:33	0.54	Rain	Clear conditions throughout the day with rain in the morning and afternoon.	rain	72340693991,KARG,72037713917,KM19,72340703953,KJBR
jonesboro, arkansas	6/19/2011	33.9	27	30.7	38	29.7	34	21.9	60.5	0.291	100	8.33	rain			44.2	35	203.2	1007.6	10.5	16	292.9	25.3	8		2011-06-19T05:46:30	2011-06-19T20:21:49	0.57	Rain	Clear conditions throughout the day with early morning rain.	rain	72340693991,KARG,72037713917,KM19,72340703953,KJBR
jonesboro, arkansas	6/20/2011	35	26.8	30.6	37.7	28	32.9	20.3	54.7	0.291	100	4.17	rain			48.5	33.6	200.1	1006.9	4.8	16	339.6	29.6	10		2011-06-20T05:46:40	2011-06-20T20:22:04	0.62	Rain	Clear conditions throughout the day with early morning rain.	rain	72340693991,KARG,72037713917,KM19,72340703953,KJBR
jonesboro, arkansas	6/21/2011	32	25	28.6	35.7	25	30.4	20.1	60.9	0	0	0			414	51.8	37.1	201.3	1007.4	17.6	16	185.8	15.9	7		2011-06-21T05:46:52	2011-06-21T20:22:17	0.66	Clear	Clear conditions throughout the day.	clear-day	72340693991,72340953869,KARG,72037713917,KM19,72340703953,KJBR
jonesboro, arkansas	6/22/2011	33.9	22.9	27.6	33.8	22.9	28.3	19.4	63.7	0	0	0				38.8	25.8	230.1	1009.4	17.5	16	255	22	9		2011-06-22T05:47:06	2011-06-22T20:22:29	0.71	Clear	Clear conditions throughout the day.	clear-day	72340693991,72340953869,KARG,72037713917,KM19,72340703953,KJBR
jonesboro, arkansas	6/23/2011	36	22.9	29	34.3	22.9	28.5	15.7	51.6	0	0	0				42.3	25.9	255.4	1009.6	0.1	16	353.6	30.5	10		2011-06-23T05:47:20	2011-06-23T20:22:39	0.75	Clear	Clear conditions throughout the day.	clear-day	72340693991,KHKA,72340953869,K4M9,KARG,72037713917,KM19,72340703953,KJBR
jonesboro, arkansas	6/24/2011	26.8	20.8	23.3	27.6	20.8	23.4	16.4	65.8	0.483	100	25	rain			44.3	14.9	30.6	1011	5.1	15.9	283.6	24.6	10		2011-06-24T05:47:37	2011-06-24T20:22:48	0.8	Rain	Clear conditions throughout the day with rain in the morning and afternoon.	rain	72340693991,KARG,72037713917,KM19,72340703953,KJBR
jonesboro, arkansas	6/25/2011	36	21.1	28.7	38.4	21.1	30.4	20.2	63.1	0	0	0				38.9	27.8	194.9	1010.8	2.4	15.9	283.5	24.6	8		2011-06-25T05:47:54	2011-06-25T20:22:55	0.85	Clear	Clear conditions throughout the day.	clear-day	72340693991,72340953869,KARG,72037713917,KM19,72340703953,KJBR
jonesboro, arkansas	6/26/2011	36	26.8	30.7	39.7	28.6	33.2	20.9	57.3	0	0	0				40.6	29.4	200.4	1010.7	16.2	16	271.2	23.5	8		2011-06-26T05:48:13	2011-06-26T20:23:00	0.89	Clear	Clear conditions throughout the day.	clear-day	72340693991,72340953869,KARG,72037713917,KM19,72340703953,KJBR
jonesboro, arkansas	6/27/2011	35	26.1	30.2	37.7	26.1	32.7	21.4	60.7	0	0	0				49.9	37	201.6	1011.5	6.1	16	272.5	23.4	7		2011-06-27T05:48:34	2011-06-27T20:23:04	0.93	Clear	Clear conditions throughout the day.	clear-day	72340693991,KHKA,72340953869,KARG,72037713917,KM19,72340703953,KJBR
jonesboro, arkansas	6/28/2011	29.1	22.1	26.9	32.5	22.1	28.6	21.1	71.2	16.347	100	29.17	rain			74.2	29.4	270.2	1015	23.6	15.9	253.9	22.1	8		2011-06-28T05:48:56	2011-06-28T20:23:06	0.96	Rain, Partially cloudy	Partly cloudy throughout the day with rain in the morning and afternoon.	rain	72340693991,KHKA,72340953869,K4M9,KARG,72037713917,KM19,72340703953,72065499999,KJBR
jonesboro, arkansas	6/29/2011	32.8	22.9	26.9	34.6	22.9	27.9	21	72.6	0	0	0			566	88.9	13.6	75.1	1016.6	36	11.7	300.3	25.9	9		2011-06-29T05:49:19	2011-06-29T20:23:06	0.99	Partially cloudy	Partly cloudy throughout the day.	partly-cloudy-day	72340693991,72340953869,KARG,72037713917,KM19,72340703953,72065499999,KJBR
jonesboro, arkansas	6/30/2011	33.9	21.1	27.2	34.9	21.1	27.8	19.2	64.7	0.003	100	4.17	rain		289.5	127.8	11.9	88.7	1015.9	1.4	15.5	347.3	30.1	10		2011-06-30T05:49:43	2011-06-30T20:23:05	1	Rain	Clear conditions throughout the day with afternoon rain.	rain	72340693991,KARG,72037713917,KM19,72340703953,KJBR
jonesboro, arkansas	6/1/2012	23.1	13.2	18.3	23.1	13.2	18.3	9.3	57.5	0	0	0				36.9	20.8	334.5	1013	32.2	16	312.4	27	9		2012-06-01T05:47:46	2012-06-01T20:14:03	0.44	Partially cloudy	Clearing in the afternoon.	partly-cloudy-day	72340693991,72340953869,72037713917,KARG,KM19,72340703953,KJBR
jonesboro, arkansas	6/2/2012	27	12.1	20.3	27.2	12.1	20.4	12.1	61.5	0	0	0				35.3	22.2	223.7	1013.4	43	16	317.2	27.3	9		2012-06-02T05:47:28	2012-06-02T20:14:39	0.47	Partially cloudy	Partly cloudy throughout the day.	partly-cloudy-day	72340693991,72340953869,KARG,72037713917,KM19,72340703953,KJBR
jonesboro, arkansas	6/3/2012	31	16.8	23.5	33.9	16.8	24.1	18.3	74.9	28.857	100	29.17	rain			59	20.4	163.1	1011.6	24.7	15.1	293.8	25.3	8		2012-06-03T05:47:12	2012-06-03T20:15:15	0.49	Rain, Partially cloudy	Clearing in the afternoon with rain.	rain	72340693991,KARG,72037713917,KM19,72340703953,KJBR
jonesboro, arkansas	6/4/2012	29.1	20.8	24.9	32.2	20.8	26	20.8	79.1	4.319	100	29.17	rain			29.5	16.5	225	1009.3	18.8	15.4	140.6	12.2	4		2012-06-04T05:46:57	2012-06-04T20:15:49	0.5	Rain	Clear conditions throughout the day with rain clearing later.	rain	72340693991,KARG,72037713917,KM19,72340703953,KJBR
jonesboro, arkansas	6/5/2012	28.9	20.8	24.5	28.3	20.8	24.4	17	65.9	0	0	0				40.7	27.6	40.4	1009.2	32.9	15.7	331.7	28.6	10		2012-06-05T05:46:44	2012-06-05T20:16:22	0.51	Partially cloudy	Clearing in the afternoon.	partly-cloudy-day	72340693991,72340953869,KARG,72037713917,KM19,72340703953,KJBR
jonesboro, arkansas	6/6/2012	27.1	17	22.2	26.8	17	22.2	12.6	56.5	0	0	0				44.1	27.7	47.2	1013.7	0	16	358.6	30.9	10		2012-06-06T05:46:33	2012-06-06T20:16:55	0.53	Clear	Clear conditions throughout the day.	clear-day	72340693991,72340953869,KARG,72037713917,KM19,72340703953,KJBR
jonesboro, arkansas	6/7/2012	27.9	16	21.9	27.3	16	21.8	11.6	54.2	0	0	0				33.5	22.2	48	1016.8	1.2	16	327.2	28.1	10		2012-06-07T05:46:24	2012-06-07T20:17:26	0.56	Clear	Clear conditions throughout the day.	clear-day	72340693991,KARG,72037713917,KM19,72340703953,KJBR
jonesboro, arkansas	6/8/2012	31	16.7	24.2	29.8	16.7	23.9	12.9	51.5	0	0	0				25.9	18.3	60	1015.5	14.5	16	328	28.3	9		2012-06-08T05:46:16	2012-06-08T20:17:56	0.61	Clear	Clear conditions throughout the day.	clear-day	72340693991,72340953869,KARG,72037713917,KM19,72340703953,KJBR
jonesboro, arkansas	6/9/2012	31.8	19.2	25.9	31.8	19.2	26.1	17.2	60.8	0	0	0				38.9	29.3	132.3	1012.6	33.4	16	211.2	18.3	8		2012-06-09T05:46:10	2012-06-09T20:18:25	0.66	Partially cloudy	Becoming cloudy in the afternoon.	partly-cloudy-day	72340693991,KARG,72037713917,KM19,72340703953,KJBR
jonesboro, arkansas	6/10/2012	28.1	20.1	24.5	30.2	20.1	25	19.7	75.1	0.031	100	12.5	rain			33.5	14.7	125.2	1011.8	66.4	15.9	181.8	15.7	7		2012-06-10T05:46:05	2012-06-10T20:18:53	0.71	Rain, Partially cloudy	Partly cloudy throughout the day with afternoon rain.	rain	72340693991,KARG,72037713917,KM19,72340703953,KJBR
jonesboro, arkansas	6/11/2012	32	21	24.1	36.8	21	25	20.7	81.7	22.089	100	20.83	rain			48.2	31.4	205.5	1012.9	57.8	15.6	214.7	18.5	6		2012-06-11T05:46:02	2012-06-11T20:19:19	0.76	Rain, Partially cloudy	Partly cloudy throughout the day with rain.	rain	72340693991,72340953869,KARG,72037713917,KM19,72340703953,KJBR
jonesboro, arkansas	6/12/2012	28.9	20.8	23.8	29.7	20.8	24.1	18.2	72.2	0	0	0					12.9	13.1	1016.9	40.6	16	238.5	20.6	8		2012-06-12T05:46:01	2012-06-12T20:19:44	0.81	Partially cloudy	Clearing in the afternoon.	partly-cloudy-day	72340693991,72340953869,KARG,72037713917,KM19,72340703953,KJBR
jonesboro, arkansas	6/13/2012	29.1	17.8	23.3	28.6	17.8	23.2	12.9	53.8	0	0	0					14.7	31.7	1017.2	0	16	343	29.6	10		2012-06-13T05:46:02	2012-06-13T20:20:08	0.85	Clear	Clear conditions throughout the day.	clear-day	72340693991,KHKA,72340953869,KARG,72037713917,KM19,72340703953,KJBR
jonesboro, arkansas	6/14/2012	31.8	17	24.7	31.1	17	24.5	14.4	55.5	0	0	0					14.7	89.8	1015.9	0	16	359.1	30.8	10		2012-06-14T05:46:04	2012-06-14T20:20:30	0.89	Clear	Clear conditions throughout the day.	clear-day	72340693991,KHKA,72340953869,KARG,72037713917,KM19,72340703953,KJBR
jonesboro, arkansas	6/15/2012	32.9	17.1	25.9	34	17.1	26.3	17.1	61.8	0	0	0				29.5	18.3	170.7	1016	0.1	16	353.8	30.8	10		2012-06-15T05:46:08	2012-06-15T20:20:51	0.93	Clear	Clear conditions throughout the day.	clear-day	72340693991,KARG,72037713917,KM19,72340703953,KJBR
jonesboro, arkansas	6/16/2012	33.1	20.8	27.8	35.8	20.8	29	20	64.4	0	0	0				35.3	22.4	194.2	1017.7	4.4	15.6	343.1	29.6	10		2012-06-16T05:46:13	2012-06-16T20:21:11	0.96	Clear	Clear conditions throughout the day.	clear-day	72340693991,KARG,72037713917,KM19,72340703953,KJBR
jonesboro, arkansas	6/17/2012	32	22	27.6	33.5	22	28.4	19.1	61.5	0	0	0				44.3	35.1	211.2	1015.3	7.7	16	276.2	23.7	8		2012-06-17T05:46:20	2012-06-17T20:21:29	0.98	Clear	Clear conditions throughout the day.	clear-day	72340693991,72340953869,KARG,72037713917,KM19,72340703953,KJBR
jonesboro, arkansas	6/18/2012	32	20	27.2	33.5	20	27.9	18.2	60	0	0	0				41.1	27.8	191.6	1012.7	21	16	346.9	29.9	10		2012-06-18T05:46:28	2012-06-18T20:21:46	1	Partially cloudy	Partly cloudy throughout the day.	partly-cloudy-day	72340693991,KARG,72037713917,KM19,72340703953,KJBR
jonesboro, arkansas	6/19/2012	32.9	22.9	27.5	33	22.9	27.8	18	58.8	0	0	0				38.6	25.9	184.2	1015.8	10.9	16	354.2	30.5	10		2012-06-19T05:46:38	2012-06-19T20:22:01	1	Clear	Clear conditions throughout the day.	clear-day	72340693991,KARG,72037713917,KM19,72340703953,KJBR
jonesboro, arkansas	6/20/2012	33.1	18.9	26.7	33.4	18.9	27.1	17.7	60.7	0	0	0				33.5	20.6	190.5	1016.9	5.6	16	326.8	28.3	9		2012-06-20T05:46:50	2012-06-20T20:22:15	0	Clear	Clear conditions throughout the day.	clear-day	72340693991,72340953869,KARG,72037713917,KM19,72340703953,KJBR
jonesboro, arkansas	6/21/2012	33.1	20	27.1	33.3	20	27.4	17.8	60.5	0	0	0				27.7	20.3	247.6	1015.5	18.9	15.9	343.8	29.5	10		2012-06-21T05:47:03	2012-06-21T20:22:27	0.02	Clear	Clear conditions throughout the day.	clear-day	72340693991,KHKA,72340953869,KARG,72037713917,KM19,72340703953,KJBR
jonesboro, arkansas	6/22/2012	32.9	22.1	27.6	33.5	22.1	28.2	18.6	59.9	0	0	0				27.7	20.4	57.9	1013.9	21.4	16	338.9	29	10		2012-06-22T05:47:17	2012-06-22T20:22:37	0.04	Partially cloudy	Clearing in the afternoon.	partly-cloudy-day	72340693991,KARG,72037713917,KM19,72340703953,KJBR
jonesboro, arkansas	6/23/2012	33.9	19.9	26.6	33.8	19.9	26.5	15.3	52.5	0	0	0					16.4	61	1013.9	0	16	361.9	31	10		2012-06-23T05:47:33	2012-06-23T20:22:46	0.07	Clear	Clear conditions throughout the day.	clear-day	72340693991,KARG,72037713917,KM19,72340703953,KJBR
jonesboro, arkansas	6/24/2012	35.8	18.2	27.7	35.2	18.2	27.6	15.4	51.2	0	0	0					14.7	84	1013.3	0	16	357.3	30.9	10		2012-06-24T05:47:51	2012-06-24T20:22:54	0.11	Clear	Clear conditions throughout the day.	clear-day	72340693991,72340953869,KARG,72037713917,KM19,72340703953,KJBR
jonesboro, arkansas	6/25/2012	37.8	20.8	30.1	39.3	20.8	31	16.9	47.8	0	0	0					18.3	55.4	1010	9.6	16	337.8	29.2	10		2012-06-25T05:48:09	2012-06-25T20:22:59	0.16	Clear	Clear conditions throughout the day.	clear-day	72340693991,72340953869,KARG,72037713917,KM19,72340703953,KJBR
jonesboro, arkansas	6/26/2012	31.7	21.8	27.1	31.2	21.8	26.8	12.3	41.1	0	0	0				35.3	27.5	48.3	1011.5	5.7	16	367.4	31.7	10		2012-06-26T05:48:29	2012-06-26T20:23:03	0.21	Clear	Clear conditions throughout the day.	clear-day	72340693991,72340953869,KARG,72037713917,KM19,72340703953,72065499999,KJBR
jonesboro, arkansas	6/27/2012	33.9	16	25.2	32.1	16	24.7	11.8	46.8	0	0	0					11.3	94.7	1013.9	1.1	15.8	365	31.5	10		2012-06-27T05:48:51	2012-06-27T20:23:06	0.27	Clear	Clear conditions throughout the day.	clear-day	72340693991,72340953869,KARG,72037713917,KM19,72340703953,KJBR
jonesboro, arkansas	6/28/2012	38.9	18.2	29.3	40.1	18.2	30.2	17.2	52.3	0	0	0				61.2	22.3	214.1	1014.6	0	16	353.1	30.6	10		2012-06-28T05:49:14	2012-06-28T20:23:07	0.33	Clear	Clear conditions throughout the day.	clear-day	72340693991,KHKA,72340953869,KARG,72037713917,KM19,72340703953,KJBR
jonesboro, arkansas	6/29/2012	39.9	24.9	33	41.5	24.9	34.3	18.7	46.3	0	0	0				27.7	20.4	234.2	1012.6	0	15.8	340.2	29.5	10		2012-06-29T05:49:38	2012-06-29T20:23:06	0.38	Clear	Clear conditions throughout the day.	clear-day	72340693991,KHKA,72340953869,KARG,72037713917,KM19,72340703953,KJBR
jonesboro, arkansas	6/30/2012	39.1	25.7	32.8	40.1	25.7	34.6	19.4	48.6	0	0	0				27.7	23.9	228	1011.2	0	15.5	333.6	28.6	9		2012-06-30T05:50:03	2012-06-30T20:23:03	0.43	Clear	Clear conditions throughout the day.	clear-day	72340693991,72340953869,KARG,72037713917,KM19,72340703953,KJBR
jonesboro, arkansas	6/1/2013	25.8	19.1	22.7	25.8	19.1	22.7	20.5	87.5	20.673	100	54.17	rain			49.5	27.7	185.4	1011.7	80.8	15.2	216.7	18.8	7		2013-06-01T05:47:50	2013-06-01T20:13:53	0.79	Rain, Partially cloudy	Partly cloudy throughout the day with a chance of rain throughout the day.	rain	72340693991,KHKA,72340953869,KARG,72037713917,KM19,72340703953,KJBR
jonesboro, arkansas	6/2/2013	25	18.1	21	25	18.1	21	16	74.6	0.3	100	29.17	rain			50	18.2	336.7	1014.2	47.1	15.9	338.2	29.3	10		2013-06-02T05:47:32	2013-06-02T20:14:30	0.84	Rain, Partially cloudy	Becoming cloudy in the afternoon with rain clearing later.	rain	KHKA,72340693991,72340953869,KARG,72037713917,KM19,72340703953,KJBR
jonesboro, arkansas	6/3/2013	25.7	16.8	20.4	25.7	16.8	20.4	15	72.4	0	0	0				48.2	14.7	41.9	1015.5	54.7	16	335.4	29	10		2013-06-03T05:47:15	2013-06-03T20:15:05	0.89	Partially cloudy	Partly cloudy throughout the day.	partly-cloudy-day	72340693991,KHKA,72340953869,72037713917,KARG,KM19,72340703953,KJBR
jonesboro, arkansas	6/4/2013	28.1	16	21.7	28.6	16	21.8	15.6	70.2	0	0	0					14.8	63	1015.3	23.2	16	349.9	30.4	10		2013-06-04T05:47:00	2013-06-04T20:15:40	0.93	Partially cloudy	Partly cloudy throughout the day.	partly-cloudy-day	KHKA,72340693991,72340953869,72037713917,KARG,KM19,72340703953,KJBR
jonesboro, arkansas	6/5/2013	31	20	24.7	32.5	20	25.3	19.1	72.5	5.299	100	25	rain			53.6	12.9	46.9	1012	39.5	15.2	284.3	24.7	9		2013-06-05T05:46:47	2013-06-05T20:16:14	0.96	Rain, Partially cloudy	Partly cloudy throughout the day with late afternoon rain.	rain	72340693991,KHKA,72340953869,KARG,72037713917,KM19,72340703953,KJBR
jonesboro, arkansas	6/6/2013	28.1	20.8	24	29	20.8	24.1	17.9	70.9	0	0	0				53.6	14.8	343.7	1009.7	55.7	14.7	323.8	28	10		2013-06-06T05:46:35	2013-06-06T20:16:46	0.98	Partially cloudy	Partly cloudy throughout the day.	partly-cloudy-day	KHKA,72340693991,72340953869,KARG,72037713917,KM19,72340703953,KJBR
jonesboro, arkansas	6/7/2013	28.1	18.9	23.6	27.4	18.9	23.5	13.3	54.4	0	0	0				34.9	18.5	339.9	1011.1	46.6	16	325.3	28.2	10		2013-06-07T05:46:25	2013-06-07T20:17:18	1	Partially cloudy	Partly cloudy throughout the day.	partly-cloudy-day	KHKA,72340693991,72340953869,KARG,72037713917,KM19,72340703953,KJBR
jonesboro, arkansas	6/8/2013	29.9	15.8	22.6	29.2	15.8	22.4	14	62.4	0	0	0				29.5	20.4	200.9	1013.6	35.6	16	334.6	29.1	10		2013-06-08T05:46:17	2013-06-08T20:17:48	1	Partially cloudy	Partly cloudy throughout the day.	partly-cloudy-day	72340693991,KHKA,72340953869,KARG,72037713917,KM19,72340703953,KJBR
jonesboro, arkansas	6/9/2013	28.9	17.1	22.2	31	17.1	22.5	18.2	79.2	16.072	100	41.67	rain			75.8	20.4	201.8	1012.2	47	15.8	281	24.3	9		2013-06-09T05:46:11	2013-06-09T20:18:17	0	Rain, Partially cloudy	Partly cloudy throughout the day with rain.	rain	72340693991,KHKA,72340953869,72037713917,KARG,KM19,72340703953,KJBR
jonesboro, arkansas	6/10/2013	34.1	18.1	26.2	34.7	18.1	26.7	18.3	66.6	0.295	100	16.67	rain			40.7	27.6	241.5	1011.3	16.8	16	323.2	27.7	10		2013-06-10T05:46:06	2013-06-10T20:18:45	0.02	Rain	Clear conditions throughout the day with early morning rain.	rain	KHKA,72340693991,72340953869,KARG,72037713917,KM19,72340703953,KJBR
jonesboro, arkansas	6/11/2013	37.9	22	30	41.9	22	32.5	21.4	63.4	0	0	0				35.3	25.8	225.8	1014	0	16	339.2	29.3	10		2013-06-11T05:46:03	2013-06-11T20:19:12	0.04	Clear	Clear conditions throughout the day.	clear-day	KHKA,72340693991,72340953869,KARG,72037713917,KM19,72340703953,KJBR
jonesboro, arkansas	6/12/2013	36	23.9	30.5	40.9	23.9	33	21.6	61.2	0	0	0				49.9	33.5	228.5	1014	0	16	343.5	29.7	10		2013-06-12T05:46:01	2013-06-12T20:19:37	0.06	Clear	Clear conditions throughout the day.	clear-day	72340693991,KHKA,72340953869,KARG,72037713917,KM19,72340703953,KJBR
jonesboro, arkansas	6/13/2013	33.9	22.9	29.3	36.8	22.9	30.9	20.2	60	0	0	0				33.5	22.3	300.1	1012.8	10.3	16	346.6	30	10		2013-06-13T05:46:01	2013-06-13T20:20:02	0.1	Clear	Clear conditions throughout the day.	clear-day	KHKA,72340693991,72340953869,KARG,72037713917,KM19,72340703953,KJBR
jonesboro, arkansas	6/14/2013	33.1	19.2	25.8	32	19.2	25.5	15.5	57.9	0	0	0				27.7	13.1	52	1015.7	1.1	16	343.1	29.7	10		2013-06-14T05:46:03	2013-06-14T20:20:24	0.14	Clear	Clear conditions throughout the day.	clear-day	72340693991,KHKA,72340953869,KARG,72037713917,KM19,72340703953,KJBR
jonesboro, arkansas	6/15/2013	33.1	17.9	25.2	33.2	17.9	25.3	16.8	63.7	0	0	0				29.5	18.3	175.9	1016.1	0	16	305.4	26.5	10		2013-06-15T05:46:06	2013-06-15T20:20:46	0.19	Clear	Clear conditions throughout the day.	clear-day	72340693991,KHKA,72340953869,72037713917,KARG,KM19,72340703953,KJBR
jonesboro, arkansas	6/16/2013	33.1	22.1	27.4	34.7	22.1	28.3	19.6	64.5	0	0	0					14.8	211.4	1014.8	8.3	16	322	27.9	10		2013-06-16T05:46:11	2013-06-16T20:21:06	0.24	Clear	Clear conditions throughout the day.	clear-day	72340693991,KHKA,72340953869,KARG,72037713917,KM19,72340703953,KJBR
jonesboro, arkansas	6/17/2013	29.9	21.1	24.6	32.5	21.1	24.9	21.5	83.7	49.904	100	62.5	rain			92.5	22.3	192.8	1012.6	59.8	14.1	144.6	12.5	4		2013-06-17T05:46:18	2013-06-17T20:21:24	0.29	Rain, Partially cloudy	Partly cloudy throughout the day with a chance of rain throughout the day.	rain	72340693991,KHKA,72340953869,72037713917,KARG,KM19,72340703953,KJBR
jonesboro, arkansas	6/18/2013	31	20	25.1	31.8	20	25.4	18.4	68.9	0.021	100	37.5	rain				14.7	21.9	1013.6	29.9	16	320.2	27.8	10		2013-06-18T05:46:26	2013-06-18T20:21:41	0.34	Rain, Partially cloudy	Clearing in the afternoon with a chance of rain throughout the day.	rain	72340693991,KHKA,72340953869,KARG,72037713917,KM19,72340703953,KJBR
jonesboro, arkansas	6/19/2013	32	21	26.1	34.7	21	26.7	19.8	70.3	1.416	100	12.5	rain			88.9	22	137.7	1015.5	7.4	15.6	345.3	29.9	10		2013-06-19T05:46:35	2013-06-19T20:21:57	0.39	Rain	Clear conditions throughout the day with afternoon rain.	rain	KHKA,72340693991,72340953869,KARG,72037713917,KM19,72340703953,KJBR
jonesboro, arkansas	6/20/2013	33.1	21.1	26.8	35.2	21.1	27.7	20	69.5	2.488	100	8.33	rain			29.5	18.1	155.2	1018.1	4.4	15.6	328.2	28.6	9		2013-06-20T05:46:47	2013-06-20T20:22:11	0.44	Rain	Clear conditions throughout the day with rain in the morning and afternoon.	rain	72340693991,KHKA,72340953869,KARG,72037713917,KM19,72340703953,KJBR
jonesboro, arkansas	6/21/2013	35.8	21.1	28	38.6	21.1	29.5	20.5	66.8	0	0	0				37.1	18.4	181.2	1018.9	10.5	15.1	261.5	22.4	8		2013-06-21T05:46:59	2013-06-21T20:22:23	0.47	Clear	Clear conditions throughout the day.	clear-day	72340693991,KHKA,72340953869,KARG,72037713917,KM19,72340703953,KJBR
jonesboro, arkansas	6/22/2013	34.1	23.1	28.7	37	23.1	30	20.5	63.6	0	0	0				37.1	18.4	179.9	1017.9	11.7	16	278.8	24	8		2013-06-22T05:47:13	2013-06-22T20:22:34	0.49	Clear	Clear conditions throughout the day.	clear-day	72340693991,KHKA,72340953869,KARG,72037713917,KM19,72340703953,KJBR
jonesboro, arkansas	6/23/2013	33.9	21.1	27.8	36.3	21.1	29.2	20.4	66.1	0	0	0				33.5	18.4	165.7	1016.7	1.5	16	270.8	23.3	8		2013-06-23T05:47:29	2013-06-23T20:22:44	0.5	Clear	Clear conditions throughout the day.	clear-day	72340693991,KHKA,72340953869,KARG,72037713917,KM19,72340703953,KJBR
jonesboro, arkansas	6/24/2013	35	22.1	28.8	38.3	22.1	30.7	21.2	66.3	0	0	0				31.3	22.2	204.3	1017.1	5.7	16	308.7	26.7	9		2013-06-24T05:47:46	2013-06-24T20:22:51	0.51	Clear	Clear conditions throughout the day.	clear-day	72340693991,KHKA,72340953869,KARG,72037713917,KM19,72340703953,KJBR
jonesboro, arkansas	6/25/2013	35.8	25.8	29.8	39.3	25.8	32	21.7	63.5	0.009	100	4.17	rain			40.6	25.9	209.1	1015	7.9	16	218.9	18.7	6		2013-06-25T05:48:04	2013-06-25T20:22:57	0.53	Rain	Clear conditions throughout the day with afternoon rain.	rain	72340693991,KHKA,72340953869,KARG,72037713917,KM19,72340703953,KJBR
jonesboro, arkansas	6/26/2013	35.8	26	30.2	39.3	26	32.9	21.7	61.6	0	0	0			333	46.3	33.4	218.9	1011.8	7.9	16	292.2	25.3	8		2013-06-26T05:48:24	2013-06-26T20:23:02	0.57	Clear	Clear conditions throughout the day.	clear-day	72340693991,KHKA,72340953869,KARG,72037713917,KM19,72340703953,KJBR
jonesboro, arkansas	6/27/2013	37.9	24.1	29.7	45.5	24.1	33.2	22.7	67.3	3.297	100	12.5	rain			44.3	25.9	263.4	1011.4	16	15.5	266.3	23	8		2013-06-27T05:48:45	2013-06-27T20:23:05	0.61	Rain	Clear conditions throughout the day with rain.	rain	72340693991,KHKA,72340953869,KARG,72037713917,KM19,72340703953,KJBR
jonesboro, arkansas	6/28/2013	35	22.9	28.3	35.7	22.9	29.1	20.2	64.5	2.392	100	37.5	rain			60.8	14.8	309.3	1008.8	25.8	16	253.9	21.7	8		2013-06-28T05:49:08	2013-06-28T20:23:06	0.66	Rain, Partially cloudy	Clearing in the afternoon with rain in the morning and afternoon.	rain	72340693991,KHKA,72340953869,KARG,72037713917,KM19,72340703953,KJBR
jonesboro, arkansas	6/29/2013	32.9	21.8	27.2	31.8	21.8	26.9	15.4	51.3	0	0	0				31.4	22.4	314.9	1006.8	8.7	16	352.3	30.6	10		2013-06-29T05:49:31	2013-06-29T20:23:05	0.72	Clear	Clear conditions throughout the day.	clear-day	72340693991,KHKA,72340953869,KARG,72037713917,KM19,72340703953,KJBR
jonesboro, arkansas	6/30/2013	28.8	18.9	22.8	29	18.9	22.9	16.6	69.2	0.596	100	20.83	rain			35.3	22.3	339.2	1008.8	52	16	309.9	26.9	9		2013-06-30T05:49:56	2013-06-30T20:23:03	0.77	Rain, Partially cloudy	Partly cloudy throughout the day with rain.	rain	KHKA,72340693991,72340953869,KARG,72037713917,KM19,72340703953,KJBR
jonesboro, arkansas	6/1/2014	30.8	20	25.4	32.3	20	26.3	20.2	74.3	0.027	100	4.17	rain			35.3	27.7	175.2	1016.2	25.6	16	292.2	25.3	9		2014-06-01T05:47:55	2014-06-01T20:13:44	0.07	Rain, Partially cloudy	Partly cloudy throughout the day with afternoon rain.	rain	72340693991,KARG,72037713917,KM19,72340703953,KJBR
jonesboro, arkansas	6/2/2014	28.1	21.8	24.1	30.7	21.8	24.6	20.7	82	13.959	100	29.17	rain			40.3	27.7	197	1016.5	67.9	15.6	244.7	21.1	8		2014-06-02T05:47:37	2014-06-02T20:14:21	0.1	Rain, Partially cloudy	Partly cloudy throughout the day with rain.	rain	72340693991,KARG,72037713917,KM19,72340703953,KJBR
jonesboro, arkansas	6/3/2014	31.1	21.1	26	34.5	21.1	27.3	21.4	77.9	0.291	100	4.17	rain				13	205	1015.7	38.6	14.6	321.3	27.8	9		2014-06-03T05:47:20	2014-06-03T20:14:57	0.14	Rain, Partially cloudy	Partly cloudy throughout the day with early morning rain.	rain	72340693991,KARG,72037713917,KM19,72340703953,KJBR
jonesboro, arkansas	6/4/2014	32	23.9	27.4	35.7	23.9	29.2	21.8	72.6	0	0	0				55.4	38.5	216.2	1010.6	20	16	303.2	26.2	9		2014-06-04T05:47:04	2014-06-04T20:15:32	0.19	Clear	Becoming cloudy in the afternoon.	clear-day	72340693991,KARG,72037713917,KM19,72340703953,KJBR
jonesboro, arkansas	6/5/2014	28.9	20.8	24.6	31.9	20.8	25.2	21	80.8	6.215	100	16.67	rain		439	113	24.5	225.2	1010.2	40.5	15.9	166.2	14.5	6		2014-06-05T05:46:51	2014-06-05T20:16:06	0.23	Rain, Partially cloudy	Partly cloudy throughout the day with afternoon rain.	rain	72340693991,KHKA,72340953869,KARG,72037713917,KM19,72340703953,KJBR
jonesboro, arkansas	6/6/2014	26	20	22.3	26	20	22.3	20.3	88.6	19.716	100	37.5	rain		508	54.4	20.8	78.9	1012.6	70.9	15.5	177.5	15.4	6		2014-06-06T05:46:39	2014-06-06T20:16:39	0.28	Rain, Partially cloudy	Partly cloudy throughout the day with a chance of rain throughout the day.	rain	72340693991,KARG,72037713917,KM19,72340703953,KJBR
jonesboro, arkansas	6/7/2014	31.8	18.2	23	36.4	18.2	23.7	20	84.5	20.571	100	12.5	rain			70.2	40.1	229	1012	55.1	11.2	237.2	20.8	7		2014-06-07T05:46:28	2014-06-07T20:17:11	0.33	Rain, Partially cloudy	Partly cloudy throughout the day with rain.	rain	72340693991,KARG,72037713917,KM19,72340703953,KJBR
jonesboro, arkansas	6/8/2014	24.1	20	22.2	24.1	20	22.2	18.3	79.2	15.282	100	25	rain			40.7	25.5	9.6	1013.6	49.5	15.1	227.9	19.7	7		2014-06-08T05:46:20	2014-06-08T20:17:41	0.38	Rain, Partially cloudy	Partly cloudy throughout the day with rain.	rain	72340693991,KARG,72037713917,KM19,72340703953,KJBR
jonesboro, arkansas	6/9/2014	23.1	18.9	20.7	23.1	18.9	20.7	19.2	91.2	18.2	100	37.5	rain			33.5	22.2	104.2	1009.3	88.4	15.2	165.5	14.2	6		2014-06-09T05:46:13	2014-06-09T20:18:11	0.42	Rain, Partially cloudy	Partly cloudy throughout the day with a chance of rain throughout the day.	rain	72340693991,KARG,72037713917,KM19,72340703953,KJBR
jonesboro, arkansas	6/10/2014	25.9	20.8	21.7	25.9	20.8	21.7	19	84.9	31.62	100	45.83	rain			44.3	24.2	192.8	1006.2	86.2	15.2	237.3	20.5	9		2014-06-10T05:46:07	2014-06-10T20:18:39	0.45	Rain, Partially cloudy	Partly cloudy throughout the day with a chance of rain throughout the day.	rain	72340693991,KARG,72037713917,KM19,72340703953,KJBR
jonesboro, arkansas	6/11/2014	26.1	18.9	21.4	26.1	18.9	21.4	17.8	81.1	0	0	0				25.9	16.6	278.3	1008	62.8	15.6	328.3	28.5	9		2014-06-11T05:46:04	2014-06-11T20:19:06	0.48	Partially cloudy	Partly cloudy throughout the day.	partly-cloudy-day	72340693991,KARG,72037713917,KM19,72340703953,KJBR
jonesboro, arkansas	6/12/2014	28.1	17.9	22.1	29.1	17.9	22.3	18.3	80.4	2.521	100	29.17	rain			51.8	18.4	181.5	1011.4	29.6	16	303.1	26.2	10		2014-06-12T05:46:02	2014-06-12T20:19:32	0.5	Rain, Partially cloudy	Becoming cloudy in the afternoon with rain.	rain	72340693991,KHKA,72340953869,KARG,72037713917,KM19,72340703953,KJBR
jonesboro, arkansas	6/13/2014	27	18.2	22.8	27	18.2	22.9	16.2	68.7	0	0	0				32.8	22.2	19.8	1014.7	43.2	16	344.4	29.6	10		2014-06-13T05:46:02	2014-06-13T20:19:56	0.5	Partially cloudy	Partly cloudy throughout the day.	partly-cloudy-day	72340693991,KARG,72037713917,KM19,72340703953,KJBR
jonesboro, arkansas	6/14/2014	28.1	14	21.8	28	14	21.8	13.8	63.4	0.291	100	4.17	rain			31.3	16.5	112.9	1015.9	1.1	16	361.6	31.1	10		2014-06-14T05:46:03	2014-06-14T20:20:19	0.52	Rain	Clear conditions throughout the day with morning rain.	rain	72340693991,KARG,72037713917,KM19,72340703953,KJBR
jonesboro, arkansas	6/15/2014	30.8	20	25.7	33.5	20	26.8	19.4	69.4	0	0	0				44.3	25.9	205.8	1014.8	16.3	16	289.2	25	9		2014-06-15T05:46:06	2014-06-15T20:20:41	0.54	Clear	Clear conditions throughout the day.	clear-day	72340693991,KARG,72037713917,KM19,72340703953,KJBR
jonesboro, arkansas	6/16/2014	31.8	21.1	27.1	35.4	21.1	29	21.6	73.4	0	0	0				40.7	22.4	190.3	1017.6	14.3	15.9	265.6	22.9	8		2014-06-16T05:46:11	2014-06-16T20:21:01	0.58	Clear	Clear conditions throughout the day.	clear-day	72340693991,KARG,72037713917,KM19,72340703953,KJBR
jonesboro, arkansas	6/17/2014	32.1	24.1	27.9	35	24.1	29.5	21.5	69.6	0	0	0				40.6	31.3	206.9	1016.7	18.2	16	322.7	28	9		2014-06-17T05:46:17	2014-06-17T20:21:20	0.63	Clear	Clear conditions throughout the day.	clear-day	72340693991,KARG,72037713917,KM19,72340703953,KJBR
jonesboro, arkansas	6/18/2014	32.1	24.1	28.3	35.4	24.1	30	21.2	66.8	2.233	100	4.17	rain			38.8	29.3	201.1	1016.5	4.2	16	274.9	23.8	9		2014-06-18T05:46:24	2014-06-18T20:21:38	0.68	Rain	Clear conditions throughout the day with afternoon rain.	rain	72340693991,KARG,72037713917,KM19,72340703953,KJBR
jonesboro, arkansas	6/19/2014	32.9	22.1	27.9	35.9	22.1	29.4	20.9	67.8	0	0	0				37	29.4	219.2	1017.4	10.3	16	255.2	22	7		2014-06-19T05:46:34	2014-06-19T20:21:53	0.74	Clear	Clear conditions throughout the day.	clear-day	72340693991,KARG,72037713917,KM19,72340703953,KJBR
jonesboro, arkansas	6/20/2014	32.9	23.1	27.8	35.9	23.1	29.2	20.7	66.8	0	0	0					20.3	250.1	1016.8	7.5	15.8	218.4	18.7	7		2014-06-20T05:46:44	2014-06-20T20:22:08	0.79	Clear	Clear conditions throughout the day.	clear-day	72340693991,KARG,72037713917,KM19,72340703953,KJBR
jonesboro, arkansas	6/21/2014	33.1	23.1	25.8	36.1	23.1	26.6	20.7	74.7	33.259	100	20.83	rain			77.4	20.6	279.3	1014.3	9.2	15.4	203.9	17.4	7		2014-06-21T05:46:57	2014-06-21T20:22:21	0.85	Rain	Clear conditions throughout the day with rain.	rain	72340693991,KARG,72037713917,KM19,72340703953,KJBR
jonesboro, arkansas	6/22/2014	33.1	20.8	26.5	37	20.8	28	20.7	72.2	0	0	0				44.3	20.2	159.8	1012.2	11.2	16	202.7	17.5	6		2014-06-22T05:47:10	2014-06-22T20:22:32	0.89	Clear	Clear conditions throughout the day.	clear-day	72340693991,KARG,72037713917,KM19,72340703953,KJBR
jonesboro, arkansas	6/23/2014	32	22.9	27.1	35	22.9	28.3	20.8	70	0.181	100	16.67	rain			45	27.6	208.8	1011.2	26.3	16	232.7	20.1	8		2014-06-23T05:47:26	2014-06-23T20:22:42	0.93	Rain, Partially cloudy	Becoming cloudy in the afternoon with late afternoon rain.	rain	72340693991,KARG,72037713917,KM19,72340703953,KJBR
jonesboro, arkansas	6/24/2014	30.8	22.9	26	32.3	22.9	26.6	20.5	73.6	0.925	100	37.5	rain			31.4	22.3	271.8	1012.7	55.8	16	251	21.6	9		2014-06-24T05:47:42	2014-06-24T20:22:50	0.97	Rain, Partially cloudy	Clearing in the afternoon with rain clearing later.	rain	72340693991,KARG,72037713917,KM19,72340703953,KJBR
jonesboro, arkansas	6/25/2014	31.8	21.1	26.4	32.8	21.1	27	19.6	68.4	0	0	0					9.5	286.3	1016.1	8.7	16	269.7	23.1	9		2014-06-25T05:48:00	2014-06-25T20:22:56	0.99	Clear	Clear conditions throughout the day.	clear-day	72340693991,KARG,72037713917,KM19,72340703953,KJBR
jonesboro, arkansas	6/26/2014	30	22.9	25.3	31.5	22.9	25.9	20.7	76.8	0.048	100	16.67	rain			40.7	20.4	208.4	1015.7	25.5	16	141.4	12	3		2014-06-26T05:48:20	2014-06-26T20:23:01	1	Rain, Partially cloudy	Partly cloudy throughout the day with rain.	rain	72340693991,KARG,72037713917,KM19,72340703953,KJBR
jonesboro, arkansas	6/27/2014	30	22.1	25.4	32.4	22.1	26.2	21.3	78.9	0.777	100	4.17	rain			40.7	29.5	195.4	1015.3	49.6	16	160.6	13.9	5		2014-06-27T05:48:41	2014-06-27T20:23:05	0	Rain, Partially cloudy	Partly cloudy throughout the day with morning rain.	rain	72340693991,KARG,72037713917,KM19,72340703953,KJBR
jonesboro, arkansas	6/28/2014	28	22	24.6	31.2	22	25.3	21.4	82.7	1.387	100	16.67	rain			40.6	25.9	172	1016.7	64.4	16	250.8	21.5	8		2014-06-28T05:49:03	2014-06-28T20:23:06	0.01	Rain, Partially cloudy	Partly cloudy throughout the day with late afternoon rain.	rain	72340693991,KARG,72037713917,KM19,72340703953,KJBR
jonesboro, arkansas	6/29/2014	27.9	21.1	23.5	31.7	21.1	23.8	21.4	88.4	31.275	100	50	rain			50.8	24.2	179.2	1017.2	61.7	15.8	157	13.6	5		2014-06-29T05:49:26	2014-06-29T20:23:06	0.02	Rain, Partially cloudy	Partly cloudy throughout the day with a chance of rain throughout the day.	rain	72340693991,KARG,72037713917,KM19,72340703953,KJBR
jonesboro, arkansas	6/30/2014	30.9	24.2	27.6	35.5	24.2	30	23.3	78.2	0	0	0				46.4	29.4	211.4	1013.5	48	15.9	223.2	19.2	7		2014-06-30T05:49:51	2014-06-30T20:23:04	0.04	Partially cloudy	Partly cloudy throughout the day.	partly-cloudy-day	72340693991,KARG,72037713917,KM19,72340703953,KJBR
jonesboro, arkansas	6/1/2015	21.7	14.4	17.5	21.7	14.4	17.5	14.5	83.2	0	0	0				29.5	13.1	10.3	1018.9	83.9	15.9	323	27.8	10		2015-06-01T05:48:01	2015-06-01T20:13:36	0.49	Partially cloudy	Partly cloudy throughout the day.	partly-cloudy-day	72340693991,KARG,72037713917,KM19,72340703953,KJBR
jonesboro, arkansas	6/2/2015	21.7	15	18	21.7	15	18	15	83.1	0	0	0					20.3	44.6	1018.2	61.7	15.6	341.6	29.5	10		2015-06-02T05:47:42	2015-06-02T20:14:13	0.5	Partially cloudy	Partly cloudy throughout the day.	partly-cloudy-day	72340693991,KARG,72037713917,KM19,72340703953,KJBR
jonesboro, arkansas	6/3/2015	26.1	13.8	19.3	26.1	13.8	19.3	15.4	80.2	0	0	0					14.6	65.5	1015.9	36.8	12.8	345.9	30	10		2015-06-03T05:47:24	2015-06-03T20:14:49	0.51	Partially cloudy	Partly cloudy throughout the day.	partly-cloudy-day	72340693991,KARG,72037713917,KM19,72340703953,KJBR
jonesboro, arkansas	6/4/2015	28.9	15.1	22	29.4	15.1	22.2	16.9	75.8	0.154	100	4.17	rain			42.5	11.2	148.7	1016.5	7.3	14.6	343.1	29.7	10		2015-06-04T05:47:08	2015-06-04T20:15:24	0.52	Rain	Clear conditions throughout the day with afternoon rain.	rain	72340693991,KARG,72037713917,KM19,72340703953,KJBR
jonesboro, arkansas	6/5/2015	31.2	17.9	23.8	32.8	17.9	24.2	18.6	76	17.821	100	25	rain			71.9	36.6	317.5	1016.9	27.1	15.5	312.8	27	9		2015-06-05T05:46:54	2015-06-05T20:15:58	0.55	Rain, Partially cloudy	Becoming cloudy in the afternoon with late afternoon rain.	rain	72340693991,72340953869,KARG,72037713917,KM19,72340703953,KJBR
jonesboro, arkansas	6/6/2015	30	18.4	24	33	18.4	24.7	20.5	83	0.034	100	16.67	rain				12.7	134.4	1015.6	33.1	16	238.4	20.5	8		2015-06-06T05:46:42	2015-06-06T20:16:32	0.59	Rain, Partially cloudy	Partly cloudy throughout the day with a chance of rain throughout the day.	rain	72340693991,KARG,72037713917,KM19,72340703953,KJBR
jonesboro, arkansas	6/7/2015	32.8	20.1	26.8	37	20.1	28.5	21.5	75.4	0.004	100	4.17	rain			40.7	22.2	203.6	1013.2	16.4	15.1	325.3	28	9		2015-06-07T05:46:31	2015-06-07T20:17:04	0.64	Rain	Clear conditions throughout the day with morning rain.	rain	72340693991,KARG,72037713917,KM19,72340703953,KJBR
jonesboro, arkansas	6/8/2015	32.1	22.9	27.8	35.7	22.9	29.4	21.9	72	0.151	100	12.5	rain			60.8	25.7	247.8	1011.2	23	16	180.9	15.7	6		2015-06-08T05:46:22	2015-06-08T20:17:34	0.69	Rain, Partially cloudy	Becoming cloudy in the afternoon with rain.	rain	72340693991,KARG,72037713917,KM19,72340703953,KJBR
jonesboro, arkansas	6/9/2015	33.8	18.9	26.6	33.9	18.9	27	19.2	69.2	0	0	0					14.8	312.6	1011.3	1.2	15.7	354.8	30.8	10		2015-06-09T05:46:15	2015-06-09T20:18:04	0.74	Clear	Clear conditions throughout the day.	clear-day	72340693991,KARG,72037713917,KM19,72340703953,KJBR
jonesboro, arkansas	6/10/2015	33.8	20.1	27.3	33.9	20.1	27.6	18.6	64.4	0	0	0					12.9	243.3	1010.4	9.3	16	332	28.7	10		2015-06-10T05:46:09	2015-06-10T20:18:33	0.8	Clear	Clear conditions throughout the day.	clear-day	72340693991,KARG,72037713917,KM19,72340703953,KJBR
jonesboro, arkansas	6/11/2015	34.3	21.2	28	37.8	21.2	29.6	20.8	67.7	0	0	0				38.7	24.1	198.7	1010.4	8.6	16	316.9	27.6	9		2015-06-11T05:46:05	2015-06-11T20:19:00	0.86	Clear	Clear conditions throughout the day.	clear-day	72340693991,KARG,72037713917,KM19,72340703953,KJBR
jonesboro, arkansas	6/12/2015	33.9	23.4	28.6	36.8	23.4	30.3	21.1	65.8	0	0	0				44.6	24.1	199.2	1012.6	9.9	15.9	272.3	23.7	8		2015-06-12T05:46:03	2015-06-12T20:19:26	0.91	Clear	Clear conditions throughout the day.	clear-day	72340693991,KARG,72037713917,KM19,72340703953,KJBR
jonesboro, arkansas	6/13/2015	32.1	23.3	26.8	35.7	23.3	28.1	21.1	72.3	0.119	100	25	rain			49.2	29.2	196.4	1014.9	41.5	16	240.3	20.7	8		2015-06-13T05:46:02	2015-06-13T20:19:51	0.95	Rain, Partially cloudy	Partly cloudy throughout the day with afternoon rain.	rain	72340693991,KARG,72037713917,KM19,72340703953,KJBR
jonesboro, arkansas	6/14/2015	32.8	22.2	27.3	37	22.2	28.9	21.6	72.8	0.777	100	4.17	rain			55.4	39.8	196.1	1015.8	32	16	167.4	14.4	5		2015-06-14T05:46:03	2015-06-14T20:20:14	0.98	Rain, Partially cloudy	Clearing in the afternoon with late afternoon rain.	rain	72340693991,KARG,72037713917,KM19,72340703953,KJBR
jonesboro, arkansas	6/15/2015	32.8	22.9	27	36.5	22.9	29	22.3	77.3	0.054	100	16.67	rain			33.5	25.8	202.8	1016.7	27.8	16	272.7	23.6	8		2015-06-15T05:46:06	2015-06-15T20:20:36	1	Rain, Partially cloudy	Partly cloudy throughout the day with rain in the morning and afternoon.	rain	72340693991,KARG,72037713917,KM19,72340703953,KJBR
jonesboro, arkansas	6/16/2015	34.3	24.3	28.8	37.4	24.3	31.1	22.1	69.1	0.014	100	8.33	rain			37	20.5	209.2	1017.5	10.5	16	222.8	19.2	8		2015-06-16T05:46:10	2015-06-16T20:20:57	1	Rain	Clear conditions throughout the day with late afternoon rain.	rain	72340693991,72340953869,KARG,72037713917,KM19,72340703953,KJBR
jonesboro, arkansas	6/17/2015	34.3	22.2	28.6	37.8	22.2	30.3	21.8	69.8	0	0	0				31.6	23.9	206.3	1016.8	9.1	15.8	307	26.6	9		2015-06-17T05:46:16	2015-06-17T20:21:16	0	Clear	Clear conditions throughout the day.	clear-day	72340693991,72340953869,K4M9,KARG,72037713917,KM19,72340703953,99999900234,KJBR
jonesboro, arkansas	6/18/2015	29.3	22.3	25.9	31.5	22.3	26.8	21.3	76	3.336	100	12.5	rain			57.2	26.2	190.1	1015	43.7	16	169.5	14.6	5		2015-06-18T05:46:23	2015-06-18T20:21:34	0.02	Rain, Partially cloudy	Partly cloudy throughout the day with late afternoon rain.	rain	72340693991,KARG,72037713917,KM19,72340703953,KJBR
jonesboro, arkansas	6/19/2015	25.6	22.2	23.8	25.6	22.2	23.8	22.5	92.9	32.184	100	75	rain			56.2	39.1	212.8	1010	96.8	13.2	164.6	14.2	5		2015-06-19T05:46:32	2015-06-19T20:21:50	0.05	Rain, Overcast	Cloudy skies throughout the day with a chance of rain throughout the day.	rain	72340693991,KARG,72037713917,KM19,72340703953,KJBR
jonesboro, arkansas	6/20/2015	33.8	20.6	26.9	40.2	20.6	29.5	22.5	78.6	0	0	0				38.9	23.9	227.6	1013.4	3.5	15.7	258.2	22.3	9		2015-06-20T05:46:42	2015-06-20T20:22:05	0.08	Clear	Clear conditions throughout the day.	clear-day	72340693991,72340953869,KARG,72037713917,KM19,72340703953,KJBR
jonesboro, arkansas	6/21/2015	33.3	23.9	28.1	39.4	23.9	30.7	23.1	75.4	0	0	0				48.1	29.4	225.3	1016.4	7.3	16	214.5	18.4	7		2015-06-21T05:46:54	2015-06-21T20:22:18	0.12	Clear	Clear conditions throughout the day.	clear-day	72340693991,72340953869,K4M9,KARG,72037713917,KM19,72340703953,99999900234,KJBR
jonesboro, arkansas	6/22/2015	34.3	23.4	29	40.2	23.4	31.8	22.8	70.9	0.311	100	8.33	rain			46.4	31.5	217.9	1016.8	16.5	16	230.9	20	7		2015-06-22T05:47:08	2015-06-22T20:22:30	0.16	Rain	Clear conditions throughout the day with afternoon rain.	rain	72340693991,KARG,72037713917,KM19,72340703953,KJBR
jonesboro, arkansas	6/23/2015	35.6	23	29.6	41.3	23	33	22.9	69.2	3.175	100	12.5	rain			46.7	20.4	263.2	1017.6	19.9	15.5	167.9	14.4	5		2015-06-23T05:47:22	2015-06-23T20:22:40	0.21	Rain	Clear conditions throughout the day with late afternoon rain.	rain	72340693991,KARG,72037713917,KM19,72340703953,KJBR
jonesboro, arkansas	6/24/2015	35.6	23	29.4	40.2	23	32.4	22.8	71	0.024	100	4.17	rain				16.4	15.4	1018.7	6.8	15.9	215.1	18.5	6		2015-06-24T05:47:39	2015-06-24T20:22:49	0.25	Rain	Clear conditions throughout the day with morning rain.	rain	72340693991,72340953869,KARG,72037713917,KM19,72340703953,KJBR
jonesboro, arkansas	6/25/2015	35	25	29.9	41	25	33	22.5	66.1	0	0	0				33.5	22.2	223.3	1016	3.2	16	224.8	19.3	6		2015-06-25T05:47:57	2015-06-25T20:22:56	0.3	Clear	Clear conditions throughout the day.	clear-day	72340693991,KARG,72037713917,KM19,72340703953,KJBR
jonesboro, arkansas	6/26/2015	33.3	22.9	27.5	38.9	22.9	29.7	22.4	75.2	1.622	100	33.33	rain			74.2	34.8	254.1	1012.7	30.7	16	158.9	13.6	5		2015-06-26T05:48:16	2015-06-26T20:23:01	0.35	Rain, Partially cloudy	Partly cloudy throughout the day with rain.	rain	72340693991,72340953869,KARG,72037713917,KM19,72340703953,KJBR
jonesboro, arkansas	6/27/2015	28.8	20.7	24.5	29.2	20.7	24.6	18.6	72.5	0.014	100	4.17	rain			33.5	18.4	348.3	1013.7	45.4	16	338.4	29.1	10		2015-06-27T05:48:36	2015-06-27T20:23:04	0.39	Rain, Partially cloudy	Partly cloudy throughout the day with morning rain.	rain	72340693991,KARG,72037713917,KM19,72340703953,KJBR
jonesboro, arkansas	6/28/2015	30.6	17.9	24.7	30.5	17.9	24.8	16.7	64.4	0	0	0				33.5	22.2	245.8	1014.6	22.8	16	344.2	29.5	10		2015-06-28T05:48:58	2015-06-28T20:23:06	0.43	Partially cloudy	Partly cloudy throughout the day.	partly-cloudy-day	72340693991,72340953869,KARG,72037713917,KM19,72340703953,KJBR
jonesboro, arkansas	6/29/2015	33.3	22.2	27.3	34.3	22.2	27.8	19.1	63.4	0.777	100	4.17	rain			38.9	25.6	250.3	1011.3	34.4	16	312.7	27.1	9		2015-06-29T05:49:21	2015-06-29T20:23:07	0.46	Rain, Partially cloudy	Clearing in the afternoon with early morning rain.	rain	72340693991,KARG,72037713917,KM19,72340703953,KJBR
jonesboro, arkansas	6/30/2015	32.2	21.7	26.8	33.1	21.7	27.5	19.6	67	0.003	100	4.17	rain			25.9	20.4	267.8	1012.9	8.1	16	292.9	25.2	9		2015-06-30T05:49:45	2015-06-30T20:23:05	0.48	Rain	Clear conditions throughout the day with early morning rain.	rain	72340693991,72340953869,KARG,72037713917,KM19,72340703953,KJBR
jonesboro, arkansas	6/1/2016	28.9	20.7	24.2	31.2	20.7	24.9	20.4	80.5	2.762	100	16.67	rain			59.2	41.8	218.9	1013.9	30.3	15.7	148.8	13	5		2016-06-01T05:47:46	2016-06-01T20:14:03	0.91	Rain, Partially cloudy	Becoming cloudy in the afternoon with late afternoon rain.	rain	72340693991,KARG,72037713917,KM19,72340703953,KJBR
jonesboro, arkansas	6/2/2016	28.3	20.7	24.1	29.5	20.7	24.5	19.9	79	1.397	100	33.33	rain				11	115.9	1016.2	44.2	15.8	308.8	26.8	10		2016-06-02T05:47:28	2016-06-02T20:14:40	0.96	Rain, Partially cloudy	Partly cloudy throughout the day with rain clearing later.	rain	72340693991,KARG,72037713917,KM19,72340703953,KJBR
jonesboro, arkansas	6/3/2016	25.6	22.8	23.8	25.6	22.8	23.8	21.8	88.3	9.696	100	58.33	rain			27.7	14.8	66.1	1015.4	74.9	15.5	127.3	11	4		2016-06-03T05:47:12	2016-06-03T20:15:15	0.99	Rain, Partially cloudy	Partly cloudy throughout the day with a chance of rain throughout the day.	rain	72340693991,72340953869,KARG,72037713917,KM19,72033199999,72340703953,KJBR
jonesboro, arkansas	6/4/2016	27.1	22.8	24.1	28.7	22.8	24.2	20.5	81.2	1.603	100	54.17	rain			29.5	22.1	255.4	1012.5	59.5	15.5	268.5	23.3	9		2016-06-04T05:46:57	2016-06-04T20:15:50	1	Rain, Partially cloudy	Partly cloudy throughout the day with a chance of rain throughout the day.	rain	72340693991,KARG,72037713917,KM19,72340703953,KJBR
jonesboro, arkansas	6/5/2016	28.4	21.1	24.2	28.6	21.1	24.4	18	70.4	0	0	0				29.5	22.2	301.6	1010.7	14.9	16	355.6	30.7	10		2016-06-05T05:46:44	2016-06-05T20:16:23	0	Clear	Clear conditions throughout the day.	clear-day	72340693991,KARG,72037713917,KM19,72340703953,KJBR
jonesboro, arkansas	6/6/2016	30	17.9	24.2	30	17.9	24.3	16.7	65.4	0	0	0					14.4	340.3	1010.8	0	16	357.3	30.9	10		2016-06-06T05:46:33	2016-06-06T20:16:55	0.01	Clear	Clear conditions throughout the day.	clear-day	72340693991,KARG,72037713917,KM19,72340703953,KJBR
jonesboro, arkansas	6/7/2016	28.9	20.1	24.7	28.9	20.1	24.7	15.9	59.7	0	0	0					14.9	338.2	1011.3	2.3	16	348.1	30.2	10		2016-06-07T05:46:24	2016-06-07T20:17:27	0.04	Clear	Clear conditions throughout the day.	clear-day	72340693991,KARG,72037713917,KM19,72340703953,KJBR
jonesboro, arkansas	6/8/2016	29.3	15.7	23.2	28.7	15.7	23.2	15	63.2	0	0	0					14.6	42.1	1015	0	16	355.5	30.8	10		2016-06-08T05:46:16	2016-06-08T20:17:57	0.07	Clear	Clear conditions throughout the day.	clear-day	72340693991,KARG,72037713917,KM19,72033199999,72340703953,KJBR
jonesboro, arkansas	6/9/2016	31.1	18.4	25	31	18.4	25.1	16.6	62.4	0	0	0					14.6	122.7	1015.8	0	16	328.4	28.4	9		2016-06-09T05:46:10	2016-06-09T20:18:26	0.11	Clear	Clear conditions throughout the day.	clear-day	72340693991,KARG,72037713917,KM19,72340703953,KJBR
jonesboro, arkansas	6/10/2016	32.8	19.4	26.5	33.1	19.4	26.7	18	63.2	0	0	0					14.7	158	1016.3	0	16	353.4	30.6	10		2016-06-10T05:46:06	2016-06-10T20:18:53	0.16	Clear	Clear conditions throughout the day.	clear-day	72340693991,KARG,72037713917,KM19,72033199999,72340703953,KJBR
jonesboro, arkansas	6/11/2016	33.4	20.7	27.6	35.2	20.7	28.5	19.6	65.2	0	0	0					14.7	196.8	1017.3	0	15.9	331.7	28.8	10		2016-06-11T05:46:03	2016-06-11T20:19:19	0.21	Clear	Clear conditions throughout the day.	clear-day	72340693991,KARG,72037713917,KM19,72340703953,KJBR
jonesboro, arkansas	6/12/2016	34.3	23.4	27.6	38.4	23.4	29.4	22.2	74.4	0	0	0				35.3	16.5	224.5	1017.2	9.1	15.9	184.4	15.8	5		2016-06-12T05:46:02	2016-06-12T20:19:45	0.26	Clear	Clear conditions throughout the day.	clear-day	72340693991,KARG,72037713917,KM19,72340703953,KJBR
jonesboro, arkansas	6/13/2016	33.8	22.2	28	37.3	22.2	29.9	21.5	69.6	0	0	0				25.9	22.1	235.5	1014	11.6	15.5	272.4	23.5	8		2016-06-13T05:46:02	2016-06-13T20:20:08	0.31	Clear	Clear conditions throughout the day.	clear-day	72340693991,KARG,72037713917,KM19,72340703953,KJBR
jonesboro, arkansas	6/14/2016	31.7	22.9	27.1	35.6	22.9	29	22.3	76.1	0	0	0				27.7	22.1	196.2	1010.5	44.4	16	216.6	18.6	7		2016-06-14T05:46:05	2016-06-14T20:20:31	0.35	Partially cloudy	Partly cloudy throughout the day.	partly-cloudy-day	72340693991,KARG,72037713917,KM19,72340703953,KJBR
jonesboro, arkansas	6/15/2016	35.6	23.4	29	42.6	23.4	32.6	23.3	72.6	0.119	100	12.5	rain			46.4	31.3	223.3	1011	39.8	16	224.3	19.5	7		2016-06-15T05:46:08	2016-06-15T20:20:52	0.39	Rain, Partially cloudy	Partly cloudy throughout the day with late afternoon rain.	rain	72340693991,72340953869,KARG,72037713917,KM19,72033199999,72340703953,KJBR
jonesboro, arkansas	6/16/2016	36.7	23.4	30.5	43.3	23.4	34.7	22.8	65.5	0.087	100	4.17	rain			40.7	25.7	242.9	1011.6	2.4	16	219.8	18.9	7		2016-06-16T05:46:14	2016-06-16T20:21:11	0.43	Rain	Clear conditions throughout the day with morning rain.	rain	72340693991,KARG,72037713917,KM19,72340703953,KJBR
jonesboro, arkansas	6/17/2016	34.3	25	29.7	38.4	25	32.7	21.9	64.8	0	0	0					18.3	4.7	1012.1	10.6	15.9	166	14.4	5		2016-06-17T05:46:21	2016-06-17T20:21:29	0.46	Clear	Clear conditions throughout the day.	clear-day	72340693991,KARG,72037713917,KM19,72340703953,KJBR
jonesboro, arkansas	6/18/2016	32.8	22.2	27.6	34	22.2	28.4	19.4	63	0	0	0				37.1	25.8	52.5	1017.4	15.7	16	344.8	29.7	10		2016-06-18T05:46:29	2016-06-18T20:21:46	0.48	Clear	Clear conditions throughout the day.	clear-day	72340693991,KARG,72037713917,KM19,72340703953,KJBR
jonesboro, arkansas	6/19/2016	31.7	23.3	27.6	34.7	23.3	29.2	21.1	68.5	0	0	0					22.2	138.9	1021.9	35	16	332.3	28.7	9		2016-06-19T05:46:39	2016-06-19T20:22:01	0.5	Partially cloudy	Partly cloudy throughout the day.	partly-cloudy-day	72340693991,KARG,72037713917,KM19,72340703953,KJBR
jonesboro, arkansas	6/20/2016	33.3	23.8	28.8	36.2	23.8	30.7	21.3	65.4	0	0	0				35.3	23.9	209.8	1022.2	43.2	16	332.9	28.7	9		2016-06-20T05:46:51	2016-06-20T20:22:15	0.5	Partially cloudy	Becoming cloudy in the afternoon.	partly-cloudy-day	72340693991,KARG,72037713917,KM19,72340703953,KJBR
jonesboro, arkansas	6/21/2016	35	25.6	30.1	38.3	25.6	32.9	22.2	64.5	0	0	0				27.7	22.1	232.6	1017.9	11.4	16	305.2	26.3	9		2016-06-21T05:47:04	2016-06-21T20:22:27	0.51	Clear	Clear conditions throughout the day.	clear-day	72340693991,KARG,72037713917,KM19,72033199999,72340703953,KJBR
jonesboro, arkansas	6/22/2016	35.7	26.1	30.8	41.3	26.1	35.1	23.3	65.6	0	0	0				47.9	31.5	213.2	1014.9	11.6	16	343.7	29.9	10		2016-06-22T05:47:18	2016-06-22T20:22:37	0.53	Clear	Clear conditions throughout the day.	clear-day	72340693991,72340953869,72037713917,KARG,KM19,72033199999,72340703953,KJBR
jonesboro, arkansas	6/23/2016	35.7	26.7	31	41.9	29.4	35.7	23.5	65.5	0	0	0				42.5	31.3	223.6	1014.6	13.9	16	271	23.3	8		2016-06-23T05:47:34	2016-06-23T20:22:46	0.55	Clear	Clear conditions throughout the day.	clear-day	72340693991,KARG,72037713917,KM19,72340703953,KJBR
jonesboro, arkansas	6/24/2016	32.8	26.1	29.4	37	26.1	32.3	21.8	64	0	0	0					20.3	11.4	1015.7	24	16	113	9.9	3		2016-06-24T05:47:52	2016-06-24T20:22:54	0.59	Partially cloudy	Clearing in the afternoon.	partly-cloudy-day	72340693991,KARG,72037713917,KM19,72340703953,KJBR
jonesboro, arkansas	6/25/2016	35.6	24.4	30	37.6	24.4	32	21.4	62.7	0	0	0				42.5	22.2	213.4	1016.9	21.9	16	263.4	22.7	8		2016-06-25T05:48:10	2016-06-25T20:22:59	0.63	Partially cloudy	Becoming cloudy in the afternoon.	partly-cloudy-day	72340693991,KARG,72037713917,KM19,72340703953,KJBR
jonesboro, arkansas	6/26/2016	32.8	25	28.4	37.3	25	31.1	22.7	72	0.873	100	20.83	rain			33.5	20.3	214.7	1017.7	35.3	15.9	301.8	26.1	9		2016-06-26T05:48:31	2016-06-26T20:23:03	0.68	Rain, Partially cloudy	Partly cloudy throughout the day with rain in the morning and afternoon.	rain	72340693991,KARG,72037713917,KM19,72340703953,KJBR
jonesboro, arkansas	6/27/2016	32.8	23.8	26.4	38.2	23.8	27.6	22.3	79.7	1.349	100	25	rain			59	39.9	20.3	1017.3	27.9	15.9	230.5	19.9	7		2016-06-27T05:48:52	2016-06-27T20:23:06	0.74	Rain, Partially cloudy	Becoming cloudy in the afternoon with rain.	rain	72340693991,KARG,72037713917,KM19,72340703953,KJBR
jonesboro, arkansas	6/28/2016	33.8	20.7	26.9	35.8	20.7	27.6	19.9	68.8	0.289	100	29.17	rain			40.7	23.8	54	1017.5	11.9	14.1	329.7	28.5	10		2016-06-28T05:49:15	2016-06-28T20:23:06	0.8	Rain	Clear conditions throughout the day with rain.	rain	72340693991,KARG,72037713917,KM19,72340703953,KJBR
jonesboro, arkansas	6/29/2016	30.6	22.2	26.1	31.4	22.2	26.4	18.5	64.4	0.02	100	20.83	rain			29.5	22.2	54.5	1017.1	3.2	16	349.5	30.2	10		2016-06-29T05:49:39	2016-06-29T20:23:05	0.85	Rain	Clear conditions throughout the day with rain.	rain	72340693991,KARG,72037713917,KM19,72340703953,KJBR
jonesboro, arkansas	6/30/2016	31.1	19.4	26	32.2	19.4	26.6	18.2	64.1	0.048	100	37.5	rain			25.9	14.7	154.8	1015.6	9.7	16	339.7	29.3	10		2016-06-30T05:50:04	2016-06-30T20:23:03	0.9	Rain	Clear conditions throughout the day with rain.	rain	72340693991,KARG,72037713917,KM19,72340703953,KJBR
jonesboro, arkansas	6/1/2017	30	18.9	23.1	31	18.9	23.4	18.6	78.1	0.291	100	4.17	rain			46.4	29.1	87.5	1017.2	12.6	15.9	214.4	18.6	7		2017-06-01T05:47:50	2017-06-01T20:13:54	0.25	Rain	Clear conditions throughout the day with late afternoon rain.	rain	72340693991,72340953869,KARG,72037713917,KM19,72033199999,72340703953,KJBR
jonesboro, arkansas	6/2/2017	30	17.2	23.4	30.5	17.2	23.7	18.4	75.6	0.006	100	4.17	rain			50	24	109.9	1016.5	13.8	15.4	288.3	25.1	9		2017-06-02T05:47:32	2017-06-02T20:14:31	0.3	Rain	Clear conditions throughout the day with afternoon rain.	rain	72340693991,KARG,72037713917,KM19,72340703953,KJBR
jonesboro, arkansas	6/3/2017	30	20	23.7	31.9	20	24.1	20.1	81.2	0.516	100	33.33	rain			25.9	20.2	76.7	1015.2	52.1	15.5	199.6	17.1	6		2017-06-03T05:47:15	2017-06-03T20:15:06	0.35	Rain, Partially cloudy	Partly cloudy throughout the day with rain.	rain	72340693991,72340953869,KARG,72037713917,KM19,72033199999,72340703953,KJBR
jonesboro, arkansas	6/4/2017	25.7	21.2	23.6	25.7	21.2	23.6	21.7	89.3	1.939	100	41.67	rain				20.3	133.2	1011	56.5	15.2	109.8	9.4	3		2017-06-04T05:47:00	2017-06-04T20:15:41	0.39	Rain, Partially cloudy	Partly cloudy throughout the day with rain.	rain	72340693991,KARG,72037713917,KM19,72340703953,KJBR
jonesboro, arkansas	6/5/2017	26.1	21.2	23	26.1	21.2	23	21.3	89.9	9.62	100	41.67	rain				16.5	43.7	1008.1	49.2	15.1	138.7	12.1	4		2017-06-05T05:46:47	2017-06-05T20:16:15	0.43	Rain, Partially cloudy	Partly cloudy throughout the day with rain in the morning and afternoon.	rain	72340693991,KARG,72037713917,KM19,72033199999,72340703953,KJBR
jonesboro, arkansas	6/6/2017	30	20	24.6	31.1	20	25.1	18.4	71	4.06	100	4.17	rain			44.6	24.1	36	1009.9	25.4	15	330.9	28.6	9		2017-06-06T05:46:35	2017-06-06T20:16:47	0.46	Rain, Partially cloudy	Partly cloudy throughout the day with morning rain.	rain	72340693991,KARG,72037713917,KM19,72340703953,KJBR
jonesboro, arkansas	6/7/2017	28.8	17.8	23.5	27.9	17.8	23.3	11.3	47.5	0	0	0				35.2	18.2	24.9	1014.1	9.6	16	354.2	30.6	10		2017-06-07T05:46:26	2017-06-07T20:17:19	0.48	Clear	Clear conditions throughout the day.	clear-day	72340693991,72340953869,KARG,72037713917,KM19,72033199999,72340703953,KJBR
jonesboro, arkansas	6/8/2017	27.8	16.1	21.8	27	16.1	21.7	11.6	55	0.003	100	4.17	rain			29.5	18.2	30.5	1014.8	0.1	16	342.1	29.5	10		2017-06-08T05:46:17	2017-06-08T20:17:49	0.49	Rain	Clear conditions throughout the day with morning rain.	rain	72340693991,72340953869,KARG,72037713917,KM19,72033199999,72340703953,KJBR
jonesboro, arkansas	6/9/2017	28.8	13.4	22	28	13.4	21.8	12.5	59.8	0	0	0				25.9	14.6	207.2	1013.7	1.1	15.8	357.6	30.8	10		2017-06-09T05:46:11	2017-06-09T20:18:18	0.5	Clear	Clear conditions throughout the day.	clear-day	72340693991,72340953869,KARG,72037713917,KM19,72033199999,72340703953,KJBR
jonesboro, arkansas	6/10/2017	30.6	15.1	23.7	30.5	15.1	23.7	15.5	64	0	0	0				37.1	27.2	190.5	1014.6	3.2	16	353.8	30.7	10		2017-06-10T05:46:06	2017-06-10T20:18:46	0.51	Clear	Clear conditions throughout the day.	clear-day	72340693991,72340953869,KARG,72037713917,KM19,72033199999,72340703953,KJBR
jonesboro, arkansas	6/11/2017	33.3	17.9	26.3	34.2	17.9	26.8	18.2	63.6	0	0	0				35.3	25.9	187.4	1016	8.5	16	346	29.8	10		2017-06-11T05:46:03	2017-06-11T20:19:13	0.52	Clear	Clear conditions throughout the day.	clear-day	72340693991,72340953869,KARG,72037713917,KM19,72033199999,72340703953,KJBR
jonesboro, arkansas	6/12/2017	33.8	23.4	27.9	38.9	23.4	30.2	22	71.3	0	0	0				38.9	25.3	187.9	1016	31.5	16	311	27	9		2017-06-12T05:46:02	2017-06-12T20:19:38	0.54	Partially cloudy	Partly cloudy throughout the day.	partly-cloudy-day	72340693991,KARG,72037713917,KM19,72340703953,KJBR
jonesboro, arkansas	6/13/2017	33.8	22.8	28.5	38.2	22.8	30.6	22.1	70	0	0	0				35.3	21.8	200.9	1015.3	13.6	16	261.7	22.7	7		2017-06-13T05:46:02	2017-06-13T20:20:02	0.57	Clear	Clear conditions throughout the day.	clear-day	72340693991,72340953869,KARG,72037713917,KM19,72033199999,72340703953,KJBR
jonesboro, arkansas	6/14/2017	34.3	23.3	28.9	38.3	23.3	31.4	22.2	68.9	0	0	0				38.9	27.2	208	1014.1	21	16	313.3	27.1	9		2017-06-14T05:46:03	2017-06-14T20:20:25	0.61	Partially cloudy	Becoming cloudy in the afternoon.	partly-cloudy-day	72340693991,72340953869,KARG,72037713917,72033199999,KM19,72340703953,KJBR
jonesboro, arkansas	6/15/2017	33.3	22.2	28.2	35.2	22.2	29.4	21.1	67.3	1.296	100	8.33	rain			55.4	20.8	222.2	1012.7	14.8	16	134	11.7	4		2017-06-15T05:46:07	2017-06-15T20:20:46	0.65	Rain	Clear conditions throughout the day with morning rain.	rain	72340693991,KARG,72037713917,KM19,72340703953,KJBR
jonesboro, arkansas	6/16/2017	29.3	22.2	26.1	32.5	22.2	27	20.7	72.7	0	0	0				38.9	24.1	202.1	1010.4	12	16	127.6	11	4		2017-06-16T05:46:12	2017-06-16T20:21:06	0.7	Clear	Clear conditions throughout the day.	clear-day	72340693991,KARG,72037713917,KM19,72033199999,72340703953,KJBR
jonesboro, arkansas	6/17/2017	33.8	20.7	26.9	39.5	20.7	29.5	21.7	74.8	0.032	100	8.33	rain			40.5	27.6	204.5	1007.4	16	16	288.5	25.1	9		2017-06-17T05:46:18	2017-06-17T20:21:25	0.76	Rain	Clear conditions throughout the day with morning rain.	rain	72340693991,72340953869,KARG,72037713917,KM19,72033199999,72340703953,KJBR
jonesboro, arkansas	6/18/2017	31.7	23.9	26.4	37.9	23.9	27.9	22.6	80.5	0.213	100	8.33	rain			55.4	26	233.5	1008.7	33.6	16	121.3	10.5	5		2017-06-18T05:46:27	2017-06-18T20:21:42	0.81	Rain, Partially cloudy	Partly cloudy throughout the day with afternoon rain.	rain	72340693991,72340953869,KARG,72037713917,KM19,72033199999,72340703953,KJBR
jonesboro, arkansas	6/19/2017	32.2	21.2	26.4	31.6	21.2	26.3	16.7	58.6	0	0	0					14.6	341.5	1014.5	24.4	16	353.4	30.6	10		2017-06-19T05:46:36	2017-06-19T20:21:57	0.86	Partially cloudy	Clearing in the afternoon.	partly-cloudy-day	72340693991,72340953869,KARG,72037713917,72033199999,KM19,72340703953,99999900234,KJBR
jonesboro, arkansas	6/20/2017	33.3	17.9	26.1	34	17.9	26.4	17.3	61.6	0	0	0				31.7	12.9	23.1	1016.2	3.4	16	352.5	30.6	10		2017-06-20T05:46:47	2017-06-20T20:22:11	0.91	Clear	Clear conditions throughout the day.	clear-day	72340693991,72340953869,KARG,72033199999,72340703953,KJBR
jonesboro, arkansas	6/21/2017	33.3	20	26.4	34.3	20	27.4	20.2	71.4	0	0	0				25.9	23.8	119.7	1014.2	8.4	16	251.4	21.8	7		2017-06-21T05:47:00	2017-06-21T20:22:24	0.95	Clear	Clear conditions throughout the day.	clear-day	72340693991,KHKA,72340953869,KARG,72033199999,72340703953,KJBR
jonesboro, arkansas	6/22/2017	31.1	25	26.4	36.4	25	28	23.3	83.8	3.798	100	41.67	rain			59	20.5	124.9	1009	75.3	15.5	276.1	23.8	9		2017-06-22T05:47:14	2017-06-22T20:22:35	0.99	Rain, Partially cloudy	Partly cloudy throughout the day with rain.	rain	72340693991,KHKA,72340953869,KARG,72033199999,72340703953,KJBR
jonesboro, arkansas	6/23/2017	32.1	22.2	25.3	38.4	22.2	26.5	23.3	89.2	24.189	100	66.67	rain			65.6	38.4	251.5	1006.8	60.1	14.8	154.6	13.5	6		2017-06-23T05:47:30	2017-06-23T20:22:44	1	Rain, Partially cloudy	Partly cloudy throughout the day with a chance of rain throughout the day.	rain	72340693991,KHKA,72340953869,K4M9,KARG,72033199999,72340703953,KJBR
jonesboro, arkansas	6/24/2017	27.8	20	23.5	28.1	20	23.6	16.5	66.2	0	0	0				27.7	18.4	345.6	1018.3	3.2	16	287	24.8	9		2017-06-24T05:47:47	2017-06-24T20:22:52	0	Clear	Clear conditions throughout the day.	clear-day	72340693991,KHKA,72340953869,KARG,72033199999,72340703953,KJBR
jonesboro, arkansas	6/25/2017	30	18.4	24.3	28.7	18.4	23.9	12.9	52.6	0	0	0					12.9	341.2	1022.5	0	16	359.4	31.1	10		2017-06-25T05:48:05	2017-06-25T20:22:58	0.01	Clear	Clear conditions throughout the day.	clear-day	72340693991,KHKA,72340953869,KARG,72033199999,72340703953,KJBR
jonesboro, arkansas	6/26/2017	28.3	20	23.6	28.6	20	23.6	15.4	61.3	0	0	0				53.6	25.8	33.2	1020.8	24.6	16	317.3	27.4	10		2017-06-26T05:48:25	2017-06-26T20:23:02	0.04	Partially cloudy	Clearing in the afternoon.	partly-cloudy-day	72340693991,72340953869,KARG,72033199999,72340703953,KJBR
jonesboro, arkansas	6/27/2017	27.8	18.3	22.5	29	18.3	22.7	18.1	77.7	0.165	100	25	rain			27.7	16.5	58.4	1018.6	28.3	16	345.8	29.9	10		2017-06-27T05:48:46	2017-06-27T20:23:05	0.08	Rain, Partially cloudy	Clearing in the afternoon with rain clearing later.	rain	72340693991,72340953869,KARG,72033199999,72340703953,99999900234,KJBR
jonesboro, arkansas	6/28/2017	31.1	18.4	25.3	32.8	18.4	26.1	19.4	72.3	0	0	0				33.5	27.6	175.2	1015.8	11.1	16	342.9	29.6	10		2017-06-28T05:49:09	2017-06-28T20:23:06	0.12	Clear	Clear conditions throughout the day.	clear-day	72340693991,72340953869,K4M9,KARG,72033199999,72340703953,99999900234,KJBR
jonesboro, arkansas	6/29/2017	31.1	21.7	26.4	34.9	21.7	28	21.8	76.7	0	0	0				50	20.6	188.7	1013.6	25.4	16	339.9	29.2	10		2017-06-29T05:49:32	2017-06-29T20:23:06	0.17	Partially cloudy	Partly cloudy throughout the day.	partly-cloudy-day	72340693991,KHKA,72340953869,KARG,72033199999,72340703953,KJBR
jonesboro, arkansas	6/30/2017	30	23.4	26.4	33.1	23.4	27.6	22.7	81.4	5.257	100	20.83	rain				29	208.1	1012.9	49.6	16	274.8	23.7	9		2017-06-30T05:49:57	2017-06-30T20:23:03	0.22	Rain, Partially cloudy	Clearing in the afternoon with rain in the morning and afternoon.	rain	72340693991,KHKA,72340953869,KARG,72033199999,72340703953,KJBR
jonesboro, arkansas	6/1/2018	32.2	20	26	38.5	20	28.4	22.8	83.8	14.612	100	33.33	rain			51.8	24	117.5	1011.4	45.8	15.4	265.7	23	9		2018-06-01T05:47:55	2018-06-01T20:13:46	0.54	Rain, Partially cloudy	Partly cloudy throughout the day with rain clearing later.	rain	72340693991,72340953869,LPSA4,KARG,72037713917,KM19,72033199999,72340703953,KJBR
jonesboro, arkansas	6/2/2018	33.3	21.7	27.3	42	21.7	31.4	24.5	85.8	1.279	100	8.33	rain			31.7	18.1	117.1	1011.1	22.1	14	257.6	22.1	8		2018-06-02T05:47:36	2018-06-02T20:14:22	0.57	Rain, Partially cloudy	Clearing in the afternoon with late afternoon rain.	rain	72340693991,72340953869,LPSA4,KARG,72037713917,KM19,72033199999,72340703953,KJBR
jonesboro, arkansas	6/3/2018	31.1	22.2	25.9	30.7	22.2	25.9	17.3	62.5	0.313	100	29.17	rain			35.3	24.1	339.8	1015.5	4.9	16	317.7	27.4	9		2018-06-03T05:47:19	2018-06-03T20:14:58	0.61	Rain	Clear conditions throughout the day with rain clearing later.	rain	72340693991,72340953869,LPSA4,KARG,72037713917,KM19,72033199999,72340703953,KJBR
jonesboro, arkansas	6/4/2018	31.1	18.3	24.7	30.1	18.3	24.4	14.6	57.6	0	0	0					12.9	347.3	1016.5	0	16	303.1	26.2	9		2018-06-04T05:47:04	2018-06-04T20:15:33	0.65	Clear	Clear conditions throughout the day.	clear-day	72340693991,72340953869,LPSA4,KARG,72037713917,KM19,72033199999,72340703953,KJBR
jonesboro, arkansas	6/5/2018	31.1	17.9	24.4	30.9	17.9	24.4	16.4	64.1	0	0	0					11	40	1013	0	16	309.5	26.7	9		2018-06-05T05:46:50	2018-06-05T20:16:07	0.69	Clear	Clear conditions throughout the day.	clear-day	72340693991,72340953869,LPSA4,KARG,72037713917,KM19,72033199999,72340703953,KJBR
jonesboro, arkansas	6/6/2018	32.2	17.3	25.5	33.7	17.3	26.1	18.7	70.2	0	0	0					11	311.8	1012.4	0	16	306.6	26.5	9		2018-06-06T05:46:39	2018-06-06T20:16:40	0.74	Clear	Clear conditions throughout the day.	clear-day	72340693991,72340953869,LPSA4,KARG,72037713917,KM19,72033199999,72340703953,KJBR
jonesboro, arkansas	6/7/2018	34.3	20	26.9	36.8	20	28	20.4	71.8	0	0	0					16.6	192	1015.1	2.1	15.9	286.9	24.7	9		2018-06-07T05:46:28	2018-06-07T20:17:12	0.79	Clear	Clear conditions throughout the day.	clear-day	72340693991,72340953869,LPSA4,KARG,72037713917,KM19,72033199999,72340703953,KJBR
jonesboro, arkansas	6/8/2018	34.3	18.9	27.2	37.8	18.9	28.9	20.8	71.4	0	0	0				31.7	22.2	186	1017.5	2.3	16	276.1	23.8	9		2018-06-08T05:46:20	2018-06-08T20:17:43	0.84	Clear	Clear conditions throughout the day.	clear-day	72340693991,72340953869,LPSA4,KARG,72037713917,72033199999,KM19,72340703953,KJBR
jonesboro, arkansas	6/9/2018	34.9	21.2	28.6	37.8	21.2	30.5	21.5	69.1	0	0	0					20.3	241.6	1016.3	4.6	15.9	278.5	24.1	9		2018-06-09T05:46:13	2018-06-09T20:18:12	0.89	Clear	Clear conditions throughout the day.	clear-day	72340693991,LPSA4,KARG,72037713917,KM19,72340703953,KJBR
jonesboro, arkansas	6/10/2018	35.6	23.3	29.4	38.6	23.3	31.5	21.6	65.5	0	0	0				40.6	24.1	214.3	1012.3	0	16	297.8	25.6	9		2018-06-10T05:46:08	2018-06-10T20:18:40	0.93	Clear	Clear conditions throughout the day.	clear-day	72340693991,LPSA4,KARG,72037713917,KM19,72340703953,KJBR
jonesboro, arkansas	6/11/2018	33.8	23.3	28.4	40.7	23.3	31.7	23.1	73.7	0	0	0				37.1	25.7	205.6	1010.5	3.5	16	289	24.9	9		2018-06-11T05:46:04	2018-06-11T20:19:07	0.97	Clear	Clear conditions throughout the day.	clear-day	72340693991,72340953869,LPSA4,KARG,72037713917,KM19,72033199999,72340703953,KJBR
jonesboro, arkansas	6/12/2018	34.9	21.8	27.4	41.3	21.8	30	23.5	81	19.513	100	4.17	rain			59	33	211.8	1012.3	29.4	16	269.8	23.4	9		2018-06-12T05:46:02	2018-06-12T20:19:33	0.99	Rain, Partially cloudy	Clearing in the afternoon with late afternoon rain.	rain	72340693991,72340953869,LPSA4,K4M9,KARG,72037713917,KM19,72033199999,72340703953,99999900234,KJBR
jonesboro, arkansas	6/13/2018	33.9	21.7	28	39	21.7	31.1	23.5	78.9	0	0	0					11.1	347.4	1014.4	20	16	272.1	23.4	8		2018-06-13T05:46:02	2018-06-13T20:19:57	1	Clear	Clearing in the afternoon.	clear-day	72340693991,72340953869,LPSA4,KARG,72037713917,KM19,72033199999,72340703953,KJBR
jonesboro, arkansas	6/14/2018	33.4	23.4	27.9	42.8	23.4	31.6	24.4	82.3	0	0	0					12.8	158.5	1015	10.2	16	229.3	19.9	8		2018-06-14T05:46:03	2018-06-14T20:20:20	0	Clear	Clear conditions throughout the day.	clear-day	72340693991,LPSA4,KARG,72037713917,KM19,72033199999,72340703953,KJBR
jonesboro, arkansas	6/15/2018	35	23.9	29.7	41.2	23.9	33.6	23.9	73.7	0	0	0				51.8	18.1	171.4	1014.2	9.1	16	247	21.3	8		2018-06-15T05:46:06	2018-06-15T20:20:42	0.02	Clear	Clear conditions throughout the day.	clear-day	72340693991,72340953869,LPSA4,72037713917,KARG,KM19,72033199999,72340703953,KJBR
jonesboro, arkansas	6/16/2018	35.6	23.4	29.7	41.8	23.4	33.7	23.9	73.1	0	0	0					16.6	176.5	1014.5	3.5	16	277.8	24	8		2018-06-16T05:46:11	2018-06-16T20:21:02	0.05	Clear	Clear conditions throughout the day.	clear-day	72340693991,KHKA,72340953869,LPSA4,K4M9,KARG,72037713917,KM19,72033199999,72340703953,KJBR
jonesboro, arkansas	6/17/2018	35	24.3	29.7	42.3	24.3	34.1	24.3	74.6	0	0	0					20.5	181.8	1016.6	8.2	16	276	23.9	8		2018-06-17T05:46:17	2018-06-17T20:21:21	0.09	Clear	Clear conditions throughout the day.	clear-day	72340693991,LPSA4,KARG,72037713917,KM19,72033199999,72340703953,KJBR
jonesboro, arkansas	6/18/2018	33.8	24.3	29.5	38.9	24.3	32.5	22.7	68.5	0	0	0				33.5	25.6	212.3	1017.9	4.5	16	288.2	24.9	8		2018-06-18T05:46:25	2018-06-18T20:21:38	0.14	Clear	Clear conditions throughout the day.	clear-day	72340693991,72340953869,LPSA4,KARG,72037713917,KM19,72033199999,72340703953,KJBR
jonesboro, arkansas	6/19/2018	33.3	23.3	28.5	36	23.3	30.1	20.8	64.5	0	0	0				38.8	24.1	217.6	1016.3	8	16	283.8	24.5	9		2018-06-19T05:46:34	2018-06-19T20:21:54	0.2	Clear	Clear conditions throughout the day.	clear-day	72340693991,72340953869,LPSA4,KARG,72037713917,KM19,72033199999,72340703953,KJBR
jonesboro, arkansas	6/20/2018	29.4	21.7	25.2	33.6	21.7	26.1	22.7	86.6	23.054	100	41.67	rain			53.6	38.3	206.1	1013.1	73.5	15.5	93.4	8	6		2018-06-20T05:46:45	2018-06-20T20:22:09	0.25	Rain, Partially cloudy	Partly cloudy throughout the day with rain.	rain	72340693991,KHKA,72340953869,LPSA4,KARG,72037713917,KM19,72033199999,72340703953,KJBR
jonesboro, arkansas	6/21/2018	29	21.2	24.5	33.1	21.2	25.4	22.1	88	6.527	100	29.17	rain			64.9	18.4	230.7	1008.8	64.3	15.8	208.5	18.1	9		2018-06-21T05:46:57	2018-06-21T20:22:22	0.31	Rain, Partially cloudy	Partly cloudy throughout the day with rain.	rain	72340693991,KHKA,72340953869,LPSA4,72037713917,KARG,KM19,72033199999,72340703953,KJBR
jonesboro, arkansas	6/22/2018	30	22.1	25.6	31.9	22.1	26.2	19.6	70.4	0.006	100	8.33	rain			33.5	20.5	265.2	1007.3	40.1	16	286.8	24.7	9		2018-06-22T05:47:11	2018-06-22T20:22:33	0.36	Rain, Partially cloudy	Partly cloudy throughout the day with rain clearing later.	rain	72340693991,LPSA4,KARG,72037713917,KM19,72033199999,72340703953,KJBR
jonesboro, arkansas	6/23/2018	31.7	21.1	26.3	36.7	21.1	28.4	22.8	83.2	0.798	100	16.67	rain			37.1	24	208.8	1008.5	37.5	15.2	248.4	21.5	9		2018-06-23T05:47:27	2018-06-23T20:22:43	0.4	Rain, Partially cloudy	Partly cloudy throughout the day with morning rain.	rain	72340693991,72340953869,LPSA4,KARG,72037713917,KM19,72033199999,72340703953,KJBR
jonesboro, arkansas	6/24/2018	30.6	21.2	26.2	37.1	21.2	28.7	23.8	87.5	3.704	100	75	rain			50	23.8	189.5	1012.1	29.9	16	183.2	16	6		2018-06-24T05:47:43	2018-06-24T20:22:51	0.44	Rain, Partially cloudy	Clearing in the afternoon with a chance of rain throughout the day.	rain	72340693991,72340953869,LPSA4,KARG,72037713917,KM19,72033199999,72340703953,KJBR
jonesboro, arkansas	6/25/2018	32.2	23.3	27.9	39.7	23.3	31.8	24.1	80.1	0.022	100	25	rain			47.9	29.6	213.7	1014.5	12.7	16	246.2	21.3	9		2018-06-25T05:48:01	2018-06-25T20:22:57	0.47	Rain	Clear conditions throughout the day with a chance of rain throughout the day.	rain	72340693991,72340953869,LPSA4,KARG,72037713917,KM19,72033199999,72340703953,KJBR
jonesboro, arkansas	6/26/2018	34.4	22.2	29.5	41.4	22.2	33.9	24.2	75.3	1.886	100	16.67	rain			50.2	31.7	213	1014.8	12.5	16	299.6	25.9	9		2018-06-26T05:48:21	2018-06-26T20:23:02	0.49	Rain	Clear conditions throughout the day with rain.	rain	72340693991,72340953869,LPSA4,KARG,72037713917,KM19,72033199999,72340703953,KJBR
jonesboro, arkansas	6/27/2018	35	22.2	29	45.1	22.2	34.2	24.6	78.8	0.047	100	54.17	rain			40.7	27.7	210.7	1012.5	3.4	16	287.5	24.7	9		2018-06-27T05:48:42	2018-06-27T20:23:05	0.5	Rain	Clear conditions throughout the day with a chance of rain throughout the day.	rain	72340693991,72340953869,LPSA4,KARG,72037713917,KM19,72033199999,72340703953,KJBR
jonesboro, arkansas	6/28/2018	36.2	26.1	31.2	46.7	26.1	37.4	25	71.1	0.015	100	20.83	rain			83.3	31.5	222.6	1012.8	1.1	16	294.2	25.4	9		2018-06-28T05:49:04	2018-06-28T20:23:07	0.5	Rain	Clear conditions throughout the day with rain.	rain	72340693991,72340953869,LPSA4,KARG,72037713917,KM19,72033199999,72340703953,KJBR
jonesboro, arkansas	6/29/2018	32.9	21.7	27.3	44.1	21.7	32.2	24.3	84.6	3.207	100	12.5	rain			65.1	27.5	191.2	1015.2	10	16	288.3	24.9	9		2018-06-29T05:49:27	2018-06-29T20:23:07	0.51	Rain	Clear conditions throughout the day with rain clearing later.	rain	72340693991,KHKA,72340953869,LPSA4,KARG,72037713917,KM19,72033199999,72340703953,KJBR
jonesboro, arkansas	6/30/2018	33.9	22.9	28.3	44.7	22.9	32.9	25.2	84.7	0.034	100	8.33	rain			47.3	20.2	159	1014.5	6.5	16	304.2	26.2	9		2018-06-30T05:49:52	2018-06-30T20:23:05	0.53	Rain	Clear conditions throughout the day with afternoon rain.	rain	72340693991,72340953869,LPSA4,KARG,72037713917,KM19,72033199999,72340703953,KJBR
jonesboro, arkansas	6/1/2019	31.1	19.3	25.3	31.4	19.3	25.5	16.5	60.2	0	0	0					16.5	259.8	1012.6	1.3	16	298	25.8	9		2019-06-01T05:48:00	2019-06-01T20:13:37	0.98	Clear	Clear conditions throughout the day.	clear-day	72340693991,72340953869,LPSA4,KARG,72037713917,KM19,72033199999,72340703953,KJBR
jonesboro, arkansas	6/2/2019	31.7	22.8	26.6	32.2	22.8	26.9	18.2	61	0	0	0					14.8	318.5	1012.1	0.1	16	281.3	24.5	9		2019-06-02T05:47:41	2019-06-02T20:14:14	1	Clear	Clear conditions throughout the day.	clear-day	72340693991,LPSA4,KARG,72037713917,KM19,72340703953,KJBR
jonesboro, arkansas	6/3/2019	31.1	20.6	25.4	30.7	20.6	25.3	15.1	54.1	0	0	0					18.3	67.7	1016.1	10.2	16	231.8	19.9	9		2019-06-03T05:47:24	2019-06-03T20:14:51	0	Clear	Clear conditions throughout the day.	clear-day	72340693991,72340953869,LPSA4,KARG,72037713917,KM19,72033199999,72340703953,KJBR
jonesboro, arkansas	6/4/2019	33.3	20.6	26	36.1	20.6	26.8	18.7	66	4.774	100	20.83	rain			57.2	22.1	160.4	1014.7	41.8	15.6	245.8	21.3	9		2019-06-04T05:47:08	2019-06-04T20:15:26	0.01	Rain, Partially cloudy	Clearing in the afternoon with rain.	rain	72340693991,72340953869,LPSA4,KARG,72037713917,KM19,72033199999,72340703953,KJBR
jonesboro, arkansas	6/5/2019	33.3	23.3	27.6	37.2	23.3	29.1	21.3	70.5	0.076	100	8.33	rain			47.9	29.4	219.9	1011.2	1.2	15.8	258.2	22.4	8		2019-06-05T05:46:54	2019-06-05T20:16:00	0.03	Rain	Clear conditions throughout the day with early morning rain.	rain	72340693991,LPSA4,KARG,72037713917,KM19,72340703953,KJBR
jonesboro, arkansas	6/6/2019	25.6	22.2	23.7	25.6	22.2	23.7	20.7	83.6	4.719	100	33.33	rain				33	151.2	1008.4	66	15.8	124.2	10.7	7		2019-06-06T05:46:42	2019-06-06T20:16:33	0.06	Rain, Partially cloudy	Partly cloudy throughout the day with rain.	rain	72340693991,72340953869,LPSA4,KARG,72037713917,KM19,72033199999,72340703953,KJBR
jonesboro, arkansas	6/7/2019	25.6	21.7	22.6	25.6	21.7	22.6	21.1	90.8	25.024	100	83.33	rain			31.7	18.3	45.5	1005.7	76.4	15.1	78.3	6.7	3		2019-06-07T05:46:31	2019-06-07T20:17:05	0.1	Rain, Partially cloudy	Partly cloudy throughout the day with a chance of rain throughout the day.	rain	72340693991,UAEA4,72340953869,LPSA4,KARG,72037713917,KM19,72033199999,72340703953,KJBR
jonesboro, arkansas	6/8/2019	24.3	21.1	22.5	24.3	21.1	22.5	19.3	82.4	0.821	100	16.67	rain				15	18.4	1007.5	70	15.2	103	9.1	4		2019-06-08T05:46:22	2019-06-08T20:17:36	0.15	Rain, Partially cloudy	Partly cloudy throughout the day with a chance of rain throughout the day.	rain	72340693991,LPSA4,KARG,72037713917,KM19,72033199999,72340703953,KJBR
jonesboro, arkansas	6/9/2019	30	20.6	24.9	32.7	20.6	25.7	20.4	77	0	0	0					16.4	336.7	1011.6	44.1	15.6	221	19.2	8		2019-06-09T05:46:15	2019-06-09T20:18:06	0.21	Partially cloudy	Partly cloudy throughout the day.	partly-cloudy-day	72340693991,72340953869,LPSA4,KARG,72037713917,KM19,72033199999,72340703953,KJBR
jonesboro, arkansas	6/10/2019	27.2	19.9	24.2	26.7	19.9	24.1	13.4	53.9	0	0	0				42.4	22.6	347.7	1019.6	1.1	16	320.9	27.6	9		2019-06-10T05:46:09	2019-06-10T20:18:34	0.27	Clear	Clear conditions throughout the day.	clear-day	72340693991,72340953869,LPSA4,KARG,72037713917,KM19,72033199999,72340703953,KJBR
jonesboro, arkansas	6/11/2019	27.8	16.6	22.1	27	16.6	22	9.6	46.4	0	0	0				33.5	22.1	41.4	1020.4	0	16	274.1	23.6	8		2019-06-11T05:46:05	2019-06-11T20:19:02	0.32	Clear	Clear conditions throughout the day.	clear-day	72340693991,LPSA4,KARG,72037713917,KM19,72340703953,KJBR
jonesboro, arkansas	6/12/2019	25	15	20.3	25	15	20.3	12.1	61.7	3.74	100	12.5	rain			54.6	18.4	282.9	1014.2	30.9	15.4	194.3	16.8	6		2019-06-12T05:46:03	2019-06-12T20:19:28	0.37	Rain, Partially cloudy	Partly cloudy throughout the day with late afternoon rain.	rain	72340693991,72340953869,LPSA4,KARG,72037713917,KM19,72033199999,72340703953,KJBR
jonesboro, arkansas	6/13/2019	25.6	13.8	19.7	25.6	13.8	19.7	9.8	58.2	0	0	0				36.8	18.5	309.7	1017.5	0	16	327	28.3	9		2019-06-13T05:46:02	2019-06-13T20:19:52	0.42	Clear	Clear conditions throughout the day.	clear-day	72340693991,LPSA4,KARG,72037713917,KM19,72340703953,KJBR
jonesboro, arkansas	6/14/2019	27.8	11.7	20.6	27.2	11.7	20.5	11.2	59.3	0	0	0				33.5	24.2	189.6	1018.1	0.1	16	263.7	22.7	9		2019-06-14T05:46:03	2019-06-14T20:20:16	0.45	Clear	Clear conditions throughout the day.	clear-day	72340693991,LPSA4,KARG,72037713917,KM19,72340703953,KJBR
jonesboro, arkansas	6/15/2019	30	18.9	25.3	32.3	18.9	26.2	18.6	66.8	0	0	0				52.6	40.4	208.9	1012.9	10.5	16	208.4	18.1	6		2019-06-15T05:46:06	2019-06-15T20:20:38	0.48	Clear	Clear conditions throughout the day.	clear-day	72340693991,72340953869,LPSA4,KARG,72037713917,KM19,72033199999,72340703953,KJBR
jonesboro, arkansas	6/16/2019	32.2	23.6	26.9	35.8	23.6	28.1	21.1	71.4	4.167	100	12.5	rain			90.2	31.6	203.6	1010.8	35	16	219.9	19	8		2019-06-16T05:46:10	2019-06-16T20:20:58	0.5	Rain, Partially cloudy	Partly cloudy throughout the day with rain.	rain	72340693991,72340953869,LPSA4,KARG,72037713917,KM19,72033199999,72340703953,KJBR
jonesboro, arkansas	6/17/2019	28.8	20.6	24.5	30.6	20.6	24.9	19.4	74	0	0	0				44.6	20.4	209.2	1012.3	28	15.5	182.6	15.7	7		2019-06-17T05:46:16	2019-06-17T20:21:17	0.5	Partially cloudy	Partly cloudy throughout the day.	partly-cloudy-day	72340693991,72340953869,LPSA4,KARG,72037713917,KM19,72033199999,72340703953,KJBR
jonesboro, arkansas	6/18/2019	30.7	22.2	25.6	31.9	22.2	26.2	20.3	73.8	0	0	0					14.9	190.6	1011.3	43.9	15.8	194.4	16.8	6		2019-06-18T05:46:23	2019-06-18T20:21:35	0.51	Partially cloudy	Partly cloudy throughout the day.	partly-cloudy-day	72340693991,72340953869,LPSA4,KARG,72037713917,KM19,72033199999,72340703953,KJBR
jonesboro, arkansas	6/19/2019	32.8	22.2	28	35.6	22.2	29.1	20.2	64.8	0.068	100	4.17	rain			51.4	35.1	228.4	1006.4	22.9	16	259.7	22.6	9		2019-06-19T05:46:32	2019-06-19T20:21:51	0.53	Rain, Partially cloudy	Partly cloudy throughout the day with afternoon rain.	rain	72340693991,LPSA4,KARG,72037713917,KM19,72340703953,KJBR
jonesboro, arkansas	6/20/2019	32.2	21.2	27	33	21.2	27.5	19	64.2	0.86	100	16.67	rain			53.6	25.7	258.3	1008	38.2	16	292.3	25.3	9		2019-06-20T05:46:43	2019-06-20T20:22:06	0.55	Rain, Partially cloudy	Partly cloudy throughout the day with early morning rain.	rain	72340693991,72340953869,LPSA4,KARG,72037713917,KM19,72033199999,72340703953,KJBR
jonesboro, arkansas	6/21/2019	33.8	21.1	26.7	39.6	21.1	28.8	22	77.3	9.422	100	12.5	rain			62	37.1	177.5	1011.9	33.7	15.4	239.5	20.7	9		2019-06-21T05:46:55	2019-06-21T20:22:19	0.59	Rain, Partially cloudy	Partly cloudy throughout the day with late afternoon rain.	rain	72340693991,72340953869,LPSA4,KARG,72037713917,KM19,72033199999,72340703953,KJBR
jonesboro, arkansas	6/22/2019	33.9	22.2	27.3	39.6	22.2	29.9	22.1	74.3	1.746	100	12.5	rain			50	25.8	183	1013.7	27.9	16	264.2	22.7	9		2019-06-22T05:47:08	2019-06-22T20:22:31	0.62	Rain, Partially cloudy	Partly cloudy throughout the day with rain.	rain	72340693991,72340953869,LPSA4,KARG,72037713917,KM19,72033199999,72340703953,KJBR
jonesboro, arkansas	6/23/2019	32.8	20.7	24.9	37.7	20.7	25.6	21.2	80.4	13.278	100	41.67	rain			89	43.7	217.5	1012.3	34.5	15.5	132.5	11.3	6		2019-06-23T05:47:23	2019-06-23T20:22:41	0.67	Rain, Partially cloudy	Partly cloudy throughout the day with rain.	rain	72340693991,72340953869,LPSA4,KARG,72037713917,KM19,72033199999,72340703953,KJBR
jonesboro, arkansas	6/24/2019	29.3	20	24.4	31.2	20	25	19.4	75	4.476	100	33.33	rain			38.9	31.4	238.7	1010.3	44	16	283.8	24.6	9		2019-06-24T05:47:40	2019-06-24T20:22:50	0.71	Rain, Partially cloudy	Partly cloudy throughout the day with rain clearing later.	rain	72340693991,72340953869,LPSA4,KARG,72037713917,KM19,72033199999,72340703953,KJBR
jonesboro, arkansas	6/25/2019	31.1	20.6	26.4	33.1	20.6	27.5	20.6	72.3	0	0	0					18.4	207.8	1015.8	14.3	15.9	288	25	9		2019-06-25T05:47:57	2019-06-25T20:22:57	0.76	Clear	Clear conditions throughout the day.	clear-day	72340693991,LPSA4,KARG,72037713917,KM19,72340703953,KJBR
jonesboro, arkansas	6/26/2019	31.7	21.7	25.9	36.2	21.7	27.4	21.2	76	0.041	100	8.33	rain			59	27.7	225.1	1019.3	10.4	16	282	24.4	8		2019-06-26T05:48:16	2019-06-26T20:23:02	0.81	Rain	Clear conditions throughout the day with late afternoon rain.	rain	72340693991,72340953869,LPSA4,KARG,72037713917,KM19,72033199999,72340703953,KJBR
jonesboro, arkansas	6/27/2019	28.4	20.7	23.7	29.6	20.7	24	19	76.3	0.803	100	25	rain			50	20.4	114.8	1021.5	21.4	16	180.6	15.7	8		2019-06-27T05:48:37	2019-06-27T20:23:05	0.85	Rain, Partially cloudy	Clearing in the afternoon with rain in the morning and afternoon.	rain	72340693991,KHKA,72340953869,LPSA4,KARG,72037713917,KM19,72033199999,72340703953,KJBR
jonesboro, arkansas	6/28/2019	30.6	21.7	25.1	33	21.7	25.8	21	79.4	8.293	100	29.17	rain				16.3	105	1020	47.8	15.9	197	17.1	9		2019-06-28T05:48:59	2019-06-28T20:23:07	0.9	Rain, Partially cloudy	Partly cloudy throughout the day with rain in the morning and afternoon.	rain	72340693991,72340953869,LPSA4,KARG,72037713917,KM19,72033199999,72340703953,KJBR
jonesboro, arkansas	6/29/2019	32.2	21.7	27.3	34.9	21.7	28.6	21.2	71.8	0	0	0					14.6	102.8	1018.6	13.1	15.9	267.3	23.2	8		2019-06-29T05:49:22	2019-06-29T20:23:08	0.94	Clear	Clear conditions throughout the day.	clear-day	72340693991,72340953869,LPSA4,KARG,72037713917,KM19,72033199999,72340703953,KJBR
jonesboro, arkansas	6/30/2019	32.2	22.8	27.7	35.8	22.8	29.6	22	73.2	0	0	0					14.4	92.8	1017.3	7.8	16	277.9	24	9		2019-06-30T05:49:46	2019-06-30T20:23:06	0.97	Clear	Clear conditions throughout the day.	clear-day	72340693991,LPSA4,KARG,72037713917,KM19,72340703953,KJBR
jonesboro, arkansas	6/1/2020	29	16.8	23.1	28	16.8	22.9	12.9	55.9	0	0	0					15.5	101.6	1022	2.4	15.8	327.5	28.4	9		2020-06-01T05:47:46	2020-06-01T20:14:06	0.38	Clear	Clear conditions throughout the day.	clear-day	72340693991,72340953869,LPSA4,KARG,72037713917,KM19,72033199999
jonesboro, arkansas	6/2/2020	31.2	16.8	24.4	30.9	16.8	24.3	16	62.9	0	0	0				27.7	19.8	230.1	1018.5	2.2	15.8	311.7	26.7	10		2020-06-02T05:47:28	2020-06-02T20:14:43	0.43	Clear	Clear conditions throughout the day.	clear-day	72340693991,72340953869,LPSA4,KARG,72037713917,KM19,72033199999
jonesboro, arkansas	6/3/2020	29.6	21	24.3	32.5	21	24.9	20.3	79.1	0	0	0				57.4	22.5	209.6	1014.2	19.4	15.8	112.2	9.8	5		2020-06-03T05:47:12	2020-06-03T20:15:18	0.46	Clear	Clear conditions throughout the day.	clear-day	72340693991,UAEA4,72340953869,LPSA4,KARG,72037713917,KM19,72033199999
jonesboro, arkansas	6/4/2020	29.3	21.7	25.2	31.7	21.7	25.9	21	78.7	0.659	100	12.5	rain			40.7	23.5	236.8	1010.1	38.9	15.3	126.9	10.9	5		2020-06-04T05:46:58	2020-06-04T20:15:53	0.49	Rain, Partially cloudy	Partly cloudy throughout the day with rain in the morning and afternoon.	rain	72340693991,KHKA,72340953869,LPSA4,K4M9,KARG,72037713917,KM19,72033199999,99999900234
jonesboro, arkansas	6/5/2020	30.8	21.7	25.9	35.8	21.7	27.4	22	80	0.684	100	16.67	rain			77.8	19	87.4	1012.5	23.4	15.7	182.8	15.7	7		2020-06-05T05:46:45	2020-06-05T20:16:26	0.5	Rain, Partially cloudy	Partly cloudy throughout the day with afternoon rain.	rain	72340693991,72340953869,LPSA4,KARG,72037713917,KM19,72033199999
jonesboro, arkansas	6/6/2020	33.3	20.9	27.1	36.4	20.9	28.9	21.3	73.1	0.224	100	4.17	rain				14.7	77.4	1014.2	2.2	14.9	321.8	27.8	9		2020-06-06T05:46:34	2020-06-06T20:16:58	0.51	Rain	Clear conditions throughout the day with morning rain.	rain	72340693991,72340953869,LPSA4,KARG,72037713917,KM19,72033199999
jonesboro, arkansas	6/7/2020	34.7	22.9	29.2	37.8	22.9	31.1	21.7	67	0	0	0				38.9	25	69.1	1011.5	6.8	14.9	322.1	27.7	9		2020-06-07T05:46:25	2020-06-07T20:17:29	0.52	Clear	Clear conditions throughout the day.	clear-day	72340693991,72340953869,LPSA4,KARG,72037713917,KM19,72033199999
jonesboro, arkansas	6/8/2020	28.6	23.6	25.8	31.4	23.6	26.3	21.1	76.3	1.576	100	20.83	rain			56.9	42.4	77.3	1004.7	45.7	14.6	73	6.3	3		2020-06-08T05:46:17	2020-06-08T20:17:59	0.54	Rain, Partially cloudy	Partly cloudy throughout the day with rain.	rain	72340693991,UAEA4,72340953869,LPSA4,KARG,72037713917,KM19,72033199999
jonesboro, arkansas	6/9/2020	31	23	26.9	38.1	23	30	23.9	84.4	1.02	100	33.33	rain			58.2	42.3	190.2	1002	76.5	15	160.2	14	7		2020-06-09T05:46:11	2020-06-09T20:18:28	0.58	Rain, Partially cloudy	Partly cloudy throughout the day with rain clearing later.	rain	72340693991,72340953869,LPSA4,KARG,72037713917,KM19,72033199999
jonesboro, arkansas	6/10/2020	27.7	19.6	22.4	31.5	19.6	22.6	15.7	66.1	0.336	100	12.5	rain			60.4	34.6	246.7	1010.7	44.2	15.8	230.9	20	7		2020-06-10T05:46:07	2020-06-10T20:18:56	0.63	Rain, Partially cloudy	Partly cloudy throughout the day with early morning rain.	rain	72340693991,72340953869,LPSA4,KARG,72037713917,KM19,72033199999
jonesboro, arkansas	6/11/2020	28.9	15.8	22.9	28.3	15.8	22.8	14.6	63.4	0	0	0				25.9	18	345	1023	1.5	15.8	337.9	29.2	10		2020-06-11T05:46:04	2020-06-11T20:19:22	0.67	Clear	Clear conditions throughout the day.	clear-day	72340693991,72340953869,LPSA4,KARG,72037713917,KM19,72033199999
jonesboro, arkansas	6/12/2020	31	17.2	25	30.8	17.2	25	16.5	62.9	0	0	0					13.5	344.9	1024	0.8	15.7	328.9	28.6	9		2020-06-12T05:46:03	2020-06-12T20:19:47	0.72	Clear	Clear conditions throughout the day.	clear-day	72340693991,72340953869,LPSA4,KARG,72037713917,KM19,72033199999
jonesboro, arkansas	6/13/2020	31.5	19.8	26.1	32.1	19.8	26.6	18.9	66.8	0.014	100	4.17	rain			57.2	12.8	334.3	1019.6	15.5	15.8	309.6	26.7	9		2020-06-13T05:46:04	2020-06-13T20:20:11	0.77	Rain	Clear conditions throughout the day with late afternoon rain.	rain	72340693991,72340953869,LPSA4,KARG,72037713917,KM19,72033199999
jonesboro, arkansas	6/14/2020	32.2	20.3	26.6	32.6	20.3	26.9	18.8	66.1	0.351	100	8.33	rain				11.1	98.7	1020.3	13.3	15.8	309.2	26.7	9		2020-06-14T05:46:06	2020-06-14T20:20:33	0.81	Rain	Clear conditions throughout the day with late afternoon rain.	rain	72340693991,72340953869,LPSA4,K4M9,KARG,72037713917,KM19,72033199999
jonesboro, arkansas	6/15/2020	29.3	19.6	24.7	30.3	19.6	25	18.1	68.1	0.03	100	4.17	rain				17.2	56.6	1022.6	8.3	15.8	300.3	25.8	9		2020-06-15T05:46:10	2020-06-15T20:20:54	0.86	Rain	Clear conditions throughout the day with afternoon rain.	rain	72340693991,72340953869,LPSA4,KARG,72037713917,KM19,72033199999
jonesboro, arkansas	6/16/2020	29	16.1	23.2	28.4	16.1	23.1	14.4	60.4	0	0	0					13.6	44.9	1022.1	4.2	15.8	331.5	28.7	9		2020-06-16T05:46:15	2020-06-16T20:21:14	0.9	Clear	Clear conditions throughout the day.	clear-day	72340693991,72340953869,LPSA4,KARG,72037713917,KM19,72033199999
jonesboro, arkansas	6/17/2020	30	18.3	24.6	29.8	18.3	24.7	16.8	64.5	0	0	0				25.9	10.3	53.4	1019	16.3	15.9	304.7	26.3	9		2020-06-17T05:46:22	2020-06-17T20:21:32	0.94	Clear	Clear conditions throughout the day.	clear-day	72340693991,UAEA4,72340953869,LPSA4,KARG,72037713917,KM19,72033199999
jonesboro, arkansas	6/18/2020	31.1	19.5	25.5	30.5	19.5	25.6	17.1	62.5	0	0	0					11.2	143.4	1016.5	23.1	16	332.1	28.6	10		2020-06-18T05:46:31	2020-06-18T20:21:48	0.97	Partially cloudy	Partly cloudy throughout the day.	partly-cloudy-day	72340693991,72340953869,LPSA4,KARG,72037713917,KM19,72033199999,72340703953
jonesboro, arkansas	6/19/2020	32.8	19.4	26.7	32.9	19.4	26.7	16.8	58.5	0	0	0					16.4	214.6	1016.6	12.8	15.7	295.1	25.4	9		2020-06-19T05:46:41	2020-06-19T20:22:04	0.99	Clear	Clear conditions throughout the day.	clear-day	72340693991,LPSA4,KARG,72037713917,KM19,72033199999,72340703953
jonesboro, arkansas	6/20/2020	33.3	21.2	26.8	35.1	21.2	27.5	18.8	64	0.511	100	16.67	rain			29.5	23.4	223	1015.2	24.6	15.4	266.8	22.9	9		2020-06-20T05:46:52	2020-06-20T20:22:17	1	Rain, Partially cloudy	Becoming cloudy in the afternoon with late afternoon rain.	rain	72340693991,UAEA4,LPSA4,KARG,72037713917,KM19,72033199999,72340703953
jonesboro, arkansas	6/21/2020	30	20.6	24.7	32.3	20.6	25.4	20.7	79.9	24.257	100	45.83	rain				16.3	44.5	1013.6	48.2	14.2	296.4	25.6	9		2020-06-21T05:47:05	2020-06-21T20:22:29	0	Rain, Partially cloudy	Clearing in the afternoon with a chance of rain throughout the day.	rain	72340693991,LPSA4,KARG,72037713917,KM19,72033199999,72340703953
jonesboro, arkansas	6/22/2020	27.8	21.7	24.2	30	21.7	24.6	21	82.3	0.564	100	8.33	rain				24.7	197.9	1011.6	52.4	15.8	166.6	14.5	7		2020-06-22T05:47:20	2020-06-22T20:22:40	0.01	Rain, Partially cloudy	Partly cloudy throughout the day with afternoon rain.	rain	72340693991,UAEA4,LPSA4,KARG,72037713917,KM19,72033199999,72340703953,KJBR
jonesboro, arkansas	6/23/2020	30	22.8	25.9	31.2	22.8	26.4	21	75.8	0	0	0				31.7	14.8	282.1	1011.2	11.3	16	191.3	16.5	7		2020-06-23T05:47:36	2020-06-23T20:22:49	0.03	Clear	Clear conditions throughout the day.	clear-day	72340693991,UAEA4,LPSA4,KARG,72037713917,KM19,72340703953,KJBR
jonesboro, arkansas	6/24/2020	29.3	21.2	25.3	28.6	21.2	25.1	16	60.2	0	0	0					17.3	25.9	1013.4	13.6	16	310.6	26.9	9		2020-06-24T05:47:53	2020-06-24T20:22:56	0.06	Clear	Clear conditions throughout the day.	clear-day	72340693991,72340953869,LPSA4,KARG,72037713917,KM19,72033199999,72340703953,99999900234,KJBR
jonesboro, arkansas	6/25/2020	31.2	18.9	25.8	31.4	18.9	25.9	16.9	61	0	0	0					17.6	174.4	1016.3	0.1	15.9	325.7	28.1	9		2020-06-25T05:48:12	2020-06-25T20:23:01	0.1	Clear	Clear conditions throughout the day.	clear-day	72340693991,72340953869,LPSA4,72037713917,KARG,72033199999,KM19,72340703953,99999900234,KJBR
jonesboro, arkansas	6/26/2020	28.9	23.3	25.5	32.4	23.3	26.5	21.7	79.9	0	0	0				51.8	34.2	201.6	1018.1	52.8	15.8	165.2	14.1	7		2020-06-26T05:48:32	2020-06-26T20:23:05	0.14	Partially cloudy	Partly cloudy throughout the day.	partly-cloudy-day	72340693991,LPSA4,KARG,72037713917,KM19,72340703953,KJBR
[truncated: 6,307 more rows]

## Sheet: Growing Season
Date	name	datetime	tempmax	tempmin	temp	feelslikemax	feelslikemin	feelslike	dew	humidity	precip	precipprob	precipcover	preciptype	snow	snowdepth	windgust	windspeed	winddir	sealevelpressure	cloudcover	visibility	solarradiation	solarenergy	uvindex	severerisk	sunrise	sunset	moonphase	conditions	description	icon	stations
[truncated: 153 more rows]
