# Supplementary material for: Fine-scale characterization of the soybean rhizosphere microbiome via synthetic long reads and avidity sequencing
Source: Environ Microbiome. 2024 Jul 12;19:46. doi: 10.1186/s40793-024-00590-5 (PMC11241880; doi:10.1186/s40793-024-00590-5)
Supplement: Supplementary file 3 — Additional file3 [file 40793_2024_590_MOESM3_ESM.xlsx]

## Sheet: Sheet1
Fine-scale characterization of the soybean rhizosphere microbiome via synthetic long reads and avidity sequencing
Hale et al. 2024

## Sheet: Sheet 1 - 4245_sample_report
4245_sample_report
sample_name	demult_read_count	assembled_molecule_count	clustered_molecule_mapped_count	sample_num
A1	8907520	13445	1587	sample_1	Biological sample
B1	5313632	13347	1654	sample_2	Biological sample
C1	6766924	13977	1995	sample_3	Biological sample
D1	8081586	16292	1941	sample_4	Biological sample
E1	8512504	16462	1001	sample_5	Biological sample
F1	14451660	20250	1040	sample_6	Biological sample
G1	7060701	12430	1224	sample_7	Biological sample
H1	8397117	17502	991	sample_8	Biological sample
A2	10820494	19142	916	sample_9	Biological sample
B2	9012168	22478	1091	sample_10	Biological sample
C2	9492930	23708	721	sample_11	Biological sample
D2	11296394	15837	2716	sample_12	Biological sample
E2	15786709	28529	1034	sample_13	Biological sample
F2	7405168	22258	847	sample_14	Biological sample
G2	17969452	25108	726	sample_15	Biological sample
H2	8812217	17830	843	sample_16	Biological sample
A3	10570720	17797	1454	sample_17	Biological sample
B3	12268728	22025	1749	sample_18	Biological sample
C3	8639543	18690	1692	sample_19	Biological sample
D3	18684445	26142	1742	sample_20	Biological sample
E3	11472961	22414	2172	sample_21	Biological sample
F3	12203069	25850	1562	sample_22	Biological sample
G3	15132465	23669	1694	sample_23	Biological sample
H3	20074696	28254	1679	sample_24	Biological sample
A4	12010815	16469	1867	sample_25	Biological sample
B4	8899771	17831	1391	sample_26	Biological sample
C4	7705504	19036	1104	sample_27	Biological sample
D4	10748481	14709	2445	sample_28	Biological sample
E4	12705123	24774	1212	sample_29	Biological sample
F4	11132667	24343	1540	sample_30	Biological sample
G4	14250321	26264	1045	sample_31	Biological sample
H4	13058907	23030	1295	sample_32	Biological sample
A5	7111655	18428	1717	sample_33	Biological sample
B5	14728319	23984	1552	sample_34	Biological sample
C5	12168995	21167	2565	sample_35	Biological sample
D5	12492075	17563	3458	sample_36	Biological sample
E5	16032107	22626	2042	sample_37	Biological sample
F5	13078544	24621	1458	sample_38	Biological sample
G5	19033146	30562	1503	sample_39	Biological sample
H5	17502045	22608	3462	sample_40	Biological sample
A6	16127320	24353	1588	sample_41	Biological sample
B6	16084768	22075	1448	sample_42	Biological sample
C6	15304422	28254	1412	sample_43	Biological sample
D6	12450728	22245	2265	sample_44	Biological sample
E6	16385793	25996	1630	sample_45	Biological sample
F6	16216480	24472	1988	sample_46	Biological sample
G6	16363781	25628	1485	sample_47	Biological sample
H6	16522049	26803	1640	sample_48	Biological sample
A7	12727605	17454	2792	sample_49	Biological sample
B7	15485007	25764	1653	sample_50	Biological sample
C7	20052285	28173	3237	sample_51	Biological sample
D7	9380237	18820	1471	sample_52	Biological sample
E7	11463377	16666	2009	sample_53	Biological sample
F7	16222894	26073	5890	sample_54	Biological sample
G7	9910143	16360	6477	sample_55	Biological sample
H7	18302587	28268	1450	sample_56	Biological sample
A8	14275461	19437	1411	sample_57	Biological sample
B8	15704257	21104	1631	sample_58	Biological sample
C8	20244466	27705	925	sample_59	Biological sample
D8	15696188	28262	1047	sample_60	Biological sample
E8	16186393	26867	1600	sample_61	Biological sample
F8	21141435	32887	1253	sample_62	Biological sample
G8	16355650	20873	1584	sample_63	Biological sample
H8	24062488	31100	1216	sample_64	Biological sample
A9	161764	148	1	sample_65
B9	11659100	16118	6678	sample_66
C9	132422	154		sample_67
D9	197480	210		sample_68
E9	277616	269		sample_69
F9	11019	1		sample_70
G9	407581	388	1	sample_71
H9	470734	446	225	sample_72
A10	207040	168		sample_73
B10	140488	172		sample_74
C10	873498	178	90	sample_75
D10	384512	326	153	sample_76
E10	375221	369		sample_77
F10	295318	314		sample_78
G10	187717	206		sample_79
H10	397319	356		sample_80
A11
B11	11532	1		sample_82
C11	22899	11		sample_83
D11	11890	3		sample_84
E11	16250	2		sample_85
F11
G11
H11	15439	11		sample_88
A12	11126	7		sample_89
B12	14029	8		sample_90
C12	18082	18		sample_91
D12	37852	16		sample_92
E12	22679	19		sample_93
F12	14600	11		sample_94
G12	27250	20		sample_95
H12	31942	25		sample_96
