# Supplementary material for: Fine-scale characterization of the soybean rhizosphere microbiome via synthetic long reads and avidity sequencing
Source: Environ Microbiome. 2024 Jul 12;19:46. doi: 10.1186/s40793-024-00590-5 (PMC11241880; doi:10.1186/s40793-024-00590-5)
Supplement: Supplementary file 4 — Additional file4 [file 40793_2024_590_MOESM4_ESM.xlsx]

## Sheet: Sheet1
Fine-scale characterization of the soybean rhizosphere microbiome via synthetic long reads and avidity sequencing
Hale et al. 2024

## Sheet: Sheet 1 - L1f25c369_sample_repo
L1f25c369_sample_report
sample_name	demult_read_count	assembled_molecule_count	clustered_molecule_count	clustered_molecule_mapped_count	sample_num
sample_1	2860175	20321	16297	1770	sample_1	Biological sample
sample_2	2549385	19022	15086	1783	sample_2	Biological sample
sample_3	2034219	17540	12865	1448	sample_3	Biological sample
sample_4	2894586	21471	17012	1800	sample_4	Biological sample
sample_5	3448974	22709	18743	1481	sample_5	Biological sample
sample_6	2654893	19605	15431	1082	sample_6	Biological sample
sample_7	1292826	20107	10269	991	sample_7	Biological sample
sample_8	2860883	17836	14885	1200	sample_8	Biological sample
sample_9	2025918	20242	14230	1170	sample_9	Biological sample
sample_10	2741908	21510	16685	1693	sample_10	Biological sample
sample_11	2948261	25831	19149	1456	sample_11	Biological sample
sample_12	3996602	27502	22047	1625	sample_12	Biological sample
sample_13	3149949	23657	18405	1532	sample_13	Biological sample
sample_14	1798395	23938	13366	1241	sample_14	Biological sample
sample_15	3685707	22984	19170	1524	sample_15	Biological sample
sample_16	2426445	18270	14499	1049	sample_16	Biological sample
sample_17	3033090	21777	17247	2048	sample_17	Biological sample
sample_18	3236155	22751	18222	1880	sample_18	Biological sample
sample_19	2752061	21272	16663	1143	sample_19	Biological sample
sample_20	3675387	25557	20618	1490	sample_20	Biological sample
sample_21	3018142	22277	17784	1832	sample_21	Biological sample
sample_22	3329102	23287	18659	1690	sample_22	Biological sample
sample_23	2549301	21953	16529	1301	sample_23	Biological sample
sample_24	2487569	17825	14367	957	sample_24	Biological sample
sample_25	3290572	22681	18293	1970	sample_25	Biological sample
sample_26	3511942	27735	21478	4537	sample_26	Biological sample
sample_27	2431701	20756	15376	1311	sample_27	Biological sample
sample_28	2111411	14927	11844	669	sample_28	Biological sample
sample_29	2126851	20344	14599	1095	sample_29	Biological sample
sample_30	3160184	23740	18618	1032	sample_30	Biological sample
sample_31	823747	15558	5992	465	sample_31	Biological sample
sample_32	2576311	18155	14709	1525	sample_32	Biological sample
sample_33	2061575	19501	14200	1456	sample_33	Biological sample
sample_34	3042737	20210	16568	1703	sample_34	Biological sample
sample_35	3592925	27366	21400	2490	sample_35	Biological sample
sample_36	2370844	15030	12291	3052	sample_36	Biological sample
sample_37	3946936	24260	20354	2259	sample_37	Biological sample
sample_38	3685908	24759	20206	1700	sample_38	Biological sample
sample_39	2392812	24061	16652	1809	sample_39	Biological sample
sample_40	2925705	20533	16540	1741	sample_40	Biological sample
sample_41	3268132	20219	16909	1779	sample_41	Biological sample
sample_42	2901012	20262	16368	1563	sample_42	Biological sample
sample_43	3461606	24571	19538	1523	sample_43	Biological sample
sample_44	1988176	20752	13721	1092	sample_44	Biological sample
sample_45	3630620	25300	20315	1779	sample_45	Biological sample
sample_46	3492177	23065	18825	1632	sample_46	Biological sample
sample_47	3303118	23568	18782	2102	sample_47	Biological sample
sample_48	3621025	22785	18996	1839	sample_48	Biological sample
sample_49	2840814	20483	16499	1981	sample_49	Biological sample
sample_50	4018548	26408	21632	4414	sample_50	Biological sample
sample_51	4675597	25760	22565	1509	sample_51	Biological sample
sample_52	3096250	23141	18311	1793	sample_52	Biological sample
sample_53	2774911	21647	16833	1670	sample_53	Biological sample
sample_54	3509215	22658	18591	2025	sample_54	Biological sample
sample_55	3586570	28263	22078	2473	sample_55	Biological sample
sample_56	3366750	23442	19047	1481	sample_56	Biological sample
sample_57	2143205	19076	14344	1431	sample_57	Biological sample
sample_58	3307388	21680	17748	1728	sample_58	Biological sample
sample_59	3502128	21946	18158	1583	sample_59	Biological sample
sample_60	4059053	27862	22393	2132	sample_60	Biological sample
sample_61	2889768	24153	18353	1597	sample_61	Biological sample
sample_62	3436673	22663	18226	1417	sample_62	Biological sample
sample_63	3719744	24760	20287	5180	sample_63	Biological sample
sample_64	3817470	25827	20964	3868	sample_64	Biological sample
sample_65	939466	8599	5437	4316	sample_65
POS	1647200	12454	9690	7362	sample_66
NEG	33047	209	52	52	sample_67
D9	45483	208	78	78	sample_68
E9	42173	260	114	110	sample_69
F9
G9	85990	548	243	243	sample_71
H9	69643	433	166	166	sample_72
A10	37788	239	92	92	sample_73
B10	25081	166	60	60	sample_74
C10	110288	182	64	64	sample_75
D10	65094	377	154	154	sample_76
E10	54070	351	142	141	sample_77
F10	46663	322	124	124	sample_78
G10	33781	216	74	74	sample_79
H10	48206	283	99	99	sample_80
A11
B11
C11
D11
E11
F11
G11	12944	5	4	4	sample_87
H11
A12
B12
C12
D12
E12
F12
G12
H12
