# Supplementary material for: Fine-scale characterization of the soybean rhizosphere microbiome via synthetic long reads and avidity sequencing
Source: Environ Microbiome. 2024 Jul 12;19:46. doi: 10.1186/s40793-024-00590-5 (PMC11241880; doi:10.1186/s40793-024-00590-5)
Supplement: Supplementary file 5 — Additional file5 [file 40793_2024_590_MOESM5_ESM.xlsx]

## Sheet: Sheet1
Fine-scale characterization of the soybean rhizosphere microbiome via synthetic long reads and avidity sequencing
Hale et al. 2024

## Sheet: Sheet 1 - trends
Unique Taxa
taxon	Environment	Growth	Structure	Domain	Lifestyle/Pathogenicity	metric	taxtype
Achromobacter spanius	aerobe	mesophilic	gram-negative	Prokaryote	human/animal pathogen	R3	Prokaryote
Achromobacter spanius	aerobe	mesophilic	gram-negative	Prokaryote	human/animal pathogen	Biostimulant	Prokaryote
Achromobacter spanius	aerobe	mesophilic	gram-negative	Prokaryote	human/animal pathogen	CZ4810X	Prokaryote
Acidibacter ferrireducens	unreported	mesophilic	unreported	Prokaryote	unreported	V6	Prokaryote
Acidibacter ferrireducens	unreported	mesophilic	unreported	Prokaryote	unreported	CZ4810X	Prokaryote
Acidibacter ferrireducens	unreported	mesophilic	unreported	Prokaryote	unreported	Biostimulant	Prokaryote
Acidipila rosea	unreported	mesophilic	gram-negative	Prokaryote	unreported	R6	Prokaryote
Acidipila rosea	unreported	mesophilic	gram-negative	Prokaryote	unreported	CZ4810X	Prokaryote
Acidipila rosea	unreported	mesophilic	gram-negative	Prokaryote	unreported	Control	Prokaryote
Acrophialophora	partly aquatic	filamentous mycelium	unreported	Eukaryote	plant pathogen	Control	Eukaryote
Acrophialophora	partly aquatic	filamentous mycelium	unreported	Eukaryote	plant pathogen	CZ4810X	Eukaryote
Acrophialophora	partly aquatic	filamentous mycelium	unreported	Eukaryote	plant pathogen	R3	Eukaryote
Actinoallomurus bryophytorum	unreported	mesophilic	unreported	Prokaryote	unreported	V6	Prokaryote
Actinoallomurus bryophytorum	unreported	mesophilic	unreported	Prokaryote	unreported	CZ4979X	Prokaryote
Actinoallomurus bryophytorum	unreported	mesophilic	unreported	Prokaryote	unreported	Control	Prokaryote
Actinoallomurus iriomotensis	aerobe	mesophilic	unreported	Prokaryote	unreported	Biostimulant	Prokaryote
Actinoallomurus iriomotensis	aerobe	mesophilic	unreported	Prokaryote	unreported	R3	Prokaryote
Actinoallomurus iriomotensis	aerobe	mesophilic	unreported	Prokaryote	unreported	CZ4979X	Prokaryote
Adhaeribacter terreus	aerobe	mesophilic	gram-negative	Prokaryote	unreported	V1	Prokaryote
Adhaeribacter terreus	aerobe	mesophilic	gram-negative	Prokaryote	unreported	CZ4810X	Prokaryote
Aeromonas veronii	NA	NA	NA	NA	NA	Control	Prokaryote
Aeromonas veronii	NA	NA	NA	NA	NA	CZ4979X	Prokaryote
Agaricus	non-aquatic	filamentous mycelium	agaricoid	Eukaryote	soil saprotroph	Control	Eukaryote
Agaricus	non-aquatic	filamentous mycelium	agaricoid	Eukaryote	soil saprotroph	V6	Eukaryote
Agaricus	non-aquatic	filamentous mycelium	agaricoid	Eukaryote	soil saprotroph	CZ4979X	Eukaryote
Aggregicoccus edonensis	unreported	mesophilic	unreported	Prokaryote	unreported	Biostimulant	Prokaryote
Aggregicoccus edonensis	unreported	mesophilic	unreported	Prokaryote	unreported	CZ4810X	Prokaryote
Aggregicoccus edonensis	unreported	mesophilic	unreported	Prokaryote	unreported	V6	Prokaryote
Aliihoeflea aestuarii	unreported	mesophilic	unreported	Prokaryote	unreported	Control	Prokaryote
Aliihoeflea aestuarii	unreported	mesophilic	unreported	Prokaryote	unreported	R6	Prokaryote
Aliihoeflea aestuarii	unreported	mesophilic	unreported	Prokaryote	unreported	CZ4810X	Prokaryote
Allovahlkampfia	unreported	unreported	unreported	Eukaryote	unreported	Control	Eukaryote
Allovahlkampfia	unreported	unreported	unreported	Eukaryote	unreported	R6	Eukaryote
Allovahlkampfia	unreported	unreported	unreported	Eukaryote	unreported	CZ4979X	Eukaryote
Altererythrobacter xixiisoli	aerobe	mesophilic	gram-negative	Prokaryote	unreported	Biostimulant	Prokaryote
Altererythrobacter xixiisoli	aerobe	mesophilic	gram-negative	Prokaryote	unreported	CZ4810X	Prokaryote
Altererythrobacter xixiisoli	aerobe	mesophilic	gram-negative	Prokaryote	unreported	R3	Prokaryote
Alternaria	partly aquatic	filamentous mycelium	perithecium	Eukaryote	plant pathogen/litter saprotroph	Control	Eukaryote
Ammoniphilus oxalaticus	unreported	mesophilic	gram-positive	Prokaryote	unreported	R6	Prokaryote
Ammoniphilus oxalaticus	unreported	mesophilic	gram-positive	Prokaryote	unreported	CZ4810X	Prokaryote
Aphanoascus	non-aquatic	filamentous mycelium	unreported	Eukaryote	soil saprotroph/animal decomposer	CZ4979X	Eukaryote
Aphanoascus	non-aquatic	filamentous mycelium	unreported	Eukaryote	soil saprotroph/animal decomposer	R3	Eukaryote
Apusomonas	unreported	unreported	unreported	Eukaryote	unreported	R6	Eukaryote
Aquabacterium citratiphilum	aerobe	mesophilic	gram-negative	Prokaryote	unreported	V1	Prokaryote
Aquabacterium citratiphilum	aerobe	mesophilic	gram-negative	Prokaryote	unreported	CZ4810X	Prokaryote
Arenimonas daechungensis	aerobe	mesophilic	gram-negative	Prokaryote	unreported	Biostimulant	Prokaryote
Arenimonas oryziterrae	NA	NA	NA	NA	NA	V1	Prokaryote
Arenimonas oryziterrae	NA	NA	NA	NA	NA	CZ4810X	Prokaryote
Aridibacter nitratireducens	unreported	unreported	gram-negative	Prokaryote	unreported	V1	Prokaryote
Aridibacter nitratireducens	unreported	unreported	gram-negative	Prokaryote	unreported	CZ4979X	Prokaryote
Arthopyrenia	non-aquatic	thallus photosynthetic	perithecium	Eukaryote	lichenized	V6	Eukaryote
Arthopyrenia	non-aquatic	thallus photosynthetic	perithecium	Eukaryote	lichenized	CZ4979X	Eukaryote
Arthrobacter ramosus	unreported	mesophilic	unreported	Prokaryote	unreported	Control	Prokaryote
Arthrobacter ramosus	unreported	mesophilic	unreported	Prokaryote	unreported	V6	Prokaryote
Arthrobacter ramosus	unreported	mesophilic	unreported	Prokaryote	unreported	CZ4979X	Prokaryote
Ascobolus	non-aquatic	filamentous mycelium	apothecium	Eukaryote	litter saprotroph/dung saprotroph	Control	Eukaryote
Ascochyta	partly aquatic	filamentous mycelium	unreported	Eukaryote	plant pathogen	V1	Eukaryote
Ascochyta	partly aquatic	filamentous mycelium	unreported	Eukaryote	plant pathogen	CZ4810X	Eukaryote
Azoarcus toluvorans	aerobe/anaerobe	mesophilic	unreported	Prokaryote	unreported	CZ4979X	Prokaryote
Azoarcus toluvorans	aerobe/anaerobe	mesophilic	unreported	Prokaryote	unreported	V1	Prokaryote
Bacillus asahii	unreported	mesophilic	unreported	Prokaryote	unreported	CZ4810X	Prokaryote
Bacillus cereus	NA	NA	NA	NA	NA	Control	Prokaryote
Bacillus cereus	NA	NA	NA	NA	NA	CZ4810X	Prokaryote
Bacillus cereus	NA	NA	NA	NA	NA	R6	Prokaryote
Bacillus longiquaesitum	unreported	unreported	unreported	Prokaryote	unreported	CZ4810X	Prokaryote
Bacillus luciferensis	facultative anaerobe	mesophilic/psychrophilic	gram-positive	Prokaryote	unreported	CZ4810X	Prokaryote
Bacillus mycoides	aerobe/facultative anaerobe	mesophilic/psychrophilic/thermophilic	gram-positive	Prokaryote	unreported	Biostimulant	Prokaryote
Bacillus mycoides	aerobe/facultative anaerobe	mesophilic/psychrophilic/thermophilic	gram-positive	Prokaryote	unreported	CZ4810X	Prokaryote
Bacillus mycoides	aerobe/facultative anaerobe	mesophilic/psychrophilic/thermophilic	gram-positive	Prokaryote	unreported	V6	Prokaryote
Bacillus oryzisoli	aerobe	mesophilic	gram-positive	Prokaryote	unreported	CZ4810X	Prokaryote
Bacillus oryzisoli	aerobe	mesophilic	gram-positive	Prokaryote	unreported	V6	Prokaryote
Bacillus oryzisoli	aerobe	mesophilic	gram-positive	Prokaryote	unreported	Biostimulant	Prokaryote
Bacillus thuringiensis	aerobe	mesophilic	unreported	Prokaryote	human/animal pathogen	Biostimulant	Prokaryote
Bacillus thuringiensis	aerobe	mesophilic	unreported	Prokaryote	human/animal pathogen	CZ4810X	Prokaryote
Bacillus thuringiensis	aerobe	mesophilic	unreported	Prokaryote	human/animal pathogen	R6	Prokaryote
Bolbitius	non-aquatic	filamentous mycelium	agaricoid	Eukaryote	dung saprotroph/litter saprotroph	CZ4810X	Eukaryote
Bolbitius	non-aquatic	filamentous mycelium	agaricoid	Eukaryote	dung saprotroph/litter saprotroph	V1	Eukaryote
Bosea robiniae	aerobe	mesophilic/thermophilic	gram-negative	Prokaryote	unreported	CZ4810X	Prokaryote
Bosea robiniae	aerobe	mesophilic/thermophilic	gram-negative	Prokaryote	unreported	Biostimulant	Prokaryote
Bosea robiniae	aerobe	mesophilic/thermophilic	gram-negative	Prokaryote	unreported	R3	Prokaryote
Bosea thiooxidans	aerobe/facultative aerobe	mesophilic/psychrophilic	gram-negative	Prokaryote	unreported	R3	Prokaryote
Bosea thiooxidans	aerobe/facultative aerobe	mesophilic/psychrophilic	gram-negative	Prokaryote	unreported	CZ4810X	Prokaryote
Bosea thiooxidans	aerobe/facultative aerobe	mesophilic/psychrophilic	gram-negative	Prokaryote	unreported	Biostimulant	Prokaryote
Bradyrhizobium algeriense	unreported	unreported	unreported	Prokaryote	unreported	V1	Prokaryote
Bradyrhizobium algeriense	unreported	unreported	unreported	Prokaryote	unreported	CZ4979X	Prokaryote
Bradyrhizobium betae	aerobe	mesophilic	gram-negative	Prokaryote	unreported	R3	Prokaryote
Bradyrhizobium betae	aerobe	mesophilic	gram-negative	Prokaryote	unreported	Biostimulant	Prokaryote
Bradyrhizobium betae	aerobe	mesophilic	gram-negative	Prokaryote	unreported	CZ4979X	Prokaryote
Bradyrhizobium erythrophlei	unreported	unreported	unreported	Prokaryote	unreported	Biostimulant	Prokaryote
Bradyrhizobium lupini	unreported	mesophilic	unreported	Prokaryote	unreported	V6	Prokaryote
Bradyrhizobium lupini	unreported	mesophilic	unreported	Prokaryote	unreported	CZ4810X	Prokaryote
Bradyrhizobium lupini	unreported	mesophilic	unreported	Prokaryote	unreported	Biostimulant	Prokaryote
Bradyrhizobium neotropicale	unreported	unreported	unreported	Prokaryote	unreported	Biostimulant	Prokaryote
Bradyrhizobium stylosanthis	unreported	mesophilic	gram-negative	Prokaryote	unreported	Control	Prokaryote
Bradyrhizobium stylosanthis	unreported	mesophilic	gram-negative	Prokaryote	unreported	CZ4810X	Prokaryote
Bradyrhizobium stylosanthis	unreported	mesophilic	gram-negative	Prokaryote	unreported	R6	Prokaryote
Brevundimonas kwangchunensis	aerobe	mesophilic	gram-negative	Prokaryote	unreported	CZ4979X	Prokaryote
Brevundimonas kwangchunensis	aerobe	mesophilic	gram-negative	Prokaryote	unreported	R6	Prokaryote
Brevundimonas kwangchunensis	aerobe	mesophilic	gram-negative	Prokaryote	unreported	Control	Prokaryote
Burkholderia multivorans	aerobe	mesophilic	unreported	Prokaryote	unreported	CZ4979X	Prokaryote
Burkholderia multivorans	aerobe	mesophilic	unreported	Prokaryote	unreported	Biostimulant	Prokaryote
Burkholderia multivorans	aerobe	mesophilic	unreported	Prokaryote	unreported	V6	Prokaryote
Calvatia	non-aquatic	filamentous mycelium	gasteroid	Eukaryote	soil saprotroph	CZ4979X	Eukaryote
Calvatia	non-aquatic	filamentous mycelium	gasteroid	Eukaryote	soil saprotroph	R3	Eukaryote
Calvatia	non-aquatic	filamentous mycelium	gasteroid	Eukaryote	soil saprotroph	Control	Eukaryote
Cellulomonas iranensis	NA	NA	NA	NA	NA	CZ4810X	Prokaryote
Cellulomonas iranensis	NA	NA	NA	NA	NA	V6	Prokaryote
Cellulomonas iranensis	NA	NA	NA	NA	NA	Biostimulant	Prokaryote
Cercospora	non-aquatic	filamentous mycelium	perithecium	Eukaryote	plant pathogen	R6	Eukaryote
Cercospora	non-aquatic	filamentous mycelium	perithecium	Eukaryote	plant pathogen	CZ4810X	Eukaryote
Chalara	non-aquatic	filamentous mycelium	None	Eukaryote	litter saprotroph/plant pathogen	CZ4810X	Eukaryote
Chalara	non-aquatic	filamentous mycelium	None	Eukaryote	litter saprotroph/plant pathogen	R3	Eukaryote
Chitinophaga ginsengihumi	unreported	unreported	unreported	Prokaryote	unreported	Control	Prokaryote
Chlamydocillium	unreported	filamentous mycelium	unreported	Eukaryote	soil saprotroph	CZ4979X	Eukaryote
Chordomyces	unreported	filamentous mycelium	unreported	Eukaryote	soil saprotroph	R3	Eukaryote
Chordomyces	unreported	filamentous mycelium	unreported	Eukaryote	soil saprotroph	CZ4810X	Eukaryote
Chordomyces	unreported	filamentous mycelium	unreported	Eukaryote	soil saprotroph	Control	Eukaryote
Chryseobacterium taiwanense	aerobe	mesophilic	gram-negative	Prokaryote	unreported	CZ4979X	Prokaryote
Chryseolinea serpens	aerobe	mesophilic	gram-negative	Prokaryote	unreported	Biostimulant	Prokaryote
Chryseolinea serpens	aerobe	mesophilic	gram-negative	Prokaryote	unreported	CZ4979X	Prokaryote
Chryseolinea serpens	aerobe	mesophilic	gram-negative	Prokaryote	unreported	V6	Prokaryote
Chthoniobacter flavus	NA	NA	NA	NA	NA	CZ4810X	Prokaryote
Chthoniobacter flavus	NA	NA	NA	NA	NA	Biostimulant	Prokaryote
Chthoniobacter flavus	NA	NA	NA	NA	NA	R6	Prokaryote
Chujaibacter soli	unreported	mesophilic	unreported	Prokaryote	unreported	CZ4810X	Prokaryote
Cistella	partly aquatic	filamentous mycelium	apothecium	Eukaryote	wood saprotroph/litter saprotroph	Control	Eukaryote
Cistella	partly aquatic	filamentous mycelium	apothecium	Eukaryote	wood saprotroph/litter saprotroph	CZ4810X	Eukaryote
Cladorrhinum	non-aquatic	filamentous mycelium	unreported	Eukaryote	unspecified saprotroph/foliar endophyte	Control	Eukaryote
Cladorrhinum	non-aquatic	filamentous mycelium	unreported	Eukaryote	unspecified saprotroph/foliar endophyte	CZ4810X	Eukaryote
Cladorrhinum	non-aquatic	filamentous mycelium	unreported	Eukaryote	unspecified saprotroph/foliar endophyte	R3	Eukaryote
Clitopilus	non-aquatic	filamentous mycelium	agaricoid	Eukaryote	litter saprotroph	CZ4810X	Eukaryote
Clitopilus	non-aquatic	filamentous mycelium	agaricoid	Eukaryote	litter saprotroph	V6	Eukaryote
Clohesyomyces	freshwater	filamentous mycelium	other	Eukaryote	wood saprotroph	CZ4810X	Eukaryote
Clohesyomyces	freshwater	filamentous mycelium	other	Eukaryote	wood saprotroph	V6	Eukaryote
Clostridium botulinum	anaerobe/obligate anaerobe	mesophilic	unreported	Prokaryote	unreported	CZ4810X	Prokaryote
Clostridium botulinum	anaerobe/obligate anaerobe	mesophilic	unreported	Prokaryote	unreported	V1	Prokaryote
Collarina	partly aquatic	filamentous mycelium	unreported	Eukaryote	soil saprotroph	Control	Eukaryote
Coniella	partly aquatic	filamentous mycelium	perithecium	Eukaryote	plant pathogen	CZ4810X	Eukaryote
Coprinellus	partly aquatic	filamentous mycelium	agaricoid	Eukaryote	soil saprotroph	CZ4810X	Eukaryote
Coprinopsis	non-aquatic	filamentous mycelium	agaricoid	Eukaryote	soil saprotroph	Control	Eukaryote
Corynespora	partly aquatic	filamentous mycelium	unreported	Eukaryote	plant pathogen	CZ4810X	Eukaryote
Cupriavidus pinatubonensis	aerobe	mesophilic	gram-negative	Prokaryote	unreported	Biostimulant	Prokaryote
Cupriavidus pinatubonensis	aerobe	mesophilic	gram-negative	Prokaryote	unreported	CZ4810X	Prokaryote
Dactylaria	partly aquatic	filamentous mycelium	apothecium	Eukaryote	animal pathogen/wood saprotroph	CZ4810X	Eukaryote
Dactylella	non-aquatic	filamentous mycelium	apothecium	Eukaryote	wood saprotroph/litter saprotroph	Control	Eukaryote
Dactylellina	partly aquatic	filamentous mycelium	apothecium	Eukaryote	animal pathogen/wood saprotroph	V1	Eukaryote
Dactylellina	partly aquatic	filamentous mycelium	apothecium	Eukaryote	animal pathogen/wood saprotroph	CZ4810X	Eukaryote
Dactylosporangium aurantiacum	unreported	mesophilic	unreported	Prokaryote	unreported	Biostimulant	Prokaryote
Dactylosporangium aurantiacum	unreported	mesophilic	unreported	Prokaryote	unreported	CZ4810X	Prokaryote
Dactylosporangium aurantiacum	unreported	mesophilic	unreported	Prokaryote	unreported	V6	Prokaryote
Dactylosporangium solaniradicis	unreported	mesophilic	unreported	Prokaryote	unreported	V6	Prokaryote
Dactylosporangium solaniradicis	unreported	mesophilic	unreported	Prokaryote	unreported	Biostimulant	Prokaryote
Dactylosporangium solaniradicis	unreported	mesophilic	unreported	Prokaryote	unreported	CZ4810X	Prokaryote
Deinococcus radioresistens	unreported	mesophilic	unreported	Prokaryote	unreported	V1	Prokaryote
Deinococcus radioresistens	unreported	mesophilic	unreported	Prokaryote	unreported	CZ4979X	Prokaryote
Delftia acidovorans	aerobe	mesophilic	gram-negative	Prokaryote	human/animal pathogen	Biostimulant	Prokaryote
Delftia acidovorans	aerobe	mesophilic	gram-negative	Prokaryote	human/animal pathogen	R3	Prokaryote
Delftia acidovorans	aerobe	mesophilic	gram-negative	Prokaryote	human/animal pathogen	CZ4810X	Prokaryote
Delicatula	non-aquatic	filamentous mycelium	agaricoid	Eukaryote	litter saprotroph	CZ4810X	Eukaryote
Delicatula	non-aquatic	filamentous mycelium	agaricoid	Eukaryote	litter saprotroph	R6	Eukaryote
Devosia ginsengisoli	unreported	unreported	unreported	Prokaryote	unreported	Biostimulant	Prokaryote
Devosia ginsengisoli	unreported	unreported	unreported	Prokaryote	unreported	CZ4979X	Prokaryote
Devosia ginsengisoli	unreported	unreported	unreported	Prokaryote	unreported	R6	Prokaryote
Devosia lucknowensis	unreported	unreported	unreported	Prokaryote	unreported	CZ4979X	Prokaryote
Devosia lucknowensis	unreported	unreported	unreported	Prokaryote	unreported	Control	Prokaryote
Devosia lucknowensis	unreported	unreported	unreported	Prokaryote	unreported	R6	Prokaryote
Diaporthe	partly aquatic	filamentous mycelium	perithecium	Eukaryote	plant pathogen/litter saprotroph	CZ4810X	Eukaryote
Dipodascus	partly aquatic	unreported	unreported	Eukaryote	nectar/tap saprotroph	CZ4810X	Eukaryote
Dipodascus	partly aquatic	unreported	unreported	Eukaryote	nectar/tap saprotroph	V1	Eukaryote
Dokdonella ginsengisoli	aerobe	mesophilic	gram-negative	Prokaryote	unreported	Biostimulant	Prokaryote
Dokdonella ginsengisoli	aerobe	mesophilic	gram-negative	Prokaryote	unreported	CZ4810X	Prokaryote
Dokdonella soli	aerobe	mesophilic	gram-negative	Prokaryote	unreported	Biostimulant	Prokaryote
Dyadobacter endophyticus	aerobe	mesophilic	gram-negative	Prokaryote	unreported	CZ4979X	Prokaryote
Dyadobacter endophyticus	aerobe	mesophilic	gram-negative	Prokaryote	unreported	R6	Prokaryote
Dyadobacter endophyticus	aerobe	mesophilic	gram-negative	Prokaryote	unreported	Biostimulant	Prokaryote
Dyella ginsengisoli	aerobe	mesophilic	gram-negative	Prokaryote	unreported	CZ4810X	Prokaryote
Dyella ginsengisoli	aerobe	mesophilic	gram-negative	Prokaryote	unreported	V1	Prokaryote
Dyella jiangningensis	aerobe	mesophilic	gram-negative	Prokaryote	unreported	CZ4810X	Prokaryote
Dyella jiangningensis	aerobe	mesophilic	gram-negative	Prokaryote	unreported	Biostimulant	Prokaryote
Dyella koreensis	aerobe	mesophilic	gram-negative	Prokaryote	unreported	CZ4810X	Prokaryote
Dyella koreensis	aerobe	mesophilic	gram-negative	Prokaryote	unreported	Biostimulant	Prokaryote
Dyella koreensis	aerobe	mesophilic	gram-negative	Prokaryote	unreported	R6	Prokaryote
Dyella terrae	aerobe	mesophilic	gram-negative	Prokaryote	unreported	R6	Prokaryote
Dyella terrae	aerobe	mesophilic	gram-negative	Prokaryote	unreported	Control	Prokaryote
Dyella terrae	aerobe	mesophilic	gram-negative	Prokaryote	unreported	CZ4810X	Prokaryote
Eleutherascus	non-aquatic	filamentous mycelium	apothecium	Eukaryote	soil saprotroph	CZ4810X	Eukaryote
Enterobacter asburiae	unreported	mesophilic	unreported	Prokaryote	human/animal pathogen	CZ4979X	Prokaryote
Enterobacter asburiae	unreported	mesophilic	unreported	Prokaryote	human/animal pathogen	Biostimulant	Prokaryote
Enterobacter asburiae	unreported	mesophilic	unreported	Prokaryote	human/animal pathogen	R6	Prokaryote
Enterobacter cloacae	aerobe	mesophilic	gram-negative/gram-positive	Prokaryote	human/animal pathogen	Biostimulant	Prokaryote
Eustigmatos	unreported	unreported	unreported	Eukaryote	unreported	CZ4810X	Eukaryote
Eustigmatos	unreported	unreported	unreported	Eukaryote	unreported	R6	Eukaryote
Exserohilum	partly aquatic	filamentous mycelium	perithecium	Eukaryote	plant pathogen/wood saprotroph	CZ4810X	Eukaryote
Exserohilum	partly aquatic	filamentous mycelium	perithecium	Eukaryote	plant pathogen/wood saprotroph	V1	Eukaryote
Ferribacterium limneticum	unreported	unreported	unreported	Prokaryote	unreported	CZ4979X	Prokaryote
Ferribacterium limneticum	unreported	unreported	unreported	Prokaryote	unreported	V1	Prokaryote
Filimonas endophytica	unreported	mesophilic	unreported	Prokaryote	unreported	V1	Prokaryote
Filimonas endophytica	unreported	mesophilic	unreported	Prokaryote	unreported	CZ4979X	Prokaryote
Flavihumibacter solisilvae	unreported	mesophilic	unreported	Prokaryote	unreported	CZ4810X	Prokaryote
Flavihumibacter solisilvae	unreported	mesophilic	unreported	Prokaryote	unreported	R6	Prokaryote
Flavihumibacter solisilvae	unreported	mesophilic	unreported	Prokaryote	unreported	Control	Prokaryote
Flavisolibacter ginsengisoli	aerobe	mesophilic	gram-negative	Prokaryote	unreported	Control	Prokaryote
Flavisolibacter tropicus	aerobe	mesophilic	gram-negative	Prokaryote	unreported	V6	Prokaryote
Flavisolibacter tropicus	aerobe	mesophilic	gram-negative	Prokaryote	unreported	CZ4810X	Prokaryote
Flavisolibacter tropicus	aerobe	mesophilic	gram-negative	Prokaryote	unreported	Biostimulant	Prokaryote
Flavobacterium hauense	aerobe	mesophilic	gram-negative	Prokaryote	unreported	Biostimulant	Prokaryote
Flavobacterium hauense	aerobe	mesophilic	gram-negative	Prokaryote	unreported	R3	Prokaryote
Flavobacterium hauense	aerobe	mesophilic	gram-negative	Prokaryote	unreported	CZ4810X	Prokaryote
Flavobacterium hibernum	unreported	mesophilic/psychrophilic	unreported	Prokaryote	unreported	Biostimulant	Prokaryote
Flavobacterium limnosediminis	NA	NA	NA	NA	NA	CZ4810X	Prokaryote
Flavobacterium limnosediminis	NA	NA	NA	NA	NA	V1	Prokaryote
Ganoderma	non-aquatic	filamentous mycelium	polyporoid	Eukaryote	plant pathogen/wood saprotroph	CZ4979X	Eukaryote
Ganoderma	non-aquatic	filamentous mycelium	polyporoid	Eukaryote	plant pathogen/wood saprotroph	V6	Eukaryote
Geomyces	partly aquatic	filamentous mycelium	cleistothecium	Eukaryote	soil saprotroph	CZ4810X	Eukaryote
Geomyces	partly aquatic	filamentous mycelium	cleistothecium	Eukaryote	soil saprotroph	R3	Eukaryote
Gongronella	non-aquatic	filamentous mycelium	unreported	Eukaryote	soil saprotroph	R6	Eukaryote
Gonostomum	unreported	unreported	unreported	Eukaryote	unreported	Control	Eukaryote
Gonostomum	unreported	unreported	unreported	Eukaryote	unreported	V6	Eukaryote
Gonostomum	unreported	unreported	unreported	Eukaryote	unreported	CZ4810X	Eukaryote
Granulicella pectinivorans	obligate aerobe	psychrophilic	gram-negative	Prokaryote	unreported	CZ4810X	Prokaryote
Granulicella pectinivorans	obligate aerobe	psychrophilic	gram-negative	Prokaryote	unreported	Control	Prokaryote
Halenospora	aquatic	filamentous mycelium	unreported	Eukaryote	wood saprotroph/litter saprotroph	V6	Eukaryote
Halenospora	aquatic	filamentous mycelium	unreported	Eukaryote	wood saprotroph/litter saprotroph	CZ4810X	Eukaryote
Hemicycliostyla	unreported	unreported	unreported	Eukaryote	unreported	V1	Eukaryote
Hemicycliostyla	unreported	unreported	unreported	Eukaryote	unreported	CZ4810X	Eukaryote
Heydenia	non-aquatic	filamentous mycelium	cleistothecium	Eukaryote	litter saprotroph	V6	Eukaryote
Heydenia	non-aquatic	filamentous mycelium	cleistothecium	Eukaryote	litter saprotroph	CZ4979X	Eukaryote
Heydenia	non-aquatic	filamentous mycelium	cleistothecium	Eukaryote	litter saprotroph	Control	Eukaryote
Hymenobacter gummosus	aerobe	mesophilic	gram-negative	Prokaryote	unreported	Biostimulant	Prokaryote
Hymenobacter gummosus	aerobe	mesophilic	gram-negative	Prokaryote	unreported	CZ4810X	Prokaryote
Hymenobacter gummosus	aerobe	mesophilic	gram-negative	Prokaryote	unreported	V6	Prokaryote
Hymenobacter perfusus	unreported	mesophilic/psychrophilic	unreported	Prokaryote	unreported	V6	Prokaryote
Hymenobacter perfusus	unreported	mesophilic/psychrophilic	unreported	Prokaryote	unreported	CZ4810X	Prokaryote
Hymenobacter perfusus	unreported	mesophilic/psychrophilic	unreported	Prokaryote	unreported	Biostimulant	Prokaryote
Hyphomicrobium denitrificans	NA	NA	NA	NA	NA	Control	Prokaryote
Hyphomicrobium denitrificans	NA	NA	NA	NA	NA	CZ4810X	Prokaryote
Hyphomicrobium facile	unreported	mesophilic	unreported	Prokaryote	unreported	Biostimulant	Prokaryote
Hyphomicrobium facile	unreported	mesophilic	unreported	Prokaryote	unreported	V6	Prokaryote
Hyphomicrobium facile	unreported	mesophilic	unreported	Prokaryote	unreported	CZ4810X	Prokaryote
Ideonella dechloratans	aerobe	mesophilic	unreported	Prokaryote	unreported	Biostimulant	Prokaryote
Ideonella dechloratans	aerobe	mesophilic	unreported	Prokaryote	unreported	CZ4979X	Prokaryote
Ideonella dechloratans	aerobe	mesophilic	unreported	Prokaryote	unreported	R3	Prokaryote
Ideonella sakaiensis	aerobe	mesophilic	gram-negative	Prokaryote	unreported	Biostimulant	Prokaryote
Ideonella sakaiensis	aerobe	mesophilic	gram-negative	Prokaryote	unreported	CZ4810X	Prokaryote
Ideonella sakaiensis	aerobe	mesophilic	gram-negative	Prokaryote	unreported	V6	Prokaryote
Idriella	non-aquatic	filamentous mycelium	unreported	Eukaryote	litter saprotroph/root endophyte	R3	Eukaryote
Idriella	non-aquatic	filamentous mycelium	unreported	Eukaryote	litter saprotroph/root endophyte	CZ4810X	Eukaryote
Immersiella	non-aquatic	filamentous mycelium	perithecium	Eukaryote	unspecified saprotroph	V6	Eukaryote
Immersiella	non-aquatic	filamentous mycelium	perithecium	Eukaryote	unspecified saprotroph	CZ4810X	Eukaryote
Inquilinus limosus	NA	NA	NA	NA	NA	Control	Prokaryote
Inquilinus limosus	NA	NA	NA	NA	NA	CZ4810X	Prokaryote
Inquilinus limosus	NA	NA	NA	NA	NA	R6	Prokaryote
Intrasporangium calvum	unreported	mesophilic	unreported	Prokaryote	unreported	R6	Prokaryote
Intrasporangium calvum	unreported	mesophilic	unreported	Prokaryote	unreported	CZ4810X	Prokaryote
Intrasporangium oryzae	aerobe	mesophilic/psychrophilic	gram-positive	Prokaryote	unreported	Control	Prokaryote
Jatrophihabitans endophyticus	aerobe	mesophilic	gram-positive	Prokaryote	unreported	R6	Prokaryote
Jatrophihabitans endophyticus	aerobe	mesophilic	gram-positive	Prokaryote	unreported	Biostimulant	Prokaryote
Jatrophihabitans endophyticus	aerobe	mesophilic	gram-positive	Prokaryote	unreported	CZ4810X	Prokaryote
Kaistia adipata	aerobe	mesophilic	gram-negative	Prokaryote	unreported	Biostimulant	Prokaryote
Kaistia adipata	aerobe	mesophilic	gram-negative	Prokaryote	unreported	V6	Prokaryote
Kaistia adipata	aerobe	mesophilic	gram-negative	Prokaryote	unreported	CZ4810X	Prokaryote
Kitasatospora griseola	unreported	mesophilic	unreported	Prokaryote	unreported	CZ4810X	Prokaryote
Kitasatospora griseola	unreported	mesophilic	unreported	Prokaryote	unreported	Biostimulant	Prokaryote
Knufia	partly aquatic	dimorphic yeast	unreported	Eukaryote	soil saprotroph/rock-inhabiting	CZ4979X	Eukaryote
Kribbella catacumbae	NA	NA	NA	NA	NA	V6	Prokaryote
Kribbella catacumbae	NA	NA	NA	NA	NA	CZ4810X	Prokaryote
Kribbella catacumbae	NA	NA	NA	NA	NA	Biostimulant	Prokaryote
Kurtzmaniella	non-aquatic	unreported	unreported	Eukaryote	nectar/tap saprotroph	V1	Eukaryote
Kurtzmaniella	non-aquatic	unreported	unreported	Eukaryote	nectar/tap saprotroph	CZ4810X	Eukaryote
Kutzneria buriramensis	aerobe	mesophilic	gram-positive	Prokaryote	unreported	R6	Prokaryote
Kutzneria buriramensis	aerobe	mesophilic	gram-positive	Prokaryote	unreported	CZ4810X	Prokaryote
Kutzneria buriramensis	aerobe	mesophilic	gram-positive	Prokaryote	unreported	Control	Prokaryote
Labrys neptuniae	aerobe	mesophilic	gram-negative	Prokaryote	unreported	Biostimulant	Prokaryote
Labrys neptuniae	aerobe	mesophilic	gram-negative	Prokaryote	unreported	R3	Prokaryote
Labrys neptuniae	aerobe	mesophilic	gram-negative	Prokaryote	unreported	CZ4810X	Prokaryote
Lagenidium	partly aquatic	unreported	unreported	Eukaryote	animal pathogen/unspecified saprotroph	R3	Eukaryote
Lagenidium	partly aquatic	unreported	unreported	Eukaryote	animal pathogen/unspecified saprotroph	CZ4979X	Eukaryote
Leptodiscella	non-aquatic	filamentous mycelium	other	Eukaryote	litter saprotroph	R3	Eukaryote
Leptodiscella	non-aquatic	filamentous mycelium	other	Eukaryote	litter saprotroph	Control	Eukaryote
Leptodiscella	non-aquatic	filamentous mycelium	other	Eukaryote	litter saprotroph	CZ4810X	Eukaryote
Leptolyngbya 'Albertano-Kovacik green' EcFYyyy000	unreported	unreported	unreported	Prokaryote	unreported	Biostimulant	Prokaryote
Leptospora	non-aquatic	filamentous mycelium	unreported	Eukaryote	litter saprotroph	R6	Eukaryote
Leptospora	non-aquatic	filamentous mycelium	unreported	Eukaryote	litter saprotroph	CZ4979X	Eukaryote
Leptospora	non-aquatic	filamentous mycelium	unreported	Eukaryote	litter saprotroph	Control	Eukaryote
Leptothrix ginsengisoli	unreported	unreported	unreported	Prokaryote	unreported	CZ4810X	Prokaryote
Leptothrix ginsengisoli	unreported	unreported	unreported	Prokaryote	unreported	V1	Prokaryote
Leptothrix mobilis	unreported	mesophilic	unreported	Prokaryote	unreported	V1	Prokaryote
Leptothrix mobilis	unreported	mesophilic	unreported	Prokaryote	unreported	CZ4810X	Prokaryote
Leucoagaricus	non-aquatic	filamentous mycelium	agaricoid	Eukaryote	soil saprotroph	V6	Eukaryote
Leucoagaricus	non-aquatic	filamentous mycelium	agaricoid	Eukaryote	soil saprotroph	CZ4810X	Eukaryote
Leucoagaricus	non-aquatic	filamentous mycelium	agaricoid	Eukaryote	soil saprotroph	Control	Eukaryote
Luteibacter yeojuensis	aerobe	mesophilic	unreported	Prokaryote	unreported	Biostimulant	Prokaryote
Luteimonas aquatica	aerobe	mesophilic	gram-negative	Prokaryote	unreported	Control	Prokaryote
Luteimonas terrae	obligate aerobe	mesophilic	gram-negative	Prokaryote	unreported	R6	Prokaryote
Luteolibacter gellanilyticus	aerobe	mesophilic	gram-negative	Prokaryote	unreported	R3	Prokaryote
Luteolibacter gellanilyticus	aerobe	mesophilic	gram-negative	Prokaryote	unreported	Biostimulant	Prokaryote
Luteolibacter gellanilyticus	aerobe	mesophilic	gram-negative	Prokaryote	unreported	CZ4810X	Prokaryote
Lycoperdon	non-aquatic	filamentous mycelium	gasteroid	Eukaryote	litter saprotroph	CZ4979X	Eukaryote
Lycoperdon	non-aquatic	filamentous mycelium	gasteroid	Eukaryote	litter saprotroph	V6	Eukaryote
Lysinimonas kribbensis	aerobe	mesophilic	gram-positive	Prokaryote	unreported	Control	Prokaryote
Lysobacter enzymogenes	aerobe	mesophilic	gram-negative	Prokaryote	unreported	Biostimulant	Prokaryote
Lysobacter enzymogenes	aerobe	mesophilic	gram-negative	Prokaryote	unreported	CZ4979X	Prokaryote
Lysobacter enzymogenes	aerobe	mesophilic	gram-negative	Prokaryote	unreported	R6	Prokaryote
Lysobacter ginsengisoli	aerobe	mesophilic	gram-negative	Prokaryote	unreported	CZ4979X	Prokaryote
Lysobacter ginsengisoli	aerobe	mesophilic	gram-negative	Prokaryote	unreported	Control	Prokaryote
Lysobacter ginsengisoli	aerobe	mesophilic	gram-negative	Prokaryote	unreported	V6	Prokaryote
Lysobacter mobilis	aerobe	mesophilic	unreported	Prokaryote	unreported	R6	Prokaryote
Lysobacter mobilis	aerobe	mesophilic	unreported	Prokaryote	unreported	Control	Prokaryote
Lysobacter mobilis	aerobe	mesophilic	unreported	Prokaryote	unreported	CZ4810X	Prokaryote
Lysobacter soli	aerobe	mesophilic	gram-negative	Prokaryote	unreported	CZ4810X	Prokaryote
Lysobacter soli	aerobe	mesophilic	gram-negative	Prokaryote	unreported	Biostimulant	Prokaryote
Lysobacter soli	aerobe	mesophilic	gram-negative	Prokaryote	unreported	V6	Prokaryote
Lysobacter yangpyeongensis	aerobe	mesophilic	gram-negative	Prokaryote	unreported	Biostimulant	Prokaryote
Lysobacter yangpyeongensis	aerobe	mesophilic	gram-negative	Prokaryote	unreported	CZ4810X	Prokaryote
Lysobacter yangpyeongensis	aerobe	mesophilic	gram-negative	Prokaryote	unreported	V6	Prokaryote
Macrophomina	non-aquatic	filamentous mycelium	unreported	Eukaryote	plant pathogen/litter saprotroph	R6	Eukaryote
Macrophomina	non-aquatic	filamentous mycelium	unreported	Eukaryote	plant pathogen/litter saprotroph	CZ4810X	Eukaryote
Massilia terrae	aerobe	mesophilic	gram-negative	Prokaryote	unreported	R6	Prokaryote
Massilia terrae	aerobe	mesophilic	gram-negative	Prokaryote	unreported	Control	Prokaryote
Massilia terrae	aerobe	mesophilic	gram-negative	Prokaryote	unreported	CZ4810X	Prokaryote
Melanospora	non-aquatic	filamentous mycelium	cleistothecium	Eukaryote	mycoparasite/dung saprotroph	R3	Eukaryote
Melanospora	non-aquatic	filamentous mycelium	cleistothecium	Eukaryote	mycoparasite/dung saprotroph	CZ4979X	Eukaryote
Mesorhizobium ciceri	NA	NA	NA	NA	NA	R6	Prokaryote
Mesorhizobium ciceri	NA	NA	NA	NA	NA	Biostimulant	Prokaryote
Mesorhizobium ciceri	NA	NA	NA	NA	NA	CZ4810X	Prokaryote
Mesorhizobium plurifarium	unreported	mesophilic	unreported	Prokaryote	unreported	R3	Prokaryote
Mesorhizobium plurifarium	unreported	mesophilic	unreported	Prokaryote	unreported	Biostimulant	Prokaryote
Mesorhizobium plurifarium	unreported	mesophilic	unreported	Prokaryote	unreported	CZ4979X	Prokaryote
Methyloceanibacter marginalis	unreported	unreported	unreported	Prokaryote	unreported	CZ4810X	Prokaryote
Methylosinus sporium	unreported	mesophilic	unreported	Prokaryote	unreported	CZ4810X	Prokaryote
Methylosinus sporium	unreported	mesophilic	unreported	Prokaryote	unreported	Biostimulant	Prokaryote
Methylosinus sporium	unreported	mesophilic	unreported	Prokaryote	unreported	R6	Prokaryote
Methylovorus glucosetrophus	NA	NA	NA	NA	NA	R3	Prokaryote
Methylovorus glucosetrophus	NA	NA	NA	NA	NA	CZ4810X	Prokaryote
Methylovorus glucosetrophus	NA	NA	NA	NA	NA	Biostimulant	Prokaryote
Meyerozyma	partly aquatic	unreported	unreported	Eukaryote	epiphyte/nectar/tap saprotroph	R3	Eukaryote
Meyerozyma	partly aquatic	unreported	unreported	Eukaryote	epiphyte/nectar/tap saprotroph	CZ4810X	Eukaryote
Microbacterium oxydans	aerobe	mesophilic	gram-positive	Prokaryote	unreported	CZ4810X	Prokaryote
Microbacterium oxydans	aerobe	mesophilic	gram-positive	Prokaryote	unreported	Biostimulant	Prokaryote
Microbacterium oxydans	aerobe	mesophilic	gram-positive	Prokaryote	unreported	R3	Prokaryote
Microbacterium trichothecenolyticum	unreported	mesophilic	gram-positive	Prokaryote	unreported	Biostimulant	Prokaryote
Microbispora rosea	unreported	mesophilic/thermophilic	unreported	Prokaryote	unreported	V6	Prokaryote
Microcoleus steenstrupii	NA	NA	NA	NA	NA	V6	Prokaryote
Microcoleus steenstrupii	NA	NA	NA	NA	NA	Control	Prokaryote
Microcoleus steenstrupii	NA	NA	NA	NA	NA	CZ4979X	Prokaryote
Microdochium	partly aquatic	filamentous mycelium	unreported	Eukaryote	plant pathogen/foliar endophyte	CZ4810X	Eukaryote
Microdochium	partly aquatic	filamentous mycelium	unreported	Eukaryote	plant pathogen/foliar endophyte	Control	Eukaryote
Microlunatus ginsengisoli	aerobe	mesophilic	gram-positive	Prokaryote	unreported	CZ4979X	Prokaryote
Microlunatus ginsengisoli	aerobe	mesophilic	gram-positive	Prokaryote	unreported	R6	Prokaryote
Microlunatus ginsengisoli	aerobe	mesophilic	gram-positive	Prokaryote	unreported	Biostimulant	Prokaryote
Microlunatus phosphovorus	NA	NA	NA	NA	NA	R3	Prokaryote
Microlunatus phosphovorus	NA	NA	NA	NA	NA	Control	Prokaryote
Microlunatus phosphovorus	NA	NA	NA	NA	NA	CZ4810X	Prokaryote
Micromonospora echinospora	unreported	mesophilic	unreported	Prokaryote	unreported	CZ4810X	Prokaryote
Micromonospora echinospora	unreported	mesophilic	unreported	Prokaryote	unreported	Biostimulant	Prokaryote
Microsphaeropsis	partly aquatic	filamentous mycelium	unreported	Eukaryote	unspecified pathotroph/unspecified saprotroph	Control	Eukaryote
Microvirga aerilata	aerobe	mesophilic	gram-negative	Prokaryote	unreported	Biostimulant	Prokaryote
Microvirga aerilata	aerobe	mesophilic	gram-negative	Prokaryote	unreported	V6	Prokaryote
Microvirga aerilata	aerobe	mesophilic	gram-negative	Prokaryote	unreported	CZ4810X	Prokaryote
Microvirga lupini	aerobe	mesophilic	gram-negative	Prokaryote	unreported	V6	Prokaryote
Microvirga lupini	aerobe	mesophilic	gram-negative	Prokaryote	unreported	Biostimulant	Prokaryote
Microvirga lupini	aerobe	mesophilic	gram-negative	Prokaryote	unreported	CZ4810X	Prokaryote
Microvirga zambiensis	NA	NA	NA	NA	NA	R3	Prokaryote
Microvirga zambiensis	NA	NA	NA	NA	NA	Control	Prokaryote
Microvirga zambiensis	NA	NA	NA	NA	NA	CZ4979X	Prokaryote
Minutisphaera	partly aquatic	filamentous mycelium	unreported	Eukaryote	wood saprotroph	CZ4979X	Eukaryote
Minutisphaera	partly aquatic	filamentous mycelium	unreported	Eukaryote	wood saprotroph	Control	Eukaryote
Minutisphaera	partly aquatic	filamentous mycelium	unreported	Eukaryote	wood saprotroph	R6	Eukaryote
Moesziomyces	partly aquatic	dimorphic yeast	smut	Eukaryote	plant pathogen	R3	Eukaryote
Moesziomyces	partly aquatic	dimorphic yeast	smut	Eukaryote	plant pathogen	CZ4979X	Eukaryote
Mrakia	partly aquatic	dimorphic yeast	unreported	Eukaryote	unspecified saprotroph	R3	Eukaryote
Mrakia	partly aquatic	dimorphic yeast	unreported	Eukaryote	unspecified saprotroph	CZ4810X	Eukaryote
Mucilaginibacter gossypii	aerobe	mesophilic	gram-negative	Prokaryote	unreported	V6	Prokaryote
Mucilaginibacter gossypii	aerobe	mesophilic	gram-negative	Prokaryote	unreported	Biostimulant	Prokaryote
Mucilaginibacter gossypii	aerobe	mesophilic	gram-negative	Prokaryote	unreported	CZ4810X	Prokaryote
Mucilaginibacter gotjawali	aerobe	mesophilic	unreported	Prokaryote	unreported	CZ4810X	Prokaryote
Mucilaginibacter gotjawali	aerobe	mesophilic	unreported	Prokaryote	unreported	V1	Prokaryote
Mucilaginibacter lappiensis	aerobe	mesophilic	gram-negative	Prokaryote	unreported	V1	Prokaryote
Mucilaginibacter lappiensis	aerobe	mesophilic	gram-negative	Prokaryote	unreported	CZ4810X	Prokaryote
Mucilaginibacter panaciglaebae	aerobe	mesophilic	gram-negative	Prokaryote	unreported	V1	Prokaryote
Mucilaginibacter panaciglaebae	aerobe	mesophilic	gram-negative	Prokaryote	unreported	CZ4810X	Prokaryote
Mycobacterium brasiliensis	unreported	unreported	unreported	Prokaryote	unreported	R6	Prokaryote
Mycobacterium brasiliensis	unreported	unreported	unreported	Prokaryote	unreported	Biostimulant	Prokaryote
Mycobacterium brasiliensis	unreported	unreported	unreported	Prokaryote	unreported	CZ4979X	Prokaryote
Mycobacterium chubuense	aerobe	mesophilic	unreported	Prokaryote	unreported	CZ4979X	Prokaryote
Mycobacterium chubuense	aerobe	mesophilic	unreported	Prokaryote	unreported	R3	Prokaryote
Mycobacterium chubuense	aerobe	mesophilic	unreported	Prokaryote	unreported	Biostimulant	Prokaryote
Mycobacterium flavescens	unreported	mesophilic	unreported	Prokaryote	human/animal pathogen	Biostimulant	Prokaryote
Mycobacterium flavescens	unreported	mesophilic	unreported	Prokaryote	human/animal pathogen	CZ4810X	Prokaryote
Mycobacterium holsaticum	aerobe	mesophilic	unreported	Prokaryote	human/animal pathogen	CZ4810X	Prokaryote
Mycobacterium holsaticum	aerobe	mesophilic	unreported	Prokaryote	human/animal pathogen	Biostimulant	Prokaryote
Mycobacterium houstonense	aerobe	mesophilic	gram-positive	Prokaryote	unreported	Control	Prokaryote
Mycobacterium houstonense	aerobe	mesophilic	gram-positive	Prokaryote	unreported	CZ4810X	Prokaryote
Mycobacterium houstonense	aerobe	mesophilic	gram-positive	Prokaryote	unreported	R6	Prokaryote
Mycobacterium insubricum	unreported	mesophilic	gram-positive	Prokaryote	human/animal pathogen	CZ4810X	Prokaryote
Mycobacterium insubricum	unreported	mesophilic	gram-positive	Prokaryote	human/animal pathogen	Biostimulant	Prokaryote
Mycobacterium insubricum	unreported	mesophilic	gram-positive	Prokaryote	human/animal pathogen	V6	Prokaryote
Mycobacterium iranicum	aerobe	mesophilic	gram-positive	Prokaryote	human/animal pathogen	CZ4810X	Prokaryote
Mycobacterium iranicum	aerobe	mesophilic	gram-positive	Prokaryote	human/animal pathogen	R6	Prokaryote
Mycobacterium mageritense	unreported	mesophilic	unreported	Prokaryote	human/animal pathogen	CZ4810X	Prokaryote
Mycobacterium mageritense	unreported	mesophilic	unreported	Prokaryote	human/animal pathogen	Biostimulant	Prokaryote
Mycobacterium pallens	aerobe	mesophilic	gram-positive	Prokaryote	unreported	Biostimulant	Prokaryote
Mycobacterium pallens	aerobe	mesophilic	gram-positive	Prokaryote	unreported	CZ4810X	Prokaryote
Mycobacterium peregrinum	unreported	mesophilic	unreported	Prokaryote	human/animal pathogen	V6	Prokaryote
Mycobacterium peregrinum	unreported	mesophilic	unreported	Prokaryote	human/animal pathogen	CZ4810X	Prokaryote
Mycobacterium peregrinum	unreported	mesophilic	unreported	Prokaryote	human/animal pathogen	Biostimulant	Prokaryote
Mycobacterium sphagni	unreported	mesophilic	unreported	Prokaryote	unreported	Biostimulant	Prokaryote
Mycobacterium wolinskyi	unreported	mesophilic	unreported	Prokaryote	unreported	CZ4810X	Prokaryote
Myrmecridium	partly aquatic	filamentous mycelium	unreported	Eukaryote	soil saprotroph	CZ4979X	Eukaryote
Myrothecium	partly aquatic	filamentous mycelium	unreported	Eukaryote	litter saprotroph	CZ4979X	Eukaryote
Myrothecium	partly aquatic	filamentous mycelium	unreported	Eukaryote	litter saprotroph	R6	Eukaryote
Nannocystis exedens	unreported	mesophilic	unreported	Prokaryote	unreported	R6	Prokaryote
Nannocystis exedens	unreported	mesophilic	unreported	Prokaryote	unreported	CZ4979X	Prokaryote
Nannocystis exedens	unreported	mesophilic	unreported	Prokaryote	unreported	Biostimulant	Prokaryote
Nannocystis pusilla	unreported	mesophilic	unreported	Prokaryote	unreported	CZ4979X	Prokaryote
Nannocystis pusilla	unreported	mesophilic	unreported	Prokaryote	unreported	R6	Prokaryote
Nannocystis pusilla	unreported	mesophilic	unreported	Prokaryote	unreported	Biostimulant	Prokaryote
Neobulgaria	non-aquatic	filamentous mycelium	apothecium	Eukaryote	wood saprotroph	CZ4810X	Eukaryote
Niabella yanshanensis	aerobe	unreported	gram-negative	Prokaryote	unreported	Biostimulant	Prokaryote
Niabella yanshanensis	aerobe	unreported	gram-negative	Prokaryote	unreported	R3	Prokaryote
Niabella yanshanensis	aerobe	unreported	gram-negative	Prokaryote	unreported	CZ4810X	Prokaryote
Niastella gongjuensis	unreported	mesophilic	unreported	Prokaryote	unreported	R6	Prokaryote
Niastella gongjuensis	unreported	mesophilic	unreported	Prokaryote	unreported	Biostimulant	Prokaryote
Niastella gongjuensis	unreported	mesophilic	unreported	Prokaryote	unreported	CZ4979X	Prokaryote
Niastella vici	obligate aerobe	mesophilic	gram-negative	Prokaryote	unreported	CZ4810X	Prokaryote
Niastella vici	obligate aerobe	mesophilic	gram-negative	Prokaryote	unreported	Biostimulant	Prokaryote
Niastella vici	obligate aerobe	mesophilic	gram-negative	Prokaryote	unreported	V6	Prokaryote
Niastella yeongjuensis	aerobe	mesophilic	gram-negative	Prokaryote	unreported	V1	Prokaryote
Niastella yeongjuensis	aerobe	mesophilic	gram-negative	Prokaryote	unreported	CZ4810X	Prokaryote
Nidulariopsis	non-aquatic	filamentous mycelium	gasteroid	Eukaryote	litter saprotroph	Control	Eukaryote
Nitrosospira multiformis	unreported	mesophilic	unreported	Prokaryote	unreported	V1	Prokaryote
Nitrosospira multiformis	unreported	mesophilic	unreported	Prokaryote	unreported	CZ4979X	Prokaryote
Nocardia tengchongensis	aerobe	mesophilic	unreported	Prokaryote	unreported	Biostimulant	Prokaryote
Nocardia tengchongensis	aerobe	mesophilic	unreported	Prokaryote	unreported	R3	Prokaryote
Nocardia tengchongensis	aerobe	mesophilic	unreported	Prokaryote	unreported	CZ4979X	Prokaryote
Nocardioides daejeonensis	aerobe	mesophilic	gram-positive	Prokaryote	unreported	Biostimulant	Prokaryote
Nocardioides daejeonensis	aerobe	mesophilic	gram-positive	Prokaryote	unreported	CZ4810X	Prokaryote
Nocardioides daejeonensis	aerobe	mesophilic	gram-positive	Prokaryote	unreported	R6	Prokaryote
Nocardioides pakistanensis	unreported	mesophilic/thermophilic	unreported	Prokaryote	unreported	R6	Prokaryote
Nocardioides pakistanensis	unreported	mesophilic/thermophilic	unreported	Prokaryote	unreported	Biostimulant	Prokaryote
Nocardioides pakistanensis	unreported	mesophilic/thermophilic	unreported	Prokaryote	unreported	CZ4810X	Prokaryote
Nocardioides panaciterrulae	unreported	mesophilic	unreported	Prokaryote	unreported	Biostimulant	Prokaryote
Nordella oligomobilis	unreported	unreported	unreported	Prokaryote	unreported	R3	Prokaryote
Nordella oligomobilis	unreported	unreported	unreported	Prokaryote	unreported	CZ4979X	Prokaryote
Noviherbaspirillum massiliense	NA	NA	NA	NA	NA	R6	Prokaryote
Noviherbaspirillum massiliense	NA	NA	NA	NA	NA	Biostimulant	Prokaryote
Noviherbaspirillum massiliense	NA	NA	NA	NA	NA	CZ4810X	Prokaryote
Novosphingobium arabidopsis	unreported	mesophilic	unreported	Prokaryote	unreported	CZ4810X	Prokaryote
Novosphingobium arabidopsis	unreported	mesophilic	unreported	Prokaryote	unreported	Biostimulant	Prokaryote
Novosphingobium arabidopsis	unreported	mesophilic	unreported	Prokaryote	unreported	R6	Prokaryote
Novosphingobium barchaimii	NA	NA	NA	NA	NA	Biostimulant	Prokaryote
Novosphingobium barchaimii	NA	NA	NA	NA	NA	CZ4979X	Prokaryote
Novosphingobium barchaimii	NA	NA	NA	NA	NA	R6	Prokaryote
Novosphingobium resinovorum	unreported	mesophilic	unreported	Prokaryote	unreported	Biostimulant	Prokaryote
Novosphingobium resinovorum	unreported	mesophilic	unreported	Prokaryote	unreported	CZ4810X	Prokaryote
Novosphingobium resinovorum	unreported	mesophilic	unreported	Prokaryote	unreported	R3	Prokaryote
Nubsella zeaxanthinifaciens	aerobe	mesophilic	gram-negative	Prokaryote	unreported	Biostimulant	Prokaryote
Nubsella zeaxanthinifaciens	aerobe	mesophilic	gram-negative	Prokaryote	unreported	R3	Prokaryote
Nubsella zeaxanthinifaciens	aerobe	mesophilic	gram-negative	Prokaryote	unreported	CZ4810X	Prokaryote
Occultifur	partly aquatic	dimorphic yeast	unreported	Eukaryote	mycoparasite/litter saprotroph	CZ4810X	Eukaryote
Occultifur	partly aquatic	dimorphic yeast	unreported	Eukaryote	mycoparasite/litter saprotroph	V1	Eukaryote
Ophiocordyceps	non-aquatic	filamentous mycelium	perithecium	Eukaryote	animal pathogen/animal decomposer	Control	Eukaryote
Ophiocordyceps	non-aquatic	filamentous mycelium	perithecium	Eukaryote	animal pathogen/animal decomposer	R3	Eukaryote
Ophiocordyceps	non-aquatic	filamentous mycelium	perithecium	Eukaryote	animal pathogen/animal decomposer	CZ4979X	Eukaryote
Ophiosphaerella	partly aquatic	filamentous mycelium	perithecium	Eukaryote	plant pathogen/litter saprotroph	V1	Eukaryote
Ophiosphaerella	partly aquatic	filamentous mycelium	perithecium	Eukaryote	plant pathogen/litter saprotroph	CZ4810X	Eukaryote
Oryzihumus leptocrescens	aerobe	mesophilic	gram-positive	Prokaryote	unreported	Biostimulant	Prokaryote
Oryzihumus leptocrescens	aerobe	mesophilic	gram-positive	Prokaryote	unreported	CZ4979X	Prokaryote
Oryzihumus leptocrescens	aerobe	mesophilic	gram-positive	Prokaryote	unreported	R6	Prokaryote
Oxalophagus oxalicus	anaerobe	mesophilic	unreported	Prokaryote	unreported	V6	Prokaryote
Oxalophagus oxalicus	anaerobe	mesophilic	unreported	Prokaryote	unreported	CZ4810X	Prokaryote
Oxalophagus oxalicus	anaerobe	mesophilic	unreported	Prokaryote	unreported	Biostimulant	Prokaryote
Papiliotrema	partly aquatic	dimorphic yeast	unreported	Eukaryote	mycoparasite/fungal decomposer	Control	Eukaryote
Papiliotrema	partly aquatic	dimorphic yeast	unreported	Eukaryote	mycoparasite/fungal decomposer	V6	Eukaryote
Paraburkholderia caledonica	unreported	mesophilic	unreported	Prokaryote	unreported	V1	Prokaryote
Paraburkholderia caledonica	unreported	mesophilic	unreported	Prokaryote	unreported	CZ4810X	Prokaryote
Paraburkholderia caribensis	unreported	mesophilic	unreported	Prokaryote	unreported	Biostimulant	Prokaryote
Paraburkholderia humisilvae	unreported	unreported	unreported	Prokaryote	unreported	Biostimulant	Prokaryote
Paraburkholderia monticola	unreported	mesophilic	unreported	Prokaryote	unreported	R3	Prokaryote
Paraburkholderia monticola	unreported	mesophilic	unreported	Prokaryote	unreported	Biostimulant	Prokaryote
Paraburkholderia monticola	unreported	mesophilic	unreported	Prokaryote	unreported	CZ4979X	Prokaryote
Paraburkholderia oxyphila	NA	NA	NA	NA	NA	R6	Prokaryote
Paraburkholderia oxyphila	NA	NA	NA	NA	NA	CZ4810X	Prokaryote
Paraburkholderia oxyphila	NA	NA	NA	NA	NA	Biostimulant	Prokaryote
Paraburkholderia phymatum	NA	NA	NA	NA	NA	CZ4810X	Prokaryote
Paraburkholderia phymatum	NA	NA	NA	NA	NA	R6	Prokaryote
Paraburkholderia phymatum	NA	NA	NA	NA	NA	Control	Prokaryote
Paraburkholderia rhizosphaerae	unreported	unreported	unreported	Prokaryote	unreported	R6	Prokaryote
Paraburkholderia rhizosphaerae	unreported	unreported	unreported	Prokaryote	unreported	Biostimulant	Prokaryote
Paraburkholderia rhizosphaerae	unreported	unreported	unreported	Prokaryote	unreported	CZ4810X	Prokaryote
Paraburkholderia solisilvae	unreported	unreported	unreported	Prokaryote	unreported	Control	Prokaryote
Paraburkholderia solisilvae	unreported	unreported	unreported	Prokaryote	unreported	R6	Prokaryote
Paraburkholderia solisilvae	unreported	unreported	unreported	Prokaryote	unreported	CZ4810X	Prokaryote
Paraburkholderia sprentiae	NA	NA	NA	NA	NA	Biostimulant	Prokaryote
Paraburkholderia sprentiae	NA	NA	NA	NA	NA	R6	Prokaryote
Paraburkholderia sprentiae	NA	NA	NA	NA	NA	CZ4810X	Prokaryote
Paraburkholderia susongensis	unreported	mesophilic	unreported	Prokaryote	unreported	R6	Prokaryote
Paraburkholderia susongensis	unreported	mesophilic	unreported	Prokaryote	unreported	CZ4810X	Prokaryote
Paraburkholderia terrae	aerobe	mesophilic	gram-negative	Prokaryote	unreported	Biostimulant	Prokaryote
Paraburkholderia terrae	aerobe	mesophilic	gram-negative	Prokaryote	unreported	CZ4979X	Prokaryote
Paraburkholderia terrae	aerobe	mesophilic	gram-negative	Prokaryote	unreported	V6	Prokaryote
Parafilimonas terrae	unreported	mesophilic	unreported	Prokaryote	unreported	Control	Prokaryote
Parafilimonas terrae	unreported	mesophilic	unreported	Prokaryote	unreported	R6	Prokaryote
Parafilimonas terrae	unreported	mesophilic	unreported	Prokaryote	unreported	CZ4810X	Prokaryote
Paraglomus	unreported	filamentous mycelium	unreported	Eukaryote	arbuscular mycorrhizal/root-associated	CZ4810X	Eukaryote
Paraglomus	unreported	filamentous mycelium	unreported	Eukaryote	arbuscular mycorrhizal/root-associated	V6	Eukaryote
Paraglomus	unreported	filamentous mycelium	unreported	Eukaryote	arbuscular mycorrhizal/root-associated	Control	Eukaryote
Paramyrothecium	unreported	filamentous mycelium	unreported	Eukaryote	soil saprotroph	CZ4979X	Eukaryote
Paramyrothecium	unreported	filamentous mycelium	unreported	Eukaryote	soil saprotroph	R6	Eukaryote
Parasola	non-aquatic	filamentous mycelium	agaricoid	Eukaryote	soil saprotroph	CZ4979X	Eukaryote
Parasola	non-aquatic	filamentous mycelium	agaricoid	Eukaryote	soil saprotroph	R3	Eukaryote
Patulibacter minatonensis	NA	NA	NA	NA	NA	Biostimulant	Prokaryote
Patulibacter minatonensis	NA	NA	NA	NA	NA	CZ4810X	Prokaryote
Pedobacter africanus	unreported	mesophilic	unreported	Prokaryote	unreported	CZ4810X	Prokaryote
Pedobacter africanus	unreported	mesophilic	unreported	Prokaryote	unreported	R3	Prokaryote
Pedobacter africanus	unreported	mesophilic	unreported	Prokaryote	unreported	Biostimulant	Prokaryote
Pedomicrobium americanum	unreported	unreported	unreported	Prokaryote	unreported	Biostimulant	Prokaryote
Pedomicrobium americanum	unreported	unreported	unreported	Prokaryote	unreported	R6	Prokaryote
Pedomicrobium americanum	unreported	unreported	unreported	Prokaryote	unreported	CZ4810X	Prokaryote
Pedosphaera parvula	NA	NA	NA	NA	NA	CZ4810X	Prokaryote
Pedosphaera parvula	NA	NA	NA	NA	NA	Control	Prokaryote
Pedosphaera parvula	NA	NA	NA	NA	NA	R6	Prokaryote
Pelomonas saccharophila	aerobe	mesophilic	unreported	Prokaryote	unreported	CZ4979X	Prokaryote
Pelomonas saccharophila	aerobe	mesophilic	unreported	Prokaryote	unreported	V1	Prokaryote
Pelosinus fermentans	NA	NA	NA	NA	NA	Biostimulant	Prokaryote
Pelosinus fermentans	NA	NA	NA	NA	NA	CZ4810X	Prokaryote
Pelosinus fermentans	NA	NA	NA	NA	NA	R6	Prokaryote
Peziza	non-aquatic	filamentous mycelium	apothecium	Eukaryote	soil saprotroph/foliar endophyte	CZ4979X	Eukaryote
Peziza	non-aquatic	filamentous mycelium	apothecium	Eukaryote	soil saprotroph/foliar endophyte	R3	Eukaryote
Phenylobacterium hankyongense	aerobe	mesophilic/psychrophilic/thermophilic	gram-negative	Prokaryote	unreported	Biostimulant	Prokaryote
Phialophora	partly aquatic	dimorphic yeast	unreported	Eukaryote	litter saprotroph/plant pathogen	CZ4810X	Eukaryote
Phialophora	partly aquatic	dimorphic yeast	unreported	Eukaryote	litter saprotroph/plant pathogen	R3	Eukaryote
Phlebia	non-aquatic	filamentous mycelium	corticioid	Eukaryote	wood saprotroph	R6	Eukaryote
Phlebia	non-aquatic	filamentous mycelium	corticioid	Eukaryote	wood saprotroph	CZ4810X	Eukaryote
Phycicoccus ginsengisoli	aerobe	mesophilic	gram-positive	Prokaryote	unreported	CZ4810X	Prokaryote
Phycicoccus ginsengisoli	aerobe	mesophilic	gram-positive	Prokaryote	unreported	V6	Prokaryote
Phycicoccus ginsengisoli	aerobe	mesophilic	gram-positive	Prokaryote	unreported	Biostimulant	Prokaryote
Phycicoccus ochangensis	unreported	mesophilic	unreported	Prokaryote	unreported	V6	Prokaryote
Phycicoccus ochangensis	unreported	mesophilic	unreported	Prokaryote	unreported	Biostimulant	Prokaryote
Phycicoccus ochangensis	unreported	mesophilic	unreported	Prokaryote	unreported	CZ4810X	Prokaryote
Phytophthora	partly aquatic	unreported	unreported	Eukaryote	plant pathogen/soil saprotroph	Control	Eukaryote
Phytophthora	partly aquatic	unreported	unreported	Eukaryote	plant pathogen/soil saprotroph	CZ4979X	Eukaryote
Phytophthora	partly aquatic	unreported	unreported	Eukaryote	plant pathogen/soil saprotroph	R6	Eukaryote
Piscinibacter aquaticus	facultative aerobe	mesophilic	gram-negative	Prokaryote	unreported	CZ4810X	Prokaryote
Piscinibacter aquaticus	facultative aerobe	mesophilic	gram-negative	Prokaryote	unreported	R6	Prokaryote
Piscinibacter aquaticus	facultative aerobe	mesophilic	gram-negative	Prokaryote	unreported	Biostimulant	Prokaryote
Povalibacter uvarum	unreported	mesophilic	unreported	Prokaryote	unreported	R6	Prokaryote
Povalibacter uvarum	unreported	mesophilic	unreported	Prokaryote	unreported	CZ4810X	Prokaryote
Povalibacter uvarum	unreported	mesophilic	unreported	Prokaryote	unreported	Control	Prokaryote
Preussia	partly aquatic	filamentous mycelium	cleistothecium	Eukaryote	dung saprotroph	CZ4810X	Eukaryote
Promicromonospora sukumoe	NA	NA	NA	NA	NA	Control	Prokaryote
Promicromonospora sukumoe	NA	NA	NA	NA	NA	CZ4810X	Prokaryote
Promicromonospora sukumoe	NA	NA	NA	NA	NA	R6	Prokaryote
Prosthecobacter debontii	unreported	mesophilic	unreported	Prokaryote	unreported	Biostimulant	Prokaryote
Psathyrella	partly aquatic	filamentous mycelium	agaricoid	Eukaryote	wood saprotroph/litter saprotroph	CZ4979X	Eukaryote
Pseudarthrobacter defluvii	aerobe	mesophilic	gram-positive	Prokaryote	unreported	Biostimulant	Prokaryote
Pseudarthrobacter defluvii	aerobe	mesophilic	gram-positive	Prokaryote	unreported	CZ4810X	Prokaryote
Pseudarthrobacter defluvii	aerobe	mesophilic	gram-positive	Prokaryote	unreported	R6	Prokaryote
Pseudarthrobacter phenanthrenivorans	aerobe	mesophilic	gram-positive	Prokaryote	unreported	Biostimulant	Prokaryote
Pseudeurotium	partly aquatic	filamentous mycelium	cleistothecium	Eukaryote	dung saprotroph/soil saprotroph	R3	Eukaryote
Pseudeurotium	partly aquatic	filamentous mycelium	cleistothecium	Eukaryote	dung saprotroph/soil saprotroph	CZ4979X	Eukaryote
Pseudomonas arsenicoxydans	aerobe	mesophilic	unreported	Prokaryote	unreported	V1	Prokaryote
Pseudomonas arsenicoxydans	aerobe	mesophilic	unreported	Prokaryote	unreported	CZ4810X	Prokaryote
Pseudomonas fluorescens	aerobe	mesophilic/thermophilic	gram-negative/gram-positive	Prokaryote	human/animal pathogen	Biostimulant	Prokaryote
Pseudomonas fluorescens	aerobe	mesophilic/thermophilic	gram-negative/gram-positive	Prokaryote	human/animal pathogen	R6	Prokaryote
Pseudomonas fluorescens	aerobe	mesophilic/thermophilic	gram-negative/gram-positive	Prokaryote	human/animal pathogen	CZ4979X	Prokaryote
Pseudomonas mohnii	unreported	mesophilic	gram-negative	Prokaryote	unreported	CZ4810X	Prokaryote
Pseudomonas mohnii	unreported	mesophilic	gram-negative	Prokaryote	unreported	V1	Prokaryote
Pseudomonas parafulva	unreported	mesophilic	unreported	Prokaryote	unreported	Control	Prokaryote
Pseudomonas parafulva	unreported	mesophilic	unreported	Prokaryote	unreported	R6	Prokaryote
Pseudomonas parafulva	unreported	mesophilic	unreported	Prokaryote	unreported	CZ4979X	Prokaryote
Pseudomonas putida	aerobe	mesophilic/thermophilic	gram-negative	Prokaryote	human/animal pathogen	CZ4810X	Prokaryote
Pseudorhodoferax soli	aerobe	mesophilic	gram-negative	Prokaryote	unreported	Biostimulant	Prokaryote
Pseudorhodoferax soli	aerobe	mesophilic	gram-negative	Prokaryote	unreported	CZ4810X	Prokaryote
Pseudorhodoferax soli	aerobe	mesophilic	gram-negative	Prokaryote	unreported	R3	Prokaryote
Pseudoxanthomonas mexicana	aerobe	mesophilic	gram-negative	Prokaryote	unreported	Biostimulant	Prokaryote
Puia dinghuensis	aerobe	mesophilic	gram-negative	Prokaryote	unreported	CZ4810X	Prokaryote
Ralstonia pickettii	aerobe	mesophilic/thermophilic	gram-negative	Prokaryote	unreported	CZ4810X	Prokaryote
Ralstonia pickettii	aerobe	mesophilic/thermophilic	gram-negative	Prokaryote	unreported	Biostimulant	Prokaryote
Ralstonia pickettii	aerobe	mesophilic/thermophilic	gram-negative	Prokaryote	unreported	R6	Prokaryote
Ramlibacter tataouinensis	unreported	mesophilic	unreported	Prokaryote	unreported	CZ4810X	Prokaryote
Ramlibacter tataouinensis	unreported	mesophilic	unreported	Prokaryote	unreported	Biostimulant	Prokaryote
Reyranella massiliensis	NA	NA	NA	NA	NA	Biostimulant	Prokaryote
Reyranella massiliensis	NA	NA	NA	NA	NA	V6	Prokaryote
Reyranella massiliensis	NA	NA	NA	NA	NA	CZ4810X	Prokaryote
Reyranella soli	aerobe	mesophilic	gram-negative	Prokaryote	unreported	Control	Prokaryote
Rhinocladiella	partly aquatic	dimorphic yeast	unreported	Eukaryote	soil saprotroph/animal pathogen	CZ4810X	Eukaryote
Rhinocladiella	partly aquatic	dimorphic yeast	unreported	Eukaryote	soil saprotroph/animal pathogen	V1	Eukaryote
Rhizobacter gummiphilus	unreported	unreported	unreported	Prokaryote	unreported	CZ4810X	Prokaryote
Rhizobacter gummiphilus	unreported	unreported	unreported	Prokaryote	unreported	Biostimulant	Prokaryote
Rhizobacter gummiphilus	unreported	unreported	unreported	Prokaryote	unreported	R6	Prokaryote
Rhizobium cellulosilyticum	unreported	mesophilic	gram-negative	Prokaryote	unreported	CZ4810X	Prokaryote
Rhizobium cellulosilyticum	unreported	mesophilic	gram-negative	Prokaryote	unreported	R3	Prokaryote
Rhizobium grahamii	NA	NA	NA	NA	NA	Biostimulant	Prokaryote
Rhizobium massiliae	unreported	unreported	unreported	Prokaryote	unreported	Biostimulant	Prokaryote
Rhizoctonia	unreported	filamentous mycelium	corticioid	Eukaryote	plant pathogen/litter saprotroph	CZ4810X	Eukaryote
Rhizoctonia	unreported	filamentous mycelium	corticioid	Eukaryote	plant pathogen/litter saprotroph	R3	Eukaryote
Rhodanobacter humi	aerobe	mesophilic	gram-negative	Prokaryote	unreported	V6	Prokaryote
Rhodanobacter humi	aerobe	mesophilic	gram-negative	Prokaryote	unreported	CZ4810X	Prokaryote
Rhodanobacter humi	aerobe	mesophilic	gram-negative	Prokaryote	unreported	Biostimulant	Prokaryote
Rhodanobacter lindaniclasticus	unreported	mesophilic	unreported	Prokaryote	unreported	CZ4810X	Prokaryote
Rhodanobacter lindaniclasticus	unreported	mesophilic	unreported	Prokaryote	unreported	V6	Prokaryote
Rhodanobacter soli	aerobe	mesophilic	gram-negative	Prokaryote	unreported	CZ4979X	Prokaryote
Rhodanobacter soli	aerobe	mesophilic	gram-negative	Prokaryote	unreported	Control	Prokaryote
Rhodanobacter soli	aerobe	mesophilic	gram-negative	Prokaryote	unreported	V6	Prokaryote
Rhodanobacter thiooxydans	aerobe	mesophilic	gram-negative	Prokaryote	unreported	CZ4810X	Prokaryote
Rhodobacter ovatus	aerobe/facultative anaerobe	mesophilic	gram-negative	Prokaryote	unreported	Control	Prokaryote
Rhodobacter ovatus	aerobe/facultative anaerobe	mesophilic	gram-negative	Prokaryote	unreported	CZ4979X	Prokaryote
Rhodobacter ovatus	aerobe/facultative anaerobe	mesophilic	gram-negative	Prokaryote	unreported	R6	Prokaryote
Rhodococcus hoagii	unreported	mesophilic	unreported	Prokaryote	human/animal pathogen	CZ4810X	Prokaryote
Rhodococcus hoagii	unreported	mesophilic	unreported	Prokaryote	human/animal pathogen	Biostimulant	Prokaryote
Rhodococcus hoagii	unreported	mesophilic	unreported	Prokaryote	human/animal pathogen	V6	Prokaryote
Rhodococcus opacus	NA	NA	NA	NA	NA	Biostimulant	Prokaryote
Rhodococcus opacus	NA	NA	NA	NA	NA	CZ4979X	Prokaryote
Rhodococcus opacus	NA	NA	NA	NA	NA	R3	Prokaryote
Romboutsia lituseburensis	anaerobe	mesophilic	gram-positive	Prokaryote	unreported	V6	Prokaryote
Romboutsia lituseburensis	anaerobe	mesophilic	gram-positive	Prokaryote	unreported	CZ4810X	Prokaryote
Romboutsia lituseburensis	anaerobe	mesophilic	gram-positive	Prokaryote	unreported	Biostimulant	Prokaryote
Roseiarcus fermentans	unreported	unreported	unreported	Prokaryote	unreported	Control	Prokaryote
Roseiarcus fermentans	unreported	unreported	unreported	Prokaryote	unreported	V6	Prokaryote
Roseiarcus fermentans	unreported	unreported	unreported	Prokaryote	unreported	CZ4810X	Prokaryote
Rudaea cellulosilytica	NA	NA	NA	NA	NA	Biostimulant	Prokaryote
Rudaea cellulosilytica	NA	NA	NA	NA	NA	R6	Prokaryote
Salinispora tropica	NA	NA	NA	NA	NA	CZ4810X	Prokaryote
Salinispora tropica	NA	NA	NA	NA	NA	V1	Prokaryote
Sarcopodium	unreported	filamentous mycelium	perithecium	Eukaryote	plant pathogen	CZ4810X	Eukaryote
Scedosporium	non-aquatic	filamentous mycelium	cleistothecium	Eukaryote	soil saprotroph/animal pathogen	CZ4979X	Eukaryote
Scedosporium	non-aquatic	filamentous mycelium	cleistothecium	Eukaryote	soil saprotroph/animal pathogen	V1	Eukaryote
Schizothecium	partly aquatic	filamentous mycelium	perithecium	Eukaryote	dung saprotroph	CZ4810X	Eukaryote
Schizothecium	partly aquatic	filamentous mycelium	perithecium	Eukaryote	dung saprotroph	Control	Eukaryote
Scolecobasidium	partly aquatic	filamentous mycelium	perithecium	Eukaryote	animal pathogen/plant pathogen	Control	Eukaryote
Scolecobasidium	partly aquatic	filamentous mycelium	perithecium	Eukaryote	animal pathogen/plant pathogen	R6	Eukaryote
Scolecobasidium	partly aquatic	filamentous mycelium	perithecium	Eukaryote	animal pathogen/plant pathogen	CZ4979X	Eukaryote
Septoria	partly aquatic	filamentous mycelium	perithecium	Eukaryote	plant pathogen/litter saprotroph	CZ4979X	Eukaryote
Septoria	partly aquatic	filamentous mycelium	perithecium	Eukaryote	plant pathogen/litter saprotroph	V1	Eukaryote
Setophaeosphaeria	non-aquatic	filamentous mycelium	perithecium	Eukaryote	plant pathogen/litter saprotroph	CZ4979X	Eukaryote
Setophaeosphaeria	non-aquatic	filamentous mycelium	perithecium	Eukaryote	plant pathogen/litter saprotroph	V1	Eukaryote
Shinella zoogloeoides	aerobe	mesophilic	unreported	Prokaryote	unreported	CZ4810X	Prokaryote
Shinella zoogloeoides	aerobe	mesophilic	unreported	Prokaryote	unreported	Biostimulant	Prokaryote
Shinella zoogloeoides	aerobe	mesophilic	unreported	Prokaryote	unreported	R3	Prokaryote
Solirubrobacter soli	NA	NA	NA	NA	NA	CZ4810X	Prokaryote
Sordaria	partly aquatic	filamentous mycelium	perithecium	Eukaryote	dung saprotroph	CZ4810X	Eukaryote
Sphingobacterium bambusae	unreported	unreported	unreported	Prokaryote	unreported	CZ4979X	Prokaryote
Sphingobacterium bambusae	unreported	unreported	unreported	Prokaryote	unreported	Control	Prokaryote
Sphingobacterium bambusae	unreported	unreported	unreported	Prokaryote	unreported	R3	Prokaryote
Sphingobacterium detergens	aerobe	mesophilic	gram-negative	Prokaryote	unreported	CZ4810X	Prokaryote
Sphingobacterium detergens	aerobe	mesophilic	gram-negative	Prokaryote	unreported	R3	Prokaryote
Sphingobacterium detergens	aerobe	mesophilic	gram-negative	Prokaryote	unreported	Biostimulant	Prokaryote
Sphingobacterium populi	aerobe	mesophilic	gram-negative	Prokaryote	unreported	R6	Prokaryote
Sphingobacterium populi	aerobe	mesophilic	gram-negative	Prokaryote	unreported	CZ4979X	Prokaryote
Sphingobacterium populi	aerobe	mesophilic	gram-negative	Prokaryote	unreported	Control	Prokaryote
Sphingobacterium siyangense	aerobe	mesophilic	gram-negative	Prokaryote	unreported	R3	Prokaryote
Sphingobacterium siyangense	aerobe	mesophilic	gram-negative	Prokaryote	unreported	CZ4810X	Prokaryote
Sphingobacterium siyangense	aerobe	mesophilic	gram-negative	Prokaryote	unreported	Biostimulant	Prokaryote
Sphingobium herbicidovorans	aerobe	mesophilic	unreported	Prokaryote	unreported	R6	Prokaryote
Sphingobium herbicidovorans	aerobe	mesophilic	unreported	Prokaryote	unreported	CZ4810X	Prokaryote
Sphingobium herbicidovorans	aerobe	mesophilic	unreported	Prokaryote	unreported	Biostimulant	Prokaryote
Sphingobium rhizovicinum	unreported	mesophilic	unreported	Prokaryote	unreported	CZ4979X	Prokaryote
Sphingobium rhizovicinum	unreported	mesophilic	unreported	Prokaryote	unreported	V1	Prokaryote
Sphingomonas azotifigens	NA	NA	NA	NA	NA	V1	Prokaryote
Sphingomonas mali	unreported	mesophilic	gram-negative	Prokaryote	unreported	V1	Prokaryote
Sphingomonas mali	unreported	mesophilic	gram-negative	Prokaryote	unreported	CZ4979X	Prokaryote
Sphingomonas naasensis	unreported	mesophilic	unreported	Prokaryote	unreported	Biostimulant	Prokaryote
Sphingomonas naasensis	unreported	mesophilic	unreported	Prokaryote	unreported	CZ4810X	Prokaryote
Sphingomonas naasensis	unreported	mesophilic	unreported	Prokaryote	unreported	R6	Prokaryote
Sphingomonas polyaromaticivorans	aerobe	mesophilic	gram-negative	Prokaryote	unreported	R3	Prokaryote
Sphingomonas polyaromaticivorans	aerobe	mesophilic	gram-negative	Prokaryote	unreported	CZ4979X	Prokaryote
Sphingomonas polyaromaticivorans	aerobe	mesophilic	gram-negative	Prokaryote	unreported	Biostimulant	Prokaryote
Sphingomonas sediminicola	aerobe	mesophilic	gram-negative	Prokaryote	unreported	CZ4810X	Prokaryote
Sphingomonas sediminicola	aerobe	mesophilic	gram-negative	Prokaryote	unreported	Biostimulant	Prokaryote
Sphingopyxis chilensis	unreported	mesophilic	unreported	Prokaryote	unreported	CZ4810X	Prokaryote
Sphingopyxis chilensis	unreported	mesophilic	unreported	Prokaryote	unreported	R3	Prokaryote
Sphingopyxis chilensis	unreported	mesophilic	unreported	Prokaryote	unreported	Biostimulant	Prokaryote
Spizellomyces	partly aquatic	unreported	zoosporangium	Eukaryote	pollen saprotroph	V6	Eukaryote
Spizellomyces	partly aquatic	unreported	zoosporangium	Eukaryote	pollen saprotroph	CZ4810X	Eukaryote
Spumella	unreported	unreported	unreported	Eukaryote	unreported	CZ4810X	Eukaryote
Spumella	unreported	unreported	unreported	Eukaryote	unreported	R6	Eukaryote
Stachylidium	partly aquatic	filamentous mycelium	unreported	Eukaryote	animal pathogen/animal decomposer	Control	Eukaryote
Stachylidium	partly aquatic	filamentous mycelium	unreported	Eukaryote	animal pathogen/animal decomposer	R3	Eukaryote
Stagonospora	non-aquatic	filamentous mycelium	other	Eukaryote	plant pathogen	CZ4810X	Eukaryote
Stagonospora	non-aquatic	filamentous mycelium	other	Eukaryote	plant pathogen	R6	Eukaryote
Stenotrophomonas panacihumi	aerobe	mesophilic	unreported	Prokaryote	unreported	CZ4810X	Prokaryote
Stenotrophomonas panacihumi	aerobe	mesophilic	unreported	Prokaryote	unreported	Biostimulant	Prokaryote
Stenotrophomonas panacihumi	aerobe	mesophilic	unreported	Prokaryote	unreported	R6	Prokaryote
Stenotrophomonas rhizophila	aerobe	mesophilic	unreported	Prokaryote	unreported	R6	Prokaryote
Stenotrophomonas rhizophila	aerobe	mesophilic	unreported	Prokaryote	unreported	CZ4979X	Prokaryote
Stenotrophomonas rhizophila	aerobe	mesophilic	unreported	Prokaryote	unreported	Control	Prokaryote
Steroidobacter agariperforans	unreported	mesophilic	unreported	Prokaryote	unreported	Biostimulant	Prokaryote
Steroidobacter agariperforans	unreported	mesophilic	unreported	Prokaryote	unreported	V6	Prokaryote
Steroidobacter agariperforans	unreported	mesophilic	unreported	Prokaryote	unreported	CZ4810X	Prokaryote
Stilbella	partly aquatic	filamentous mycelium	unreported	Eukaryote	dung saprotroph/foliar endophyte	CZ4810X	Eukaryote
Stilbella	partly aquatic	filamentous mycelium	unreported	Eukaryote	dung saprotroph/foliar endophyte	Control	Eukaryote
Stilbella	partly aquatic	filamentous mycelium	unreported	Eukaryote	dung saprotroph/foliar endophyte	R3	Eukaryote
Streptomyces avermitilis	NA	NA	NA	NA	NA	Control	Prokaryote
Streptomyces avermitilis	NA	NA	NA	NA	NA	R6	Prokaryote
Streptomyces avermitilis	NA	NA	NA	NA	NA	CZ4810X	Prokaryote
Streptomyces bryophytorum	unreported	mesophilic	unreported	Prokaryote	unreported	Biostimulant	Prokaryote
Streptomyces bryophytorum	unreported	mesophilic	unreported	Prokaryote	unreported	CZ4810X	Prokaryote
Streptomyces bryophytorum	unreported	mesophilic	unreported	Prokaryote	unreported	V6	Prokaryote
Streptomyces fungicidicus	unreported	unreported	unreported	Prokaryote	unreported	Biostimulant	Prokaryote
Streptomyces fungicidicus	unreported	unreported	unreported	Prokaryote	unreported	V6	Prokaryote
Streptomyces fungicidicus	unreported	unreported	unreported	Prokaryote	unreported	CZ4810X	Prokaryote
Streptomyces ginsengisoli	unreported	mesophilic	unreported	Prokaryote	unreported	Biostimulant	Prokaryote
Streptomyces ginsengisoli	unreported	mesophilic	unreported	Prokaryote	unreported	CZ4810X	Prokaryote
Streptomyces ginsengisoli	unreported	mesophilic	unreported	Prokaryote	unreported	R6	Prokaryote
Streptomyces griseoplanus	unreported	mesophilic	unreported	Prokaryote	unreported	CZ4979X	Prokaryote
Streptomyces griseoplanus	unreported	mesophilic	unreported	Prokaryote	unreported	R3	Prokaryote
Streptomyces griseoplanus	unreported	mesophilic	unreported	Prokaryote	unreported	Biostimulant	Prokaryote
Streptomyces guanduensis	aerobe	mesophilic	gram-positive	Prokaryote	unreported	V6	Prokaryote
Streptomyces guanduensis	aerobe	mesophilic	gram-positive	Prokaryote	unreported	Biostimulant	Prokaryote
Streptomyces guanduensis	aerobe	mesophilic	gram-positive	Prokaryote	unreported	CZ4810X	Prokaryote
Streptomyces humi	unreported	mesophilic	unreported	Prokaryote	unreported	Biostimulant	Prokaryote
Streptomyces humi	unreported	mesophilic	unreported	Prokaryote	unreported	V6	Prokaryote
Streptomyces humi	unreported	mesophilic	unreported	Prokaryote	unreported	CZ4810X	Prokaryote
Streptomyces longispororuber	unreported	mesophilic	unreported	Prokaryote	unreported	CZ4810X	Prokaryote
Streptomyces longispororuber	unreported	mesophilic	unreported	Prokaryote	unreported	V6	Prokaryote
Streptomyces longispororuber	unreported	mesophilic	unreported	Prokaryote	unreported	Biostimulant	Prokaryote
Streptomyces murinus	unreported	mesophilic	unreported	Prokaryote	unreported	V6	Prokaryote
Streptomyces naganishii	unreported	mesophilic	unreported	Prokaryote	unreported	Biostimulant	Prokaryote
Streptomyces naganishii	unreported	mesophilic	unreported	Prokaryote	unreported	CZ4810X	Prokaryote
Streptomyces panaciradicis	unreported	mesophilic	unreported	Prokaryote	unreported	Control	Prokaryote
Streptomyces panaciradicis	unreported	mesophilic	unreported	Prokaryote	unreported	CZ4979X	Prokaryote
Streptomyces panaciradicis	unreported	mesophilic	unreported	Prokaryote	unreported	V6	Prokaryote
Streptomyces parvulus	unreported	mesophilic	gram-positive	Prokaryote	unreported	CZ4810X	Prokaryote
Streptomyces parvulus	unreported	mesophilic	gram-positive	Prokaryote	unreported	Biostimulant	Prokaryote
Streptomyces parvulus	unreported	mesophilic	gram-positive	Prokaryote	unreported	V6	Prokaryote
Streptomyces puniciscabiei	unreported	unreported	unreported	Prokaryote	plant pathogen	Control	Prokaryote
Streptomyces puniciscabiei	unreported	unreported	unreported	Prokaryote	plant pathogen	CZ4979X	Prokaryote
Streptomyces puniciscabiei	unreported	unreported	unreported	Prokaryote	plant pathogen	V6	Prokaryote
Streptomyces tremellae	unreported	mesophilic/psychrophilic/thermophilic	gram-positive	Prokaryote	unreported	CZ4810X	Prokaryote
Streptomyces tremellae	unreported	mesophilic/psychrophilic/thermophilic	gram-positive	Prokaryote	unreported	Biostimulant	Prokaryote
Streptomyces tremellae	unreported	mesophilic/psychrophilic/thermophilic	gram-positive	Prokaryote	unreported	R6	Prokaryote
Subulicystidium	non-aquatic	filamentous mycelium	corticioid	Eukaryote	wood saprotroph	V6	Eukaryote
Subulicystidium	non-aquatic	filamentous mycelium	corticioid	Eukaryote	wood saprotroph	CZ4810X	Eukaryote
Tahibacter caeni	unreported	unreported	unreported	Prokaryote	unreported	Biostimulant	Prokaryote
Tahibacter caeni	unreported	unreported	unreported	Prokaryote	unreported	CZ4810X	Prokaryote
Tahibacter caeni	unreported	unreported	unreported	Prokaryote	unreported	R3	Prokaryote
Tausonia	partly aquatic	unreported	unreported	Eukaryote	soil saprotroph	CZ4979X	Eukaryote
Tausonia	partly aquatic	unreported	unreported	Eukaryote	soil saprotroph	V1	Eukaryote
Tellurimicrobium multivorans	unreported	mesophilic	unreported	Prokaryote	unreported	V1	Prokaryote
Tellurimicrobium multivorans	unreported	mesophilic	unreported	Prokaryote	unreported	CZ4979X	Prokaryote
Terriglobus roseus	unreported	mesophilic/psychrophilic	unreported	Prokaryote	unreported	Biostimulant	Prokaryote
Terriglobus roseus	unreported	mesophilic/psychrophilic	unreported	Prokaryote	unreported	CZ4979X	Prokaryote
Terriglobus roseus	unreported	mesophilic/psychrophilic	unreported	Prokaryote	unreported	R3	Prokaryote
Terrimonas arctica	unreported	unreported	unreported	Prokaryote	unreported	V1	Prokaryote
Terrimonas arctica	unreported	unreported	unreported	Prokaryote	unreported	CZ4979X	Prokaryote
Terrimonas lutea	aerobe	mesophilic	gram-negative	Prokaryote	unreported	V1	Prokaryote
Terrimonas lutea	aerobe	mesophilic	gram-negative	Prokaryote	unreported	CZ4810X	Prokaryote
Thaumatomonas	unreported	unreported	unreported	Eukaryote	unreported	CZ4979X	Eukaryote
Thaumatomonas	unreported	unreported	unreported	Eukaryote	unreported	V1	Eukaryote
Thelebolus	partly aquatic	filamentous mycelium	cleistothecium	Eukaryote	dung saprotroph/foliar endophyte	V1	Eukaryote
Thelebolus	partly aquatic	filamentous mycelium	cleistothecium	Eukaryote	dung saprotroph/foliar endophyte	CZ4810X	Eukaryote
Torula	non-aquatic	filamentous mycelium	unreported	Eukaryote	foliar endophyte/wood saprotroph	CZ4810X	Eukaryote
Vahlkampfia	unreported	unreported	unreported	Eukaryote	unreported	R6	Eukaryote
Vahlkampfia	unreported	unreported	unreported	Eukaryote	unreported	CZ4979X	Eukaryote
Vermispora	non-aquatic	filamentous mycelium	apothecium	Eukaryote	animal pathogen/wood saprotroph	V1	Eukaryote
Vermispora	non-aquatic	filamentous mycelium	apothecium	Eukaryote	animal pathogen/wood saprotroph	CZ4810X	Eukaryote
Verrucomicrobium spinosum	NA	NA	NA	NA	NA	R3	Prokaryote
Verrucomicrobium spinosum	NA	NA	NA	NA	NA	Biostimulant	Prokaryote
Verrucomicrobium spinosum	NA	NA	NA	NA	NA	CZ4810X	Prokaryote
Volutella	partly aquatic	filamentous mycelium	unreported	Eukaryote	plant pathogen	V1	Eukaryote
Volutella	partly aquatic	filamentous mycelium	unreported	Eukaryote	plant pathogen	CZ4979X	Eukaryote
Waitea	non-aquatic	filamentous mycelium	corticioid	Eukaryote	plant pathogen/litter saprotroph	V6	Eukaryote
Waitea	non-aquatic	filamentous mycelium	corticioid	Eukaryote	plant pathogen/litter saprotroph	CZ4810X	Eukaryote
Xenophilus aerolatus	aerobe	mesophilic	gram-negative	Prokaryote	unreported	R3	Prokaryote
Xenophilus aerolatus	aerobe	mesophilic	gram-negative	Prokaryote	unreported	Biostimulant	Prokaryote
Xenophilus aerolatus	aerobe	mesophilic	gram-negative	Prokaryote	unreported	CZ4810X	Prokaryote
Xenophilus azovorans	NA	NA	NA	NA	NA	R3	Prokaryote
Xenophilus azovorans	NA	NA	NA	NA	NA	Biostimulant	Prokaryote
Xenophilus azovorans	NA	NA	NA	NA	NA	CZ4810X	Prokaryote
Zopfiella	partly aquatic	filamentous mycelium	perithecium	Eukaryote	dung saprotroph	V6	Eukaryote
Zopfiella	partly aquatic	filamentous mycelium	perithecium	Eukaryote	dung saprotroph	Control	Eukaryote
Zopfiella	partly aquatic	filamentous mycelium	perithecium	Eukaryote	dung saprotroph	CZ4979X	Eukaryote
