# Supplementary material for: Fine-scale characterization of the soybean rhizosphere microbiome via synthetic long reads and avidity sequencing
Source: Environ Microbiome. 2024 Jul 12;19:46. doi: 10.1186/s40793-024-00590-5 (PMC11241880; doi:10.1186/s40793-024-00590-5)
Supplement: Supplementary file 6 — Additional file6 [file 40793_2024_590_MOESM6_ESM.xlsx]

## Sheet: Sheet1
Fine-scale characterization of the soybean rhizosphere microbiome via synthetic long reads and avidity sequencing
Hale et al. 2024

## Sheet: da.taxa
Differentially abundant taxa
taxon	Structure	Growth	Environment	Lifestyle/Pathogenicity	Domain	metadata	value	coef	stderr	N	pval	qval	taxtype	signficance
Acremonium	unreported	filamentous mycelium	partly aquatic	saprotroph	Eukaryote	Developmental_Stage	R6 vs V6	1.74691	0.212101	64	1.7777e-16	1.67104e-14	Eukaryote	31.7227
Acremonium	unreported	filamentous mycelium	partly aquatic	saprotroph	Eukaryote	Developmental_Stage	R6 vs R2	0.641006	0.20477	64	0.00174586	0.0305906	Eukaryote	3.48706
Acremonium	unreported	filamentous mycelium	partly aquatic	saprotroph	Eukaryote	Developmental_Stage	R2 vs V6	1.1059	0.208768	64	1.17553e-07	6.77976e-06	Eukaryote	11.9016
Acremonium	unreported	filamentous mycelium	partly aquatic	saprotroph	Eukaryote	Developmental_Stage	R2 vs V1	0.895716	0.230099	64	9.91174e-05	0.00292015	Eukaryote	5.83612
Acremonium	unreported	filamentous mycelium	partly aquatic	saprotroph	Eukaryote	Developmental_Stage	R6 vs V1	1.53672	0.225105	64	8.69019e-12	1.66417e-09	Eukaryote	20.2139
Apiospora	unreported	filamentous mycelium	partly aquatic	plant pathogen	Eukaryote	Developmental_Stage	R6 vs V6	-0.684428	0.297749	64	0.0215236	0.154868	Eukaryote	-1.86518
Apiospora	unreported	filamentous mycelium	partly aquatic	plant pathogen	Eukaryote	Developmental_Stage	R6 vs R2	-0.581708	0.241127	64	0.0158456	0.141906	Eukaryote	-1.95259
Arthrinium	perithecium	filamentous mycelium	partly aquatic	plant pathogen/foliar endophyte	Eukaryote	Developmental_Stage	R6 vs R2	-0.947346	0.243261	64	9.8457e-05	0.00399444	Eukaryote	-5.52285
Arthrinium	perithecium	filamentous mycelium	partly aquatic	plant pathogen/foliar endophyte	Eukaryote	Developmental_Stage	R6 vs V1	-0.882072	0.34586	64	0.0107607	0.0895947	Eukaryote	-2.41246
Arthrobacter humicola	gram-positive	mesophilic	aerobe	unreported	Prokaryote	Developmental_Stage	R6 vs R2	-2.05273	0.223885	64	4.78844e-20	2.071e-18	Prokaryote	-40.7185
Arthrobacter humicola	gram-positive	mesophilic	aerobe	unreported	Prokaryote	Treatment	Biostimulant vs Control	-2.38383	0.22762	48	1.15115e-25	2.68053e-24	Prokaryote	-54.276
Arthrobacter humicola	gram-positive	mesophilic	aerobe	unreported	Prokaryote	Developmental_Stage	V6 vs V1	3.13683	0.315127	64	2.41807e-23	9.73274e-22	Prokaryote	48.3814
Arthrobacter humicola	gram-positive	mesophilic	aerobe	unreported	Prokaryote	Developmental_Stage	R6 vs V6	-1.93091	0.277254	64	3.29787e-12	7.0492e-11	Prokaryote	-23.3755
Arthrobacter humicola	gram-positive	mesophilic	aerobe	unreported	Prokaryote	Cultivar	CZ4979X vs CZ4810X	0.377404	0.0916651	64	3.83503e-05	0.000268452	Prokaryote	8.22284
Arthrobacter humicola	gram-positive	mesophilic	aerobe	unreported	Prokaryote	Developmental_Stage	R2 vs V1	3.25853	0.265569	64	1.31242e-34	2.113e-32	Prokaryote	72.9346
Arthrobacter humicola	gram-positive	mesophilic	aerobe	unreported	Prokaryote	Developmental_Stage	R6 vs V1	1.20592	0.159536	64	4.06483e-14	9.3491e-13	Prokaryote	27.6983
Ascocoryne	apothecium	filamentous mycelium	non-aquatic	saprotroph	Eukaryote	Cultivar	CZ4979X vs CZ4810X	-0.851545	0.28619	64	0.00292554	0.0322446	Eukaryote	-3.4344
Ascocoryne	apothecium	filamentous mycelium	non-aquatic	saprotroph	Eukaryote	Treatment	Biostimulant vs Control	-0.863537	0.248015	48	0.000498058	0.00601105	Eukaryote	-5.11416
Ascocoryne	apothecium	filamentous mycelium	non-aquatic	saprotroph	Eukaryote	Developmental_Stage	R6 vs V1	0.776354	0.385171	64	0.043841	0.230015	Eukaryote	1.46961
Aspergillus	unreported	filamentous mycelium	partly aquatic	saprotroph	Eukaryote	Treatment	Biostimulant vs Control	0.459327	0.247857	48	0.0638543	0.235253	Eukaryote	1.44709
Bacillus acidiceler	gram-positive	mesophilic	unreported	unreported	Prokaryote	Developmental_Stage	R6 vs V6	1.17344	0.465921	64	0.0117841	0.0479779	Prokaryote	3.03701
Bacillus acidiceler	gram-positive	mesophilic	unreported	unreported	Prokaryote	Cultivar	CZ4979X vs CZ4810X	1.58501	0.638819	64	0.0130959	0.0540627	Prokaryote	2.91761
Bacillus acidiceler	gram-positive	mesophilic	unreported	unreported	Prokaryote	Developmental_Stage	R2 vs V6	1.39128	0.578008	64	0.0160831	0.0585151	Prokaryote	2.83847
Bacillus longiquaesitum	unreported	unreported	unreported	unreported	Prokaryote	Developmental_Stage	R6 vs R2	-0.496939	0.171027	64	0.00366529	0.0238056	Prokaryote	-3.73784
Bacillus longiquaesitum	unreported	unreported	unreported	unreported	Prokaryote	Cultivar	CZ4979X vs CZ4810X	-5.18752	0.677872	64	1.96872e-14	5.28273e-13	Prokaryote	-28.2692
Bacillus longiquaesitum	unreported	unreported	unreported	unreported	Prokaryote	Developmental_Stage	R6 vs V1	-0.49332	0.118609	64	3.19355e-05	0.00023371	Prokaryote	-8.36143
Bacillus longiquaesitum	unreported	unreported	unreported	unreported	Prokaryote	Developmental_Stage	V6 vs V1	-1.25226	0.178128	64	2.06375e-12	4.15329e-11	Prokaryote	-23.9045
Bacillus longiquaesitum	unreported	unreported	unreported	unreported	Prokaryote	Developmental_Stage	R2 vs V6	1.27227	0.253039	64	4.95743e-07	5.65147e-06	Prokaryote	12.0836
Bacillus longiquaesitum	unreported	unreported	unreported	unreported	Prokaryote	Developmental_Stage	R6 vs V6	0.777505	0.188453	64	3.69554e-05	0.000273237	Prokaryote	8.20517
Bacillus megaterium	gram-positive	mesophilic/thermophilic	aerobe	human/animal pathogen	Prokaryote	Developmental_Stage	V6 vs V1	0.700207	0.341655	64	0.0404172	0.127592	Prokaryote	2.05892
Bacillus megaterium	gram-positive	mesophilic/thermophilic	aerobe	human/animal pathogen	Prokaryote	Developmental_Stage	R6 vs V1	0.724092	0.290543	64	0.0126955	0.0537889	Prokaryote	2.92269
Bacillus megaterium	gram-positive	mesophilic/thermophilic	aerobe	human/animal pathogen	Prokaryote	Developmental_Stage	R2 vs V1	0.549118	0.30174	64	0.0687837	0.185594	Prokaryote	1.68419
Bionectria	unreported	filamentous mycelium	non-aquatic	plant pathogen/saprotroph	Eukaryote	Developmental_Stage	R6 vs V1	-1.18544	0.371261	64	0.00140794	0.0179747	Eukaryote	-4.01879
Bradyrhizobium elkanii	unreported	mesophilic	aerobe	unreported	Prokaryote	Cultivar	CZ4979X vs CZ4810X	1.17622	0.401935	64	0.00342913	0.018403	Prokaryote	3.99524
Bradyrhizobium elkanii	unreported	mesophilic	aerobe	unreported	Prokaryote	Treatment	Biostimulant vs Control	1.15367	0.41188	48	0.00509484	0.0251654	Prokaryote	3.68228
Bradyrhizobium elkanii	unreported	mesophilic	aerobe	unreported	Prokaryote	Developmental_Stage	R6 vs R2	1.55898	0.511253	64	0.00229344	0.0165319	Prokaryote	4.10246
Bradyrhizobium elkanii	unreported	mesophilic	aerobe	unreported	Prokaryote	Developmental_Stage	R6 vs V6	2.52077	0.664673	64	0.000149144	0.000980908	Prokaryote	6.92703
Bradyrhizobium japonicum	unreported	mesophilic	aerobe	unreported	Prokaryote	Developmental_Stage	R6 vs V1	-1.64599	0.756334	64	0.0295344	0.0971951	Prokaryote	-2.33103
Bradyrhizobium japonicum	unreported	mesophilic	aerobe	unreported	Prokaryote	Developmental_Stage	R6 vs V6	2.40532	0.520776	64	3.86102e-06	3.47491e-05	Prokaryote	10.2674
Bradyrhizobium japonicum	unreported	mesophilic	aerobe	unreported	Prokaryote	Treatment	Biostimulant vs Control	1.48376	0.532851	48	0.00535999	0.0256964	Prokaryote	3.6614
Bradyrhizobium japonicum	unreported	mesophilic	aerobe	unreported	Prokaryote	Developmental_Stage	R2 vs V6	2.03698	1.00711	64	0.0431134	0.126915	Prokaryote	2.06424
Bradyrhizobium japonicum	unreported	mesophilic	aerobe	unreported	Prokaryote	Developmental_Stage	R2 vs V1	-2.01434	1.11303	64	0.0703303	0.185594	Prokaryote	-1.68419
Bradyrhizobium japonicum	unreported	mesophilic	aerobe	unreported	Prokaryote	Developmental_Stage	V6 vs V1	-4.05132	0.872734	64	3.44887e-06	3.26628e-05	Prokaryote	-10.3293
Bradyrhizobium japonicum	unreported	mesophilic	aerobe	unreported	Prokaryote	Cultivar	CZ4979X vs CZ4810X	2.3046	0.525131	64	1.14069e-05	9.18259e-05	Prokaryote	9.29562
Bradyrhizobium jicamae	gram-negative	mesophilic	unreported	unreported	Prokaryote	Developmental_Stage	R6 vs R2	-0.793884	0.392071	64	0.0428831	0.151511	Prokaryote	-1.8871
Bradyrhizobium lablabi	unreported	unreported	unreported	unreported	Prokaryote	Treatment	Biostimulant vs Control	0.8017	0.442678	48	0.0701375	0.178631	Prokaryote	1.72243
Bradyrhizobium pachyrhizi	gram-negative	mesophilic	aerobe	unreported	Prokaryote	Treatment	Biostimulant vs Control	-1.38959	0.658892	48	0.0349459	0.105485	Prokaryote	-2.24919
Bradyrhizobium paxllaeri	unreported	mesophilic	unreported	unreported	Prokaryote	Treatment	Biostimulant vs Control	-1.31834	0.576231	48	0.0221454	0.0714751	Prokaryote	-2.63841
Burkholderia cepacia	unreported	mesophilic	aerobe	human/animal pathogen	Prokaryote	Developmental_Stage	R6 vs V6	-1.13896	0.334354	64	0.00065817	0.00388093	Prokaryote	-5.55168
Burkholderia cepacia	unreported	mesophilic	aerobe	human/animal pathogen	Prokaryote	Developmental_Stage	R2 vs V6	-0.759329	0.371713	64	0.0410741	0.125423	Prokaryote	-2.07607
Burkholderia cepacia	unreported	mesophilic	aerobe	human/animal pathogen	Prokaryote	Treatment	Biostimulant vs Control	0.719207	0.346611	48	0.0379893	0.110576	Prokaryote	2.20205
Candida	unreported	unreported	partly aquatic	saprotroph	Eukaryote	Developmental_Stage	R2 vs V6	-1.25904	0.536754	64	0.018994	0.150281	Eukaryote	-1.89525
Chaetomium	perithecium	filamentous mycelium	partly aquatic	saprotroph	Eukaryote	Developmental_Stage	R6 vs V6	0.617105	0.206632	64	0.00282202	0.0423085	Eukaryote	3.16277
Chaetomium	perithecium	filamentous mycelium	partly aquatic	saprotroph	Eukaryote	Developmental_Stage	R2 vs V6	0.581729	0.206514	64	0.00484894	0.058813	Eukaryote	2.83339
Chaetomium	perithecium	filamentous mycelium	partly aquatic	saprotroph	Eukaryote	Developmental_Stage	R6 vs V1	0.952765	0.23301	64	4.33345e-05	0.00150883	Eukaryote	6.49642
Chaetomium	perithecium	filamentous mycelium	partly aquatic	saprotroph	Eukaryote	Developmental_Stage	R2 vs V1	0.917392	0.240613	64	0.000137441	0.00375999	Eukaryote	5.58334
Chaetosphaeria	perithecium	filamentous mycelium	partly aquatic	saprotroph	Eukaryote	Developmental_Stage	R6 vs V1	0.656891	0.260779	64	0.0117702	0.0939165	Eukaryote	2.36535
Chaetosphaeria	perithecium	filamentous mycelium	partly aquatic	saprotroph	Eukaryote	Cultivar	CZ4979X vs CZ4810X	-0.334248	0.15785	64	0.034217	0.195598	Eukaryote	-1.63169
Ciliophora	unreported	unreported	unreported	unreported	Eukaryote	Developmental_Stage	R6 vs V1	-1.17658	0.487757	64	0.0158553	0.112456	Eukaryote	-2.1852
Ciliophora	unreported	unreported	unreported	unreported	Eukaryote	Developmental_Stage	R2 vs V1	-1.88584	0.506611	64	0.000197287	0.00419782	Eukaryote	-5.47319
Ciliophora	unreported	unreported	unreported	unreported	Eukaryote	Developmental_Stage	V6 vs V1	-1.03627	0.415662	64	0.0126648	0.0951101	Eukaryote	-2.35272
Clonostachys	unreported	filamentous mycelium	non-aquatic	plant pathogen/saprotroph	Eukaryote	Developmental_Stage	R2 vs V1	0.507084	0.250898	64	0.0432716	0.230015	Eukaryote	1.46961
Clonostachys	unreported	filamentous mycelium	non-aquatic	plant pathogen/saprotroph	Eukaryote	Treatment	Biostimulant vs Control	-0.638924	0.196509	48	0.00114847	0.0114847	Eukaryote	-4.46674
Clostridium sporogenes	gram-positive	mesophilic	anaerobe	unreported	Prokaryote	Developmental_Stage	R2 vs V1	0.936356	0.254008	64	0.000227514	0.00140884	Prokaryote	6.56499
Clostridium sporogenes	gram-positive	mesophilic	anaerobe	unreported	Prokaryote	Treatment	Biostimulant vs Control	-1.30773	0.0267154	48	0	0	Prokaryote	-Inf
Clostridium sporogenes	gram-positive	mesophilic	anaerobe	unreported	Prokaryote	Developmental_Stage	V6 vs V1	-0.348957	0.205642	64	0.0897127	0.218845	Prokaryote	-1.51939
Clostridium sporogenes	gram-positive	mesophilic	anaerobe	unreported	Prokaryote	Developmental_Stage	R2 vs V6	1.28531	0.2652	64	1.25612e-06	1.26351e-05	Prokaryote	11.279
Clostridium sporogenes	gram-positive	mesophilic	anaerobe	unreported	Prokaryote	Developmental_Stage	R6 vs R2	-1.37873	0.26937	64	3.0823e-07	6.23842e-06	Prokaryote	-11.9848
Clostridium sporogenes	gram-positive	mesophilic	anaerobe	unreported	Prokaryote	Cultivar	CZ4979X vs CZ4810X	0.691159	0.170328	64	4.9532e-05	0.000332277	Prokaryote	8.00954
Conlarium	perithecium	filamentous mycelium	partly aquatic	saprotroph	Eukaryote	Treatment	Biostimulant vs Control	0.888652	0.375468	48	0.0179433	0.0943478	Eukaryote	2.36077
Conocybe	agaricoid	filamentous mycelium	non-aquatic	saprotroph	Eukaryote	Developmental_Stage	R6 vs V6	-1.96901	0.477576	64	3.74099e-05	0.00175826	Eukaryote	-6.34343
Conocybe	agaricoid	filamentous mycelium	non-aquatic	saprotroph	Eukaryote	Developmental_Stage	R2 vs V6	-1.17957	0.333717	64	0.000408342	0.0118105	Eukaryote	-4.43877
Conocybe	agaricoid	filamentous mycelium	non-aquatic	saprotroph	Eukaryote	Developmental_Stage	R6 vs V1	-2.39165	0.546759	64	1.21865e-05	0.000583428	Eukaryote	-7.44659
Conocybe	agaricoid	filamentous mycelium	non-aquatic	saprotroph	Eukaryote	Developmental_Stage	R2 vs V1	-1.6022	0.693574	64	0.0208848	0.135574	Eukaryote	-1.99824
Cordana	unreported	filamentous mycelium	non-aquatic	plant pathogen	Eukaryote	Treatment	Biostimulant vs Control	-0.453002	0.198303	48	0.0223486	0.110169	Eukaryote	-2.20574
Cyathus	gasteroid	filamentous mycelium	non-aquatic	saprotroph	Eukaryote	Developmental_Stage	R2 vs V1	-4.73585	0.906114	64	1.72696e-07	1.32285e-05	Eukaryote	-11.2331
Cyathus	gasteroid	filamentous mycelium	non-aquatic	saprotroph	Eukaryote	Developmental_Stage	R2 vs V6	-5.80584	0.960953	64	1.52452e-09	1.14644e-07	Eukaryote	-15.9814
Cyathus	gasteroid	filamentous mycelium	non-aquatic	saprotroph	Eukaryote	Treatment	Biostimulant vs Control	-4.23688	1.46766	48	0.00389155	0.0289797	Eukaryote	-3.54116
Cyberlindnera	unreported	unreported	partly aquatic	animal pathogen/saprotroph	Eukaryote	Developmental_Stage	R6 vs V1	-1.67385	0.400395	64	2.90871e-05	0.00111404	Eukaryote	-6.79977
Cyberlindnera	unreported	unreported	partly aquatic	animal pathogen/saprotroph	Eukaryote	Developmental_Stage	R2 vs V1	-1.41695	0.255319	64	2.8613e-08	3.65292e-06	Eukaryote	-12.52
Cyberlindnera	unreported	unreported	partly aquatic	animal pathogen/saprotroph	Eukaryote	Treatment	Biostimulant vs Control	1.66218	0.186935	48	6.01495e-19	7.01744e-17	Eukaryote	37.1955
Cyberlindnera	unreported	unreported	partly aquatic	animal pathogen/saprotroph	Eukaryote	Developmental_Stage	V6 vs V1	-2.6303	0.750813	64	0.000459591	0.00838206	Eukaryote	-4.78166
Cystofilobasidium	unreported	unreported	partly aquatic	saprotroph	Eukaryote	Treatment	Biostimulant vs Control	-0.810881	0.241853	48	0.00080002	0.00875022	Eukaryote	-4.73868
Deconica	agaricoid	filamentous mycelium	non-aquatic	saprotroph	Eukaryote	Developmental_Stage	V6 vs V1	1.37726	0.464648	64	0.00303582	0.0322446	Eukaryote	3.4344
Deconica	agaricoid	filamentous mycelium	non-aquatic	saprotroph	Eukaryote	Cultivar	CZ4979X vs CZ4810X	2.40331	0.554344	64	1.45483e-05	0.000619112	Eukaryote	7.38722
Devosia insulae	gram-negative	mesophilic	aerobe	unreported	Prokaryote	Treatment	Biostimulant vs Control	-0.928296	0.44621	48	0.0374889	0.110576	Prokaryote	-2.20205
Devosia insulae	gram-negative	mesophilic	aerobe	unreported	Prokaryote	Developmental_Stage	R2 vs V6	-0.594421	0.340016	64	0.0804269	0.211585	Prokaryote	-1.55313
Devosia insulae	gram-negative	mesophilic	aerobe	unreported	Prokaryote	Cultivar	CZ4979X vs CZ4810X	0.748888	0.374031	64	0.0452622	0.134948	Prokaryote	2.00286
Didymella	unreported	filamentous mycelium	partly aquatic	plant pathogen/saprotroph	Eukaryote	Cultivar	CZ4979X vs CZ4810X	-0.491228	0.19372	64	0.0112204	0.0914343	Eukaryote	-2.39214
Dokdonella fugitiva	unreported	mesophilic	unreported	unreported	Prokaryote	Developmental_Stage	V6 vs V1	-0.650257	0.390197	64	0.0956172	0.226388	Prokaryote	-1.48551
Edaphobacter modestus	unreported	mesophilic/psychrophilic	unreported	unreported	Prokaryote	Treatment	Biostimulant vs Control	1.17016	0.159226	48	1.99645e-13	3.6158e-12	Prokaryote	26.3457
Emericellopsis	perithecium	filamentous mycelium	unreported	saprotroph	Eukaryote	Developmental_Stage	R2 vs V6	-0.570919	0.265075	64	0.0312558	0.208558	Eukaryote	-1.56754
Emericellopsis	perithecium	filamentous mycelium	unreported	saprotroph	Eukaryote	Developmental_Stage	V6 vs V1	0.811784	0.342522	64	0.0177873	0.119728	Eukaryote	2.12254
Emericellopsis	perithecium	filamentous mycelium	unreported	saprotroph	Eukaryote	Cultivar	CZ4979X vs CZ4810X	-0.667206	0.215722	64	0.00198211	0.0230045	Eukaryote	-3.77207
Escherichia coli	gram-negative	mesophilic/psychrophilic/thermophilic	aerobe/anaerobe	human/animal pathogen	Prokaryote	Developmental_Stage	R2 vs V1	2.94331	0.609006	64	1.34515e-06	1.35356e-05	Prokaryote	11.2102
Escherichia coli	gram-negative	mesophilic/psychrophilic/thermophilic	aerobe/anaerobe	human/animal pathogen	Prokaryote	Treatment	Biostimulant vs Control	-2.51517	0.0881071	48	3.08601e-179	1.25755e-177	Prokaryote	-407.328
Escherichia coli	gram-negative	mesophilic/psychrophilic/thermophilic	aerobe/anaerobe	human/animal pathogen	Prokaryote	Developmental_Stage	R2 vs V6	2.585	0.44744	64	7.5898e-09	1.17987e-07	Prokaryote	15.9527
Escherichia coli	gram-negative	mesophilic/psychrophilic/thermophilic	aerobe/anaerobe	human/animal pathogen	Prokaryote	Cultivar	CZ4979X vs CZ4810X	0.620256	0.307651	64	0.0437893	0.13302	Prokaryote	2.01725
Escherichia coli	gram-negative	mesophilic/psychrophilic/thermophilic	aerobe/anaerobe	human/animal pathogen	Prokaryote	Developmental_Stage	R6 vs R2	-3.77402	0.622592	64	1.34626e-09	4.65805e-08	Prokaryote	-16.8821
Escherichia coli	gram-negative	mesophilic/psychrophilic/thermophilic	aerobe/anaerobe	human/animal pathogen	Prokaryote	Developmental_Stage	R6 vs V1	-0.830712	0.368357	64	0.0241219	0.0863029	Prokaryote	-2.44989
Escherichia coli	gram-negative	mesophilic/psychrophilic/thermophilic	aerobe/anaerobe	human/animal pathogen	Prokaryote	Developmental_Stage	R6 vs V6	-1.18901	0.488122	64	0.0148553	0.0564501	Prokaryote	-2.8744
Eucasphaeria	perithecium	filamentous mycelium	unreported	plant pathogen/saprotroph	Eukaryote	Developmental_Stage	R6 vs V6	-0.988532	0.397484	64	0.0128835	0.110095	Eukaryote	-2.20641
Eucasphaeria	perithecium	filamentous mycelium	unreported	plant pathogen/saprotroph	Eukaryote	Developmental_Stage	V6 vs V1	1.15264	0.46137	64	0.0124789	0.0951101	Eukaryote	2.35272
Eucasphaeria	perithecium	filamentous mycelium	unreported	plant pathogen/saprotroph	Eukaryote	Developmental_Stage	R2 vs V6	-0.932593	0.360023	64	0.00958723	0.097427	Eukaryote	-2.32865
Exophiala	unreported	dimorphic yeast	partly aquatic	animal pathogen/saprotroph	Eukaryote	Developmental_Stage	R2 vs V6	0.556384	0.242562	64	0.0218032	0.154868	Eukaryote	1.86518
Flavisolibacter ginsengiterrae	gram-negative	mesophilic	aerobe	unreported	Prokaryote	Developmental_Stage	R2 vs V6	1.54067	0.440691	64	0.000472252	0.00288411	Prokaryote	5.84854
Flavisolibacter ginsengiterrae	gram-negative	mesophilic	aerobe	unreported	Prokaryote	Developmental_Stage	V6 vs V1	-2.35663	0.547312	64	1.66363e-05	0.000127545	Prokaryote	-8.96704
Flavisolibacter ginsengiterrae	gram-negative	mesophilic	aerobe	unreported	Prokaryote	Developmental_Stage	R6 vs V6	1.96229	0.591501	64	0.000908344	0.00517756	Prokaryote	5.26342
Flavisolibacter ginsengiterrae	gram-negative	mesophilic	aerobe	unreported	Prokaryote	Treatment	Biostimulant vs Control	1.84284	0.274561	48	1.92003e-11	2.84514e-10	Prokaryote	21.9802
Flavisolibacter ginsengiterrae	gram-negative	mesophilic	aerobe	unreported	Prokaryote	Developmental_Stage	R2 vs V1	-0.815964	0.365344	64	0.0255215	0.0893253	Prokaryote	-2.41547
Fusariella	unreported	filamentous mycelium	partly aquatic	plant pathogen	Eukaryote	Developmental_Stage	R6 vs R2	1.52681	0.308902	64	7.70443e-07	5.17481e-05	Eukaryote	9.86912
Fusarium	unreported	filamentous mycelium	partly aquatic	plant pathogen/saprotroph	Eukaryote	Developmental_Stage	R2 vs V1	0.526376	0.222159	64	0.0178185	0.119728	Eukaryote	2.12254
Fusicolla	unreported	filamentous mycelium	partly aquatic	mycoparasite/fungal decomposer	Eukaryote	Cultivar	CZ4979X vs CZ4810X	-0.601382	0.160276	64	0.00017531	0.00419782	Eukaryote	-5.47319
Galactomyces	unreported	unreported	non-aquatic	saprotroph	Eukaryote	Treatment	Biostimulant vs Control	-0.793659	0.371109	48	0.0324668	0.140289	Eukaryote	-1.96405
Gibellulopsis	unreported	filamentous mycelium	partly aquatic	plant pathogen/saprotroph	Eukaryote	Developmental_Stage	R6 vs R2	0.761555	0.228174	64	0.000845026	0.0189192	Eukaryote	3.96758
Gibellulopsis	unreported	filamentous mycelium	partly aquatic	plant pathogen/saprotroph	Eukaryote	Developmental_Stage	R6 vs V1	1.11491	0.429228	64	0.00939109	0.0817452	Eukaryote	2.50415
Gibellulopsis	unreported	filamentous mycelium	partly aquatic	plant pathogen/saprotroph	Eukaryote	Developmental_Stage	R6 vs V6	1.32748	0.355765	64	0.000190463	0.00596785	Eukaryote	5.12137
Gonytrichum	unreported	filamentous mycelium	non-aquatic	saprotroph	Eukaryote	Developmental_Stage	R2 vs V1	-0.696387	0.32813	64	0.0338136	0.195598	Eukaryote	-1.63169
Hannaella	unreported	unreported	partly aquatic	animal pathogen/animal decomposer	Eukaryote	Developmental_Stage	R2 vs V6	1.54106	0.674068	64	0.0222417	0.154868	Eukaryote	1.86518
Hannaella	unreported	unreported	partly aquatic	animal pathogen/animal decomposer	Eukaryote	Developmental_Stage	R6 vs V6	1.71778	0.593169	64	0.00378035	0.0507646	Eukaryote	2.98056
Hartmannella	unreported	unreported	unreported	unreported	Eukaryote	Developmental_Stage	R6 vs V6	-0.634462	0.241178	64	0.00852133	0.0915434	Eukaryote	-2.39094
Hartmannella	unreported	unreported	unreported	unreported	Eukaryote	Developmental_Stage	R6 vs V1	-1.26103	0.255998	64	8.39602e-07	5.35946e-05	Eukaryote	-9.83406
Hartmannella	unreported	unreported	unreported	unreported	Eukaryote	Developmental_Stage	V6 vs V1	-0.626569	0.294767	64	0.0335331	0.195598	Eukaryote	-1.63169
Hartmannella	unreported	unreported	unreported	unreported	Eukaryote	Developmental_Stage	R6 vs R2	-0.719028	0.241845	64	0.00294815	0.0456963	Eukaryote	-3.08574
Hartmannella	unreported	unreported	unreported	unreported	Eukaryote	Treatment	Biostimulant vs Control	0.393304	0.181965	48	0.0306628	0.135848	Eukaryote	1.99622
Lectera	perithecium	filamentous mycelium	unreported	plant pathogen	Eukaryote	Developmental_Stage	V6 vs V1	-1.04606	0.503631	64	0.0377973	0.206805	Eukaryote	-1.57598
Lectera	perithecium	filamentous mycelium	unreported	plant pathogen	Eukaryote	Cultivar	CZ4979X vs CZ4810X	1.00095	0.347217	64	0.00394175	0.0397287	Eukaryote	3.22568
Lectera	perithecium	filamentous mycelium	unreported	plant pathogen	Eukaryote	Developmental_Stage	R6 vs V1	-1.41049	0.439206	64	0.0013206	0.0174411	Eukaryote	-4.04893
Leptosphaeria	perithecium	filamentous mycelium	partly aquatic	plant pathogen/saprotroph	Eukaryote	Developmental_Stage	R2 vs V1	-0.823005	0.292923	64	0.00495984	0.0474905	Eukaryote	-3.04723
Luedemannella flava	unreported	mesophilic	unreported	unreported	Prokaryote	Treatment	Biostimulant vs Control	1.67662	0.9465	48	0.0764961	0.191829	Prokaryote	1.65115
Lysobacter dokdonensis	gram-negative	mesophilic	aerobe	unreported	Prokaryote	Developmental_Stage	R6 vs V1	-0.542245	0.262382	64	0.0387693	0.124837	Prokaryote	-2.08075
Lysobacter dokdonensis	gram-negative	mesophilic	aerobe	unreported	Prokaryote	Developmental_Stage	R6 vs V6	-0.833936	0.292128	64	0.00430786	0.0223225	Prokaryote	-3.80216
Lysobacter dokdonensis	gram-negative	mesophilic	aerobe	unreported	Prokaryote	Treatment	Biostimulant vs Control	-0.614417	0.206692	48	0.00295261	0.0160425	Prokaryote	-4.13251
Lysobacter dokdonensis	gram-negative	mesophilic	aerobe	unreported	Prokaryote	Developmental_Stage	R6 vs R2	-0.948304	0.326847	64	0.00371532	0.0238056	Prokaryote	-3.73784
Mariannaea	unreported	filamentous mycelium	partly aquatic	saprotroph	Eukaryote	Developmental_Stage	R2 vs V1	-0.749718	0.277365	64	0.00687157	0.0626622	Eukaryote	-2.77
Mariannaea	unreported	filamentous mycelium	partly aquatic	saprotroph	Eukaryote	Developmental_Stage	R6 vs R2	0.68855	0.251292	64	0.00614324	0.070735	Eukaryote	2.64881
Mesorhizobium amorphae	unreported	mesophilic	unreported	unreported	Prokaryote	Treatment	Biostimulant vs Control	0.229055	0.133848	48	0.087025	0.213633	Prokaryote	1.5435
Metacordyceps	perithecium	filamentous mycelium	non-aquatic	animal pathogen/animal decomposer	Eukaryote	Treatment	Biostimulant vs Control	-1.05477	0.290755	48	0.000285973	0.00432242	Eukaryote	-5.44394
Methyloceanibacter superfactus	unreported	unreported	unreported	unreported	Prokaryote	Developmental_Stage	R6 vs V1	0.459772	0.263243	64	0.0807124	0.201066	Prokaryote	1.60412
Methyloceanibacter superfactus	unreported	unreported	unreported	unreported	Prokaryote	Developmental_Stage	V6 vs V1	0.619657	0.234016	64	0.00809862	0.0383494	Prokaryote	3.26102
Microbacterium rhizosphaerae	unreported	mesophilic	unreported	unreported	Prokaryote	Developmental_Stage	R6 vs V6	1.74593	0.27437	64	1.97298e-10	3.74866e-09	Prokaryote	19.4019
Microbacterium rhizosphaerae	unreported	mesophilic	unreported	unreported	Prokaryote	Cultivar	CZ4979X vs CZ4810X	0.857588	0.13613	64	2.9811e-10	5.33286e-09	Prokaryote	19.0494
Microbacterium rhizosphaerae	unreported	mesophilic	unreported	unreported	Prokaryote	Developmental_Stage	R2 vs V6	4.82819	0.629303	64	1.68968e-14	4.81558e-13	Prokaryote	28.3618
Microbacterium rhizosphaerae	unreported	mesophilic	unreported	unreported	Prokaryote	Developmental_Stage	R6 vs V1	-1.91378	0.318918	64	1.9627e-09	2.63329e-08	Prokaryote	-17.4524
Microbacterium rhizosphaerae	unreported	mesophilic	unreported	unreported	Prokaryote	Treatment	Biostimulant vs Control	1.5361	0.94617	48	0.104485	0.2433	Prokaryote	1.41346
Microbacterium rhizosphaerae	unreported	mesophilic	unreported	unreported	Prokaryote	Developmental_Stage	V6 vs V1	-3.65973	0.420393	64	3.16183e-18	1.01811e-16	Prokaryote	-36.8234
Microbacterium rhizosphaerae	unreported	mesophilic	unreported	unreported	Prokaryote	Developmental_Stage	R2 vs V1	1.16848	0.302304	64	0.000110984	0.000714734	Prokaryote	7.2436
Microlunatus panaciterrae	gram-positive	mesophilic	aerobe	unreported	Prokaryote	Developmental_Stage	R6 vs V1	0.800311	0.258575	64	0.00196754	0.0109232	Prokaryote	4.51686
Microlunatus panaciterrae	gram-positive	mesophilic	aerobe	unreported	Prokaryote	Developmental_Stage	V6 vs V1	0.784001	0.321836	64	0.0148497	0.0583123	Prokaryote	2.84194
Microlunatus panaciterrae	gram-positive	mesophilic	aerobe	unreported	Prokaryote	Developmental_Stage	R2 vs V1	0.598336	0.309197	64	0.0529747	0.152302	Prokaryote	1.88189
Microlunatus panaciterrae	gram-positive	mesophilic	aerobe	unreported	Prokaryote	Cultivar	CZ4979X vs CZ4810X	0.309315	0.184751	64	0.0940865	0.226088	Prokaryote	1.48683
Microvirga massiliensis	unreported	mesophilic	unreported	unreported	Prokaryote	Developmental_Stage	R6 vs V6	-1.00645	0.436684	64	0.02118	0.0715668	Prokaryote	-2.63712
Microvirga massiliensis	unreported	mesophilic	unreported	unreported	Prokaryote	Developmental_Stage	R6 vs R2	-1.43667	0.313131	64	4.47321e-06	5.92399e-05	Prokaryote	-9.73392
Microvirga massiliensis	unreported	mesophilic	unreported	unreported	Prokaryote	Treatment	Biostimulant vs Control	-0.784415	0.342346	48	0.0219465	0.0714751	Prokaryote	-2.63841
Monocillium	unreported	filamentous mycelium	unreported	saprotroph	Eukaryote	Treatment	Biostimulant vs Control	-0.906555	0.383993	48	0.0182324	0.0943478	Eukaryote	-2.36077
Monocillium	unreported	filamentous mycelium	unreported	saprotroph	Eukaryote	Developmental_Stage	V6 vs V1	0.911853	0.376562	64	0.0154557	0.111689	Eukaryote	2.19203
Nectria	perithecium	filamentous mycelium	unreported	plant pathogen/saprotroph	Eukaryote	Cultivar	CZ4979X vs CZ4810X	-0.508762	0.154396	64	0.000983645	0.0150694	Eukaryote	-4.19509
Neocosmospora	perithecium	filamentous mycelium	partly aquatic	saprotroph	Eukaryote	Developmental_Stage	R2 vs V1	0.695902	0.295467	64	0.0185098	0.122228	Eukaryote	2.10187
Neocosmospora	perithecium	filamentous mycelium	partly aquatic	saprotroph	Eukaryote	Developmental_Stage	R6 vs V1	1.15109	0.317458	64	0.000287905	0.00551338	Eukaryote	5.20058
Neocosmospora	perithecium	filamentous mycelium	partly aquatic	saprotroph	Eukaryote	Developmental_Stage	V6 vs V1	0.582191	0.298988	64	0.0515098	0.246603	Eukaryote	1.39998
Neocosmospora	perithecium	filamentous mycelium	partly aquatic	saprotroph	Eukaryote	Developmental_Stage	R6 vs V6	0.568914	0.264706	64	0.0316164	0.208558	Eukaryote	1.56754
Neonectria	perithecium	filamentous mycelium	unreported	plant pathogen	Eukaryote	Cultivar	CZ4979X vs CZ4810X	-0.82986	0.424395	64	0.0505365	0.245006	Eukaryote	-1.40647
Nitrosomonas europaea	unreported	mesophilic	unreported	unreported	Prokaryote	Developmental_Stage	R6 vs V1	-0.719968	0.385456	64	0.0617853	0.174516	Prokaryote	-1.74574
Nitrosomonas europaea	unreported	mesophilic	unreported	unreported	Prokaryote	Developmental_Stage	R6 vs V6	-1.15675	0.407815	64	0.00456186	0.0229435	Prokaryote	-3.77472
Panaeolus	agaricoid	filamentous mycelium	non-aquatic	saprotroph	Eukaryote	Treatment	Biostimulant vs Control	-2.79314	0.377283	48	1.32836e-13	7.74877e-12	Eukaryote	-25.5835
Paraconiothyrium	perithecium	filamentous mycelium	partly aquatic	saprotroph	Eukaryote	Developmental_Stage	V6 vs V1	-0.988296	0.465608	64	0.0337882	0.195598	Eukaryote	-1.63169
Paraconiothyrium	perithecium	filamentous mycelium	partly aquatic	saprotroph	Eukaryote	Developmental_Stage	R2 vs V1	-0.987339	0.447582	64	0.0273883	0.171962	Eukaryote	-1.76048
Paraconiothyrium	perithecium	filamentous mycelium	partly aquatic	saprotroph	Eukaryote	Cultivar	CZ4979X vs CZ4810X	-0.800653	0.350201	64	0.0222384	0.141955	Eukaryote	-1.95224
Paracremonium	unreported	filamentous mycelium	non-aquatic	animal pathogen/animal decomposer	Eukaryote	Developmental_Stage	R2 vs V1	-1.00606	0.307139	64	0.00105445	0.0155329	Eukaryote	-4.1648
Paraphoma	unreported	filamentous mycelium	partly aquatic	plant pathogen/saprotroph	Eukaryote	Treatment	Biostimulant vs Control	-0.544554	0.243423	48	0.0252819	0.122898	Eukaryote	-2.0964
Penicillium	unreported	filamentous mycelium	partly aquatic	saprotroph	Eukaryote	Developmental_Stage	R2 vs V6	-0.960095	0.373465	64	0.0101471	0.0978287	Eukaryote	-2.32454
Penicillium	unreported	filamentous mycelium	partly aquatic	saprotroph	Eukaryote	Developmental_Stage	V6 vs V1	1.28765	0.405808	64	0.00150841	0.0186362	Eukaryote	3.98265
Penicillium	unreported	filamentous mycelium	partly aquatic	saprotroph	Eukaryote	Developmental_Stage	R6 vs V6	-1.23493	0.381114	64	0.00119401	0.0233244	Eukaryote	-3.75825
Phaeosphaeria	perithecium	filamentous mycelium	non-aquatic	saprotroph	Eukaryote	Developmental_Stage	R6 vs V1	-1.16642	0.376702	64	0.00195894	0.0230045	Eukaryote	-3.77207
Phaeosphaeriopsis	perithecium	filamentous mycelium	non-aquatic	plant pathogen/saprotroph	Eukaryote	Developmental_Stage	R6 vs V6	-1.74905	0.57477	64	0.00234197	0.0366909	Eukaryote	-3.30523
Phaeosphaeriopsis	perithecium	filamentous mycelium	non-aquatic	plant pathogen/saprotroph	Eukaryote	Developmental_Stage	R2 vs V6	-1.41051	0.480079	64	0.00330255	0.045991	Eukaryote	-3.07931
Phaeosphaeriopsis	perithecium	filamentous mycelium	non-aquatic	plant pathogen/saprotroph	Eukaryote	Developmental_Stage	V6 vs V1	1.56972	0.577775	64	0.00659093	0.0615689	Eukaryote	2.7876
Phallus	phalloid	filamentous mycelium	non-aquatic	saprotroph	Eukaryote	Developmental_Stage	R6 vs V1	1.62103	0.811268	64	0.0457007	0.233378	Eukaryote	1.45509
Phallus	phalloid	filamentous mycelium	non-aquatic	saprotroph	Eukaryote	Developmental_Stage	R6 vs R2	1.29357	0.578912	64	0.0254508	0.183155	Eukaryote	1.69742
Phialocephala	apothecium	filamentous mycelium	non-aquatic	saprotroph	Eukaryote	Treatment	Biostimulant vs Control	1.01091	0.206859	48	1.02408e-06	2.56021e-05	Eukaryote	10.5728
Phoma	unreported	filamentous mycelium	partly aquatic	plant pathogen/saprotroph	Eukaryote	Treatment	Biostimulant vs Control	0.681688	0.215938	48	0.00159474	0.0143118	Eukaryote	4.24667
Plectosphaerella	perithecium	filamentous mycelium	partly aquatic	plant pathogen/saprotroph	Eukaryote	Developmental_Stage	R6 vs V1	0.686525	0.232061	64	0.00309261	0.0322446	Eukaryote	3.4344
Plectosphaerella	perithecium	filamentous mycelium	partly aquatic	plant pathogen/saprotroph	Eukaryote	Treatment	Biostimulant vs Control	-0.324288	0.165207	48	0.049655	0.192258	Eukaryote	-1.64892
Plectosphaerella	perithecium	filamentous mycelium	partly aquatic	plant pathogen/saprotroph	Eukaryote	Developmental_Stage	R2 vs V1	0.457254	0.23308	64	0.0497866	0.245006	Eukaryote	1.40647
Plectosphaerella	perithecium	filamentous mycelium	partly aquatic	plant pathogen/saprotroph	Eukaryote	Developmental_Stage	R6 vs V6	0.511243	0.22051	64	0.0204246	0.153593	Eukaryote	1.87345
Plenodomus	perithecium	filamentous mycelium	non-aquatic	plant pathogen/saprotroph	Eukaryote	Developmental_Stage	R6 vs V6	-1.53404	0.0701519	64	5.31297e-106	9.98839e-104	Eukaryote	-237.167
Plenodomus	perithecium	filamentous mycelium	non-aquatic	plant pathogen/saprotroph	Eukaryote	Developmental_Stage	R6 vs V1	-1.85266	0.239803	64	1.1121e-14	4.25935e-12	Eukaryote	-26.1819
Plenodomus	perithecium	filamentous mycelium	non-aquatic	plant pathogen/saprotroph	Eukaryote	Developmental_Stage	R2 vs V6	-0.967939	0.0741464	64	5.99575e-39	7.51468e-37	Eukaryote	-83.1788
Podospora	perithecium	filamentous mycelium	partly aquatic	saprotroph	Eukaryote	Developmental_Stage	R6 vs V1	-1.11144	0.329003	64	0.000729578	0.0116428	Eukaryote	-4.45306
Podospora	perithecium	filamentous mycelium	partly aquatic	saprotroph	Eukaryote	Developmental_Stage	V6 vs V1	-0.759816	0.294807	64	0.00995664	0.0847421	Eukaryote	-2.46814
Podospora	perithecium	filamentous mycelium	partly aquatic	saprotroph	Eukaryote	Developmental_Stage	R2 vs V1	-0.903879	0.305762	64	0.00311501	0.0322446	Eukaryote	-3.4344
Polymyxa	unreported	unreported	unreported	unreported	Eukaryote	Developmental_Stage	R6 vs V1	1.82677	0.751863	64	0.0151128	0.111311	Eukaryote	2.19542
Polymyxa	unreported	unreported	unreported	unreported	Eukaryote	Developmental_Stage	R6 vs R2	1.24993	0.590728	64	0.0343521	0.219744	Eukaryote	1.51529
Pseudarthrobacter chlorophenolicus	unreported	mesophilic	unreported	unreported	Prokaryote	Developmental_Stage	R2 vs V1	-1.48938	0.238622	64	4.33231e-10	6.97502e-09	Prokaryote	-18.7809
Pseudarthrobacter chlorophenolicus	unreported	mesophilic	unreported	unreported	Prokaryote	Developmental_Stage	R6 vs R2	0.431928	0.16306	64	0.00807587	0.0465708	Prokaryote	3.06678
Pseudarthrobacter chlorophenolicus	unreported	mesophilic	unreported	unreported	Prokaryote	Developmental_Stage	V6 vs V1	-1.10624	0.22509	64	8.89437e-07	9.54663e-06	Prokaryote	-11.5593
Pseudarthrobacter chlorophenolicus	unreported	mesophilic	unreported	unreported	Prokaryote	Cultivar	CZ4979X vs CZ4810X	0.525161	0.194175	64	0.00683904	0.0333662	Prokaryote	3.40021
Pseudarthrobacter chlorophenolicus	unreported	mesophilic	unreported	unreported	Prokaryote	Developmental_Stage	R6 vs V1	-1.05745	0.173682	64	1.14041e-09	1.66915e-08	Prokaryote	-17.9084
Pseudarthrobacter chlorophenolicus	unreported	mesophilic	unreported	unreported	Prokaryote	Developmental_Stage	R2 vs V6	-0.383138	0.161231	64	0.017486	0.0622941	Prokaryote	-2.77589
Pseudocolus	clathroid	filamentous mycelium	non-aquatic	saprotroph	Eukaryote	Treatment	Biostimulant vs Control	0.402376	0.150957	48	0.00768737	0.0489196	Eukaryote	3.01758
Pseudocolus	clathroid	filamentous mycelium	non-aquatic	saprotroph	Eukaryote	Developmental_Stage	R2 vs V1	0.730926	0.305759	64	0.0168241	0.117157	Eukaryote	2.14424
Pseudocolus	clathroid	filamentous mycelium	non-aquatic	saprotroph	Eukaryote	Developmental_Stage	R6 vs V1	0.479682	0.231787	64	0.0384997	0.207681	Eukaryote	1.57175
Pseudolabrys taiwanensis	unreported	mesophilic	aerobe	unreported	Prokaryote	Developmental_Stage	V6 vs V1	0.456544	0.251934	64	0.0699622	0.185594	Prokaryote	1.68419
Pseudolabrys taiwanensis	unreported	mesophilic	aerobe	unreported	Prokaryote	Cultivar	CZ4979X vs CZ4810X	-0.397285	0.170457	64	0.019769	0.0740189	Prokaryote	-2.60343
Pseudolabrys taiwanensis	unreported	mesophilic	aerobe	unreported	Prokaryote	Developmental_Stage	R6 vs V1	0.511751	0.235217	64	0.0295811	0.0971951	Prokaryote	2.33103
Pseudomicrodochium	unreported	unreported	unreported	unreported	Eukaryote	Developmental_Stage	R6 vs V6	4.91223	0.128436	64	0	0	Eukaryote	Inf
Pythium	unreported	unreported	non-aquatic	plant pathogen/saprotroph	Eukaryote	Developmental_Stage	R6 vs R2	-1.46942	0.5763	64	0.0107799	0.108608	Eukaryote	-2.22001
Pythium	unreported	unreported	non-aquatic	plant pathogen/saprotroph	Eukaryote	Developmental_Stage	R6 vs V6	-1.41435	0.605922	64	0.0195845	0.150281	Eukaryote	-1.89525
Pythium	unreported	unreported	non-aquatic	plant pathogen/saprotroph	Eukaryote	Developmental_Stage	R6 vs V1	-2.31413	0.675282	64	0.000610502	0.0106283	Eukaryote	-4.54424
Ramlibacter monticola	gram-negative	mesophilic	aerobe	unreported	Prokaryote	Cultivar	CZ4979X vs CZ4810X	0.588027	0.290628	64	0.0430428	0.13302	Prokaryote	2.01725
Rhizophlyctis	zoosporangium	unreported	non-aquatic	algal pathogen/saprotroph	Eukaryote	Treatment	Biostimulant vs Control	-1.27238	0.393974	48	0.00123962	0.0115508	Eukaryote	-4.461
Rhizophlyctis	zoosporangium	unreported	non-aquatic	algal pathogen/saprotroph	Eukaryote	Developmental_Stage	R6 vs V1	-2.24717	0.479917	64	2.83514e-06	0.000155123	Eukaryote	-8.7713
Rhizophlyctis	zoosporangium	unreported	non-aquatic	algal pathogen/saprotroph	Eukaryote	Developmental_Stage	R6 vs V6	-1.28455	0.548836	64	0.0192575	0.150281	Eukaryote	-1.89525
Rhodospirillum rubrum	unreported	mesophilic	aerobe/anaerobe	unreported	Prokaryote	Developmental_Stage	R6 vs V1	-0.621483	0.114997	64	6.50562e-08	8.05697e-07	Prokaryote	-14.0316
Rhodospirillum rubrum	unreported	mesophilic	aerobe/anaerobe	unreported	Prokaryote	Treatment	Biostimulant vs Control	-0.522188	0.0261307	48	7.63152e-89	2.07323e-87	Prokaryote	-199.596
Rhodospirillum rubrum	unreported	mesophilic	aerobe/anaerobe	unreported	Prokaryote	Developmental_Stage	V6 vs V1	-1.07719	0.382797	64	0.0048931	0.0254126	Prokaryote	-3.67251
Setophoma	perithecium	filamentous mycelium	non-aquatic	plant pathogen/saprotroph	Eukaryote	Developmental_Stage	R6 vs V1	-1.58564	0.425215	64	0.000192211	0.00419782	Eukaryote	-5.47319
Setophoma	perithecium	filamentous mycelium	non-aquatic	plant pathogen/saprotroph	Eukaryote	Developmental_Stage	R2 vs V1	-1.31363	0.355643	64	0.00022104	0.00445569	Eukaryote	-5.41357
Setophoma	perithecium	filamentous mycelium	non-aquatic	plant pathogen/saprotroph	Eukaryote	Developmental_Stage	V6 vs V1	-1.18289	0.366296	64	0.00124086	0.0174411	Eukaryote	-4.04893
Solibacter usitatus	unreported	mesophilic	unreported	unreported	Prokaryote	Treatment	Biostimulant vs Control	-1.70362	0.406083	48	2.72572e-05	0.000185122	Prokaryote	-8.5945
Solibacter usitatus	unreported	mesophilic	unreported	unreported	Prokaryote	Developmental_Stage	R6 vs R2	-2.53808	0.620997	64	4.36801e-05	0.000444509	Prokaryote	-7.71854
Solibacter usitatus	unreported	mesophilic	unreported	unreported	Prokaryote	Developmental_Stage	R6 vs V6	-1.32114	0.0842356	64	1.95016e-55	3.33477e-53	Prokaryote	-120.833
Sphaerobolus	gasteroid	filamentous mycelium	non-aquatic	saprotroph	Eukaryote	Developmental_Stage	R2 vs V6	-2.86691	1.04087	64	0.00588109	0.0670088	Eukaryote	-2.70293
Sphaerobolus	gasteroid	filamentous mycelium	non-aquatic	saprotroph	Eukaryote	Developmental_Stage	R2 vs V1	-1.89442	0.945399	64	0.0450884	0.233363	Eukaryote	-1.45516
Sphingomonas daechungensis	unreported	mesophilic	unreported	unreported	Prokaryote	Developmental_Stage	R6 vs V1	-0.741749	0.420184	64	0.0775139	0.198091	Prokaryote	-1.61903
Sphingomonas limnosediminicola	gram-negative	mesophilic	aerobe	unreported	Prokaryote	Developmental_Stage	R6 vs V1	-0.796209	0.456567	64	0.0811759	0.201066	Prokaryote	-1.60412
Sphingomonas limnosediminicola	gram-negative	mesophilic	aerobe	unreported	Prokaryote	Developmental_Stage	R2 vs V1	-1.3777	0.55891	64	0.0137023	0.0551516	Prokaryote	-2.89767
Sphingomonas lutea	unreported	mesophilic	aerobe	unreported	Prokaryote	Cultivar	CZ4979X vs CZ4810X	-0.413286	0.159006	64	0.00934477	0.0429859	Prokaryote	-3.14688
Stagonosporopsis	unreported	filamentous mycelium	partly aquatic	plant pathogen	Eukaryote	Treatment	Biostimulant vs Control	-0.886167	0.313429	48	0.00469387	0.0329031	Eukaryote	-3.41419
Stephanonectria	perithecium	filamentous mycelium	unreported	saprotroph	Eukaryote	Treatment	Biostimulant vs Control	0.840466	0.422928	48	0.0468943	0.184416	Eukaryote	1.69056
Talaromyces	unreported	filamentous mycelium	partly aquatic	saprotroph	Eukaryote	Cultivar	CZ4979X vs CZ4810X	-0.584231	0.293906	64	0.0468322	0.23601	Eukaryote	-1.44388
Tetracladium	unreported	filamentous mycelium	partly aquatic	saprotroph	Eukaryote	Cultivar	CZ4979X vs CZ4810X	-0.439889	0.209851	64	0.0360644	0.202941	Eukaryote	-1.59484
Trechispora	corticioid	filamentous mycelium	non-aquatic	saprotroph	Eukaryote	Developmental_Stage	R6 vs R2	5.30571	2.1634	64	0.0141872	0.129942	Eukaryote	2.04066
Trechispora	corticioid	filamentous mycelium	non-aquatic	saprotroph	Eukaryote	Developmental_Stage	R2 vs V6	-5.84952	2.10661	64	0.00549062	0.0645147	Eukaryote	-2.74086
Trechispora	corticioid	filamentous mycelium	non-aquatic	saprotroph	Eukaryote	Treatment	Biostimulant vs Control	4.00284	1.86152	48	0.0315312	0.137949	Eukaryote	1.98087
Trechispora	corticioid	filamentous mycelium	non-aquatic	saprotroph	Eukaryote	Cultivar	CZ4979X vs CZ4810X	-4.09548	2.08946	64	0.0499877	0.245006	Eukaryote	-1.40647
Trichocladium	perithecium	filamentous mycelium	partly aquatic	saprotroph	Eukaryote	Developmental_Stage	R2 vs V6	-0.768682	0.238935	64	0.00129484	0.0233244	Eukaryote	-3.75825
Trichoderma	perithecium	filamentous mycelium	unreported	mycoparasite/foliar endophyte	Eukaryote	Developmental_Stage	R6 vs R2	-0.564297	0.236589	64	0.0170728	0.144022	Eukaryote	-1.93779
